# Supplementary material for: Assessment of established techniques to determine developmental and malignant potential of human pluripotent stem cells
Source: Nat Commun. 2018 May 15;9:1925. doi: 10.1038/s41467-018-04011-3 (PMC5954055; doi:10.1038/s41467-018-04011-3)
Supplement: Supplementary file 4 — Supplementary Data 1 [file 41467_2018_4011_MOESM4_ESM.xlsx]

## Sheet: Metadata
Supplementary Data 1. Cell line growth and Differentiation conditions for embryoid body and Teratoma assays
Sample name	title	description	source name	organism	characteristics: Cell Line Name	characteristics: cell type	characteristics: cell line code	characteristics: Starting culture conditions	characteristics: Teratoma, injected cell number(106)	characteristics: Teratoma, Volume of injection (ul)	characteristics: Teratoma Injection Site	characteristics: Teratoma Injection Position	characteristics: Teratoma, mouse strain	characteristics: Teratoma, Mouse Age (weeks)	characteristics: Teratoma, Mouse Sex	characteristics: Replicate	characteristics:Time Point (days)	characteristics:Cell Type	characteristics: Differentiation condition	characteristics: Differentiation condition (details)	molecule	label
B-01-101-T-R-1		Test	KhES-1	Homo Sapiens	KhES-1	ES	01	DMEM/F12 + 20% KOSR, 5ng/mL bFGF, MEF feeders	1	100	subcutaneous	subcutaneous	FOX CHASE SCID C.B-17/lcr-scid/scidJcl	6-8	Male	1	NULL	TERATOMA	NULL		TotalRNA	EvaGreen
B-01-105-T-R-3		Test	KhES-1	Homo Sapiens	KhES-1	ES	01	DMEM/F-12 + 20% KOSR, 10ng/ml FGF2, MEF feeders	1.2	100	subcutaneous	subcutaneous	FOX CHASE SCID C.B-17/lcr-scid/scidJcl	6-8	Male	3	NULL	TERATOMA	NULL		TotalRNA	EvaGreen
B-01-10-EB-R-1		Test	KhES-1	Homo Sapiens	KhES-1	ES	01	DMEM/F12 + 20% KOSR, 5ng/mL bFGF, MEF feeders	NULL	NULL	NULL	NULL	NULL	NULL	NULL	1	10	EMBYOID BODY	ECTODERM	APEL, 10uM Dorsomorphin, 10uM SB431542, 100ng/ml bFGF	TotalRNA	EvaGreen
B-01-11-EB-R-1		Test	KhES-1	Homo Sapiens	KhES-1	ES	01	DMEM/F12 + 20% KOSR, 5ng/mL bFGF, MEF feeders	NULL	NULL	NULL	NULL	NULL	NULL	NULL	1	16	EMBYOID BODY	NEUTRAL	APEL	TotalRNA	EvaGreen
B-01-12-EB-R-1		Test	KhES-1	Homo Sapiens	KhES-1	ES	01	DMEM/F12 + 20% KOSR, 5ng/mL bFGF, MEF feeders	NULL	NULL	NULL	NULL	NULL	NULL	NULL	1	16	EMBYOID BODY	ENDODERM	APEL, 100ng/ml Activin A, 1ng/ml BMP4	TotalRNA	EvaGreen
B-01-13-EB-R-1		Test	KhES-1	Homo Sapiens	KhES-1	ES	01	DMEM/F12 + 20% KOSR, 5ng/mL bFGF, MEF feeders	NULL	NULL	NULL	NULL	NULL	NULL	NULL	1	16	EMBYOID BODY	MESODERM	APEL, 20ng/ml Activin A, 20ng/ml BMP4	TotalRNA	EvaGreen
B-01-14-EB-R-1		Test	KhES-1	Homo Sapiens	KhES-1	ES	01	DMEM/F12 + 20% KOSR, 5ng/mL bFGF, MEF feeders	NULL	NULL	NULL	NULL	NULL	NULL	NULL	1	16	EMBYOID BODY	ECTODERM	APEL, 10uM Dorsomorphin, 10uM SB431542, 100ng/ml bFGF	TotalRNA	EvaGreen
B-01-17-EB-R-2		Test	KhES-1	Homo Sapiens	KhES-1	ES	01	DMEM/F12 + 20% KOSR, 5ng/mL bFGF, MEF feeders	NULL	NULL	NULL	NULL	NULL	NULL	NULL	2	4	EMBYOID BODY	NEUTRAL	APEL	TotalRNA	EvaGreen
B-01-18-EB-R-2		Test	KhES-1	Homo Sapiens	KhES-1	ES	01	DMEM/F12 + 20% KOSR, 5ng/mL bFGF, MEF feeders	NULL	NULL	NULL	NULL	NULL	NULL	NULL	2	4	EMBYOID BODY	ENDODERM	APEL, 100ng/ml Activin A, 1ng/ml BMP4	TotalRNA	EvaGreen
B-01-19-EB-R-2		Test	KhES-1	Homo Sapiens	KhES-1	ES	01	DMEM/F12 + 20% KOSR, 5ng/mL bFGF, MEF feeders	NULL	NULL	NULL	NULL	NULL	NULL	NULL	2	4	EMBYOID BODY	MESODERM	APEL, 20ng/ml Activin A, 20ng/ml BMP4	TotalRNA	EvaGreen
B-01-21-EB-R-2		Test	KhES-1	Homo Sapiens	KhES-1	ES	01	DMEM/F12 + 20% KOSR, 5ng/mL bFGF, MEF feeders	NULL	NULL	NULL	NULL	NULL	NULL	NULL	2	10	EMBYOID BODY	NEUTRAL	APEL	TotalRNA	EvaGreen
B-01-22-EB-R-2		Test	KhES-1	Homo Sapiens	KhES-1	ES	01	DMEM/F12 + 20% KOSR, 5ng/mL bFGF, MEF feeders	NULL	NULL	NULL	NULL	NULL	NULL	NULL	2	10	EMBYOID BODY	ENDODERM	APEL, 100ng/ml Activin A, 1ng/ml BMP4	TotalRNA	EvaGreen
B-01-23-EB-R-2		Test	KhES-1	Homo Sapiens	KhES-1	ES	01	DMEM/F12 + 20% KOSR, 5ng/mL bFGF, MEF feeders	NULL	NULL	NULL	NULL	NULL	NULL	NULL	2	10	EMBYOID BODY	MESODERM	APEL, 20ng/ml Activin A, 20ng/ml BMP4	TotalRNA	EvaGreen
B-01-24-EB-R-2		Test	KhES-1	Homo Sapiens	KhES-1	ES	01	DMEM/F12 + 20% KOSR, 5ng/mL bFGF, MEF feeders	NULL	NULL	NULL	NULL	NULL	NULL	NULL	2	10	EMBYOID BODY	ECTODERM	APEL, 10uM Dorsomorphin, 10uM SB431542, 100ng/ml bFGF	TotalRNA	EvaGreen
B-01-26-EB-R-2		Test	KhES-1	Homo Sapiens	KhES-1	ES	01	DMEM/F12 + 20% KOSR, 5ng/mL bFGF, MEF feeders	NULL	NULL	NULL	NULL	NULL	NULL	NULL	2	16	EMBYOID BODY	ENDODERM	APEL, 100ng/ml Activin A, 1ng/ml BMP4	TotalRNA	EvaGreen
B-01-27-EB-R-2		Test	KhES-1	Homo Sapiens	KhES-1	ES	01	DMEM/F12 + 20% KOSR, 5ng/mL bFGF, MEF feeders	NULL	NULL	NULL	NULL	NULL	NULL	NULL	2	16	EMBYOID BODY	MESODERM	APEL, 20ng/ml Activin A, 20ng/ml BMP4	TotalRNA	EvaGreen
B-01-28-EB-R-2		Test	KhES-1	Homo Sapiens	KhES-1	ES	01	DMEM/F12 + 20% KOSR, 5ng/mL bFGF, MEF feeders	NULL	NULL	NULL	NULL	NULL	NULL	NULL	2	16	EMBYOID BODY	ECTODERM	APEL, 10uM Dorsomorphin, 10uM SB431542, 100ng/ml bFGF	TotalRNA	EvaGreen
B-01-2-EB-R-1		Test	KhES-1	Homo Sapiens	KhES-1	ES	01	DMEM/F12 + 20% KOSR, 5ng/mL bFGF, MEF feeders	NULL	NULL	NULL	NULL	NULL	NULL	NULL	1	0	EMBYOID BODY	START	DMEM/F12 + 20% KOSR, 5ng/mL bFGF, MEF feeders	TotalRNA	EvaGreen
B-01-30-EB-R-3		Test	KhES-1	Homo Sapiens	KhES-1	ES	01	DMEM/F12 + 20% KOSR, 5ng/mL bFGF, MEF feeders	NULL	NULL	NULL	NULL	NULL	NULL	NULL	3	0	EMBYOID BODY	START	DMEM/F12 + 20% KOSR, 5ng/mL bFGF, MEF feeders	TotalRNA	EvaGreen
B-01-31-EB-R-3		Test	KhES-1	Homo Sapiens	KhES-1	ES	01	DMEM/F12 + 20% KOSR, 5ng/mL bFGF, MEF feeders	NULL	NULL	NULL	NULL	NULL	NULL	NULL	3	4	EMBYOID BODY	NEUTRAL	APEL	TotalRNA	EvaGreen
B-01-34-EB-R-3		Test	KhES-1	Homo Sapiens	KhES-1	ES	01	DMEM/F12 + 20% KOSR, 5ng/mL bFGF, MEF feeders	NULL	NULL	NULL	NULL	NULL	NULL	NULL	3	4	EMBYOID BODY	ECTODERM	APEL, 10uM Dorsomorphin, 10uM SB431542, 100ng/ml bFGF	TotalRNA	EvaGreen
B-01-35-EB-R-3		Test	KhES-1	Homo Sapiens	KhES-1	ES	01	DMEM/F12 + 20% KOSR, 5ng/mL bFGF, MEF feeders	NULL	NULL	NULL	NULL	NULL	NULL	NULL	3	10	EMBYOID BODY	NEUTRAL	APEL	TotalRNA	EvaGreen
B-01-36-EB-R-3		Test	KhES-1	Homo Sapiens	KhES-1	ES	01	DMEM/F12 + 20% KOSR, 5ng/mL bFGF, MEF feeders	NULL	NULL	NULL	NULL	NULL	NULL	NULL	3	10	EMBYOID BODY	ENDODERM	APEL, 100ng/ml Activin A, 1ng/ml BMP4	TotalRNA	EvaGreen
B-01-38-EB-R-3		Test	KhES-1	Homo Sapiens	KhES-1	ES	01	DMEM/F12 + 20% KOSR, 5ng/mL bFGF, MEF feeders	NULL	NULL	NULL	NULL	NULL	NULL	NULL	3	10	EMBYOID BODY	ECTODERM	APEL, 10uM Dorsomorphin, 10uM SB431542, 100ng/ml bFGF	TotalRNA	EvaGreen
B-01-39-EB-R-3		Test	KhES-1	Homo Sapiens	KhES-1	ES	01	DMEM/F12 + 20% KOSR, 5ng/mL bFGF, MEF feeders	NULL	NULL	NULL	NULL	NULL	NULL	NULL	3	16	EMBYOID BODY	NEUTRAL	APEL	TotalRNA	EvaGreen
B-01-40-EB-R-3		Test	KhES-1	Homo Sapiens	KhES-1	ES	01	DMEM/F12 + 20% KOSR, 5ng/mL bFGF, MEF feeders	NULL	NULL	NULL	NULL	NULL	NULL	NULL	3	16	EMBYOID BODY	ENDODERM	APEL, 100ng/ml Activin A, 1ng/ml BMP4	TotalRNA	EvaGreen
B-01-41-EB-R-3		Test	KhES-1	Homo Sapiens	KhES-1	ES	01	DMEM/F12 + 20% KOSR, 5ng/mL bFGF, MEF feeders	NULL	NULL	NULL	NULL	NULL	NULL	NULL	3	16	EMBYOID BODY	MESODERM	APEL, 20ng/ml Activin A, 20ng/ml BMP4	TotalRNA	EvaGreen
B-01-42-EB-R-3		Test	KhES-1	Homo Sapiens	KhES-1	ES	01	DMEM/F12 + 20% KOSR, 5ng/mL bFGF, MEF feeders	NULL	NULL	NULL	NULL	NULL	NULL	NULL	3	16	EMBYOID BODY	ECTODERM	APEL, 10uM Dorsomorphin, 10uM SB431542, 100ng/ml bFGF	TotalRNA	EvaGreen
B-01-4-EB-R-1		Test	KhES-1	Homo Sapiens	KhES-1	ES	01	DMEM/F12 + 20% KOSR, 5ng/mL bFGF, MEF feeders	NULL	NULL	NULL	NULL	NULL	NULL	NULL	1	4	EMBYOID BODY	ENDODERM	APEL, 100ng/ml Activin A, 1ng/ml BMP4	TotalRNA	EvaGreen
B-01-5-EB-R-1		Test	KhES-1	Homo Sapiens	KhES-1	ES	01	DMEM/F12 + 20% KOSR, 5ng/mL bFGF, MEF feeders	NULL	NULL	NULL	NULL	NULL	NULL	NULL	1	4	EMBYOID BODY	MESODERM	APEL, 20ng/ml Activin A, 20ng/ml BMP4	TotalRNA	EvaGreen
B-01-6-EB-R-1		Test	KhES-1	Homo Sapiens	KhES-1	ES	01	DMEM/F12 + 20% KOSR, 5ng/mL bFGF, MEF feeders	NULL	NULL	NULL	NULL	NULL	NULL	NULL	1	4	EMBYOID BODY	ECTODERM	APEL, 10uM Dorsomorphin, 10uM SB431542, 100ng/ml bFGF	TotalRNA	EvaGreen
B-01-7-EB-R-1		Test	KhES-1	Homo Sapiens	KhES-1	ES	01	DMEM/F12 + 20% KOSR, 5ng/mL bFGF, MEF feeders	NULL	NULL	NULL	NULL	NULL	NULL	NULL	1	10	EMBYOID BODY	NEUTRAL	APEL	TotalRNA	EvaGreen
B-01-8-EB-R-1		Test	KhES-1	Homo Sapiens	KhES-1	ES	01	DMEM/F12 + 20% KOSR, 5ng/mL bFGF, MEF feeders	NULL	NULL	NULL	NULL	NULL	NULL	NULL	1	10	EMBYOID BODY	ENDODERM	APEL, 100ng/ml Activin A, 1ng/ml BMP4	TotalRNA	EvaGreen
B-01-9-EB-R-1		Test	KhES-1	Homo Sapiens	KhES-1	ES	01	DMEM/F12 + 20% KOSR, 5ng/mL bFGF, MEF feeders	NULL	NULL	NULL	NULL	NULL	NULL	NULL	1	10	EMBYOID BODY	MESODERM	APEL, 20ng/ml Activin A, 20ng/ml BMP4	TotalRNA	EvaGreen
B-02-107-T-R-1		Test	207B1	Homo Sapiens	207B1	iPS	02	DMEM/F-12 + 20% KOSR, 10ng/ml FGF2, MEF feeders	1	100	subcutaneous	subcutaneous	FOX CHASE SCID C.B-17/lcr-scid/scidJcl	6-8	Male	1	NULL	TERATOMA	NULL		TotalRNA	EvaGreen
B-02-109-T-R-2		Test	207B1	Homo Sapiens	207B1	iPS	02	DMEM/F12 + 20% KOSR, 5ng/mL bFGF, MEF feeders	2	100	subcutaneous	subcutaneous	FOX CHASE SCID C.B-17/lcr-scid/scidJcl	6-8	Male	2	NULL	TERATOMA	NULL		TotalRNA	EvaGreen
B-02-10-EB-R-1		Test	201B7	Homo Sapiens	201B7	iPS	02	DMEM/F12 + 20% KOSR, 5ng/mL bFGF, SNL feeders.	NULL	NULL	NULL	NULL	NULL	NULL	NULL	1	10	EMBYOID BODY	ECTODERM	APEL, 10uM Dorsomorphin, 10uM SB431542, 100ng/ml bFGF	TotalRNA	EvaGreen
B-02-111-T-R-3		Test	207B1	Homo Sapiens	207B1	iPS	02	DMEM/F12 + 20% KOSR, 5ng/mL bFGF, MEF feeders	2	100	subcutaneous	subcutaneous	FOX CHASE SCID C.B-17/lcr-scid/scidJcl	6-8	Male	3	NULL	TERATOMA	NULL		TotalRNA	EvaGreen
B-02-11-EB-R-1		Test	201B7	Homo Sapiens	201B7	iPS	02	DMEM/F12 + 20% KOSR, 5ng/mL bFGF, SNL feeders.	NULL	NULL	NULL	NULL	NULL	NULL	NULL	1	16	EMBYOID BODY	NEUTRAL	APEL	TotalRNA	EvaGreen
B-02-12-EB-R-1		Test	201B7	Homo Sapiens	201B7	iPS	02	DMEM/F12 + 20% KOSR, 5ng/mL bFGF, SNL feeders.	NULL	NULL	NULL	NULL	NULL	NULL	NULL	1	16	EMBYOID BODY	ENDODERM	APEL, 100ng/ml Activin A, 1ng/ml BMP4	TotalRNA	EvaGreen
B-02-14-EB-R-1		Test	201B7	Homo Sapiens	201B7	iPS	02	DMEM/F12 + 20% KOSR, 5ng/mL bFGF, SNL feeders.	NULL	NULL	NULL	NULL	NULL	NULL	NULL	1	16	EMBYOID BODY	ECTODERM	APEL, 10uM Dorsomorphin, 10uM SB431542, 100ng/ml bFGF	TotalRNA	EvaGreen
B-02-16-EB-R-2		Test	201B7	Homo Sapiens	201B7	iPS	02	DMEM/F12 + 20% KOSR, 5ng/mL bFGF, SNL feeders.	NULL	NULL	NULL	NULL	NULL	NULL	NULL	2	0	EMBYOID BODY	START	DMEM/F12 + 20% KOSR, 5ng/mL bFGF, SNL feeders.	TotalRNA	EvaGreen
B-02-2-EB-R-1		Test	201B7	Homo Sapiens	201B7	iPS	02	DMEM/F12 + 20% KOSR, 5ng/mL bFGF, SNL feeders.	NULL	NULL	NULL	NULL	NULL	NULL	NULL	1	0	EMBYOID BODY	START	DMEM/F12 + 20% KOSR, 5ng/mL bFGF, SNL feeders.	TotalRNA	EvaGreen
B-02-30-EB-R-3		Test	201B7	Homo Sapiens	201B7	iPS	02	DMEM/F12 + 20% KOSR, 5ng/mL bFGF, SNL feeders.	NULL	NULL	NULL	NULL	NULL	NULL	NULL	3	0	EMBYOID BODY	START	DMEM/F12 + 20% KOSR, 5ng/mL bFGF, SNL feeders.	TotalRNA	EvaGreen
B-02-31-EB-R-3		Test	201B7	Homo Sapiens	201B7	iPS	02	DMEM/F12 + 20% KOSR, 5ng/mL bFGF, SNL feeders.	NULL	NULL	NULL	NULL	NULL	NULL	NULL	3	4	EMBYOID BODY	NEUTRAL	APEL	TotalRNA	EvaGreen
B-02-32-EB-R-3		Test	201B7	Homo Sapiens	201B7	iPS	02	DMEM/F12 + 20% KOSR, 5ng/mL bFGF, SNL feeders.	NULL	NULL	NULL	NULL	NULL	NULL	NULL	3	4	EMBYOID BODY	ENDODERM	APEL, 100ng/ml Activin A, 1ng/ml BMP4	TotalRNA	EvaGreen
B-02-34-EB-R-3		Test	201B7	Homo Sapiens	201B7	iPS	02	DMEM/F12 + 20% KOSR, 5ng/mL bFGF, SNL feeders.	NULL	NULL	NULL	NULL	NULL	NULL	NULL	3	4	EMBYOID BODY	ECTODERM	APEL, 10uM Dorsomorphin, 10uM SB431542, 100ng/ml bFGF	TotalRNA	EvaGreen
B-02-35-EB-R-3		Test	201B7	Homo Sapiens	201B7	iPS	02	DMEM/F12 + 20% KOSR, 5ng/mL bFGF, SNL feeders.	NULL	NULL	NULL	NULL	NULL	NULL	NULL	3	10	EMBYOID BODY	NEUTRAL	APEL	TotalRNA	EvaGreen
B-02-36-EB-R-3		Test	201B7	Homo Sapiens	201B7	iPS	02	DMEM/F12 + 20% KOSR, 5ng/mL bFGF, SNL feeders.	NULL	NULL	NULL	NULL	NULL	NULL	NULL	3	10	EMBYOID BODY	ENDODERM	APEL, 100ng/ml Activin A, 1ng/ml BMP4	TotalRNA	EvaGreen
B-02-37-EB-R-3		Test	201B7	Homo Sapiens	201B7	iPS	02	DMEM/F12 + 20% KOSR, 5ng/mL bFGF, SNL feeders.	NULL	NULL	NULL	NULL	NULL	NULL	NULL	3	10	EMBYOID BODY	MESODERM	APEL, 20ng/ml Activin A, 20ng/ml BMP4	TotalRNA	EvaGreen
B-02-38-EB-R-3		Test	201B7	Homo Sapiens	201B7	iPS	02	DMEM/F12 + 20% KOSR, 5ng/mL bFGF, SNL feeders.	NULL	NULL	NULL	NULL	NULL	NULL	NULL	3	10	EMBYOID BODY	ECTODERM	APEL, 10uM Dorsomorphin, 10uM SB431542, 100ng/ml bFGF	TotalRNA	EvaGreen
B-02-39-EB-R-3		Test	201B7	Homo Sapiens	201B7	iPS	02	DMEM/F12 + 20% KOSR, 5ng/mL bFGF, SNL feeders.	NULL	NULL	NULL	NULL	NULL	NULL	NULL	3	16	EMBYOID BODY	NEUTRAL	APEL	TotalRNA	EvaGreen
B-02-3-EB-R-1		Test	201B7	Homo Sapiens	201B7	iPS	02	DMEM/F12 + 20% KOSR, 5ng/mL bFGF, SNL feeders.	NULL	NULL	NULL	NULL	NULL	NULL	NULL	1	4	EMBYOID BODY	NEUTRAL	APEL	TotalRNA	EvaGreen
B-02-40-EB-R-3		Test	201B7	Homo Sapiens	201B7	iPS	02	DMEM/F12 + 20% KOSR, 5ng/mL bFGF, SNL feeders.	NULL	NULL	NULL	NULL	NULL	NULL	NULL	3	16	EMBYOID BODY	ENDODERM	APEL, 100ng/ml Activin A, 1ng/ml BMP4	TotalRNA	EvaGreen
B-02-41-EB-R-3		Test	201B7	Homo Sapiens	201B7	iPS	02	DMEM/F12 + 20% KOSR, 5ng/mL bFGF, SNL feeders.	NULL	NULL	NULL	NULL	NULL	NULL	NULL	3	16	EMBYOID BODY	MESODERM	APEL, 20ng/ml Activin A, 20ng/ml BMP4	TotalRNA	EvaGreen
B-02-42-EB-R-3		Test	201B7	Homo Sapiens	201B7	iPS	02	DMEM/F12 + 20% KOSR, 5ng/mL bFGF, SNL feeders.	NULL	NULL	NULL	NULL	NULL	NULL	NULL	3	16	EMBYOID BODY	ECTODERM	APEL, 10uM Dorsomorphin, 10uM SB431542, 100ng/ml bFGF	TotalRNA	EvaGreen
B-02-43-EB-R-4		Test	201B7	Homo Sapiens	201B7	iPS	02	DMEM/F12 + 20% KOSR, 5ng/mL bFGF, SNL feeders.	NULL	NULL	NULL	NULL	NULL	NULL	NULL	4	0	EMBYOID BODY	START	DMEM/F12 + 20% KOSR, 5ng/mL bFGF, SNL feeders.	TotalRNA	EvaGreen
B-02-44-EB-R-4		Test	201B7	Homo Sapiens	201B7	iPS	02	DMEM/F12 + 20% KOSR, 5ng/mL bFGF, SNL feeders.	NULL	NULL	NULL	NULL	NULL	NULL	NULL	4	4	EMBYOID BODY	NEUTRAL	APEL	TotalRNA	EvaGreen
B-02-45-EB-R-4		Test	201B7	Homo Sapiens	201B7	iPS	02	DMEM/F12 + 20% KOSR, 5ng/mL bFGF, SNL feeders.	NULL	NULL	NULL	NULL	NULL	NULL	NULL	4	4	EMBYOID BODY	ENDODERM	APEL, 100ng/ml Activin A, 1ng/ml BMP4	TotalRNA	EvaGreen
B-02-46-EB-R-4		Test	201B7	Homo Sapiens	201B7	iPS	02	DMEM/F12 + 20% KOSR, 5ng/mL bFGF, SNL feeders.	NULL	NULL	NULL	NULL	NULL	NULL	NULL	4	4	EMBYOID BODY	MESODERM	APEL, 20ng/ml Activin A, 20ng/ml BMP4	TotalRNA	EvaGreen
B-02-47-EB-R-4		Test	201B7	Homo Sapiens	201B7	iPS	02	DMEM/F12 + 20% KOSR, 5ng/mL bFGF, SNL feeders.	NULL	NULL	NULL	NULL	NULL	NULL	NULL	4	4	EMBYOID BODY	ECTODERM	APEL, 10uM Dorsomorphin, 10uM SB431542, 100ng/ml bFGF	TotalRNA	EvaGreen
B-02-48-EB-R-4		Test	201B7	Homo Sapiens	201B7	iPS	02	DMEM/F12 + 20% KOSR, 5ng/mL bFGF, SNL feeders.	NULL	NULL	NULL	NULL	NULL	NULL	NULL	4	10	EMBYOID BODY	NEUTRAL	APEL	TotalRNA	EvaGreen
B-02-4-EB-R-1		Test	201B7	Homo Sapiens	201B7	iPS	02	DMEM/F12 + 20% KOSR, 5ng/mL bFGF, SNL feeders.	NULL	NULL	NULL	NULL	NULL	NULL	NULL	1	4	EMBYOID BODY	ENDODERM	APEL, 100ng/ml Activin A, 1ng/ml BMP4	TotalRNA	EvaGreen
B-02-50-EB-R-4		Test	201B7	Homo Sapiens	201B7	iPS	02	DMEM/F12 + 20% KOSR, 5ng/mL bFGF, SNL feeders.	NULL	NULL	NULL	NULL	NULL	NULL	NULL	4	10	EMBYOID BODY	MESODERM	APEL, 20ng/ml Activin A, 20ng/ml BMP4	TotalRNA	EvaGreen
B-02-51-EB-R-4		Test	201B7	Homo Sapiens	201B7	iPS	02	DMEM/F12 + 20% KOSR, 5ng/mL bFGF, SNL feeders.	NULL	NULL	NULL	NULL	NULL	NULL	NULL	4	10	EMBYOID BODY	ECTODERM	APEL, 10uM Dorsomorphin, 10uM SB431542, 100ng/ml bFGF	TotalRNA	EvaGreen
B-02-52-EB-R-4		Test	201B7	Homo Sapiens	201B7	iPS	02	DMEM/F12 + 20% KOSR, 5ng/mL bFGF, SNL feeders.	NULL	NULL	NULL	NULL	NULL	NULL	NULL	4	16	EMBYOID BODY	NEUTRAL	APEL	TotalRNA	EvaGreen
B-02-53-EB-R-4		Test	201B7	Homo Sapiens	201B7	iPS	02	DMEM/F12 + 20% KOSR, 5ng/mL bFGF, SNL feeders.	NULL	NULL	NULL	NULL	NULL	NULL	NULL	4	16	EMBYOID BODY	ENDODERM	APEL, 100ng/ml Activin A, 1ng/ml BMP4	TotalRNA	EvaGreen
B-02-54-EB-R-4		Test	201B7	Homo Sapiens	201B7	iPS	02	DMEM/F12 + 20% KOSR, 5ng/mL bFGF, SNL feeders.	NULL	NULL	NULL	NULL	NULL	NULL	NULL	4	16	EMBYOID BODY	MESODERM	APEL, 20ng/ml Activin A, 20ng/ml BMP4	TotalRNA	EvaGreen
B-02-55-EB-R-4		Test	201B7	Homo Sapiens	201B7	iPS	02	DMEM/F12 + 20% KOSR, 5ng/mL bFGF, SNL feeders.	NULL	NULL	NULL	NULL	NULL	NULL	NULL	4	16	EMBYOID BODY	ECTODERM	APEL, 10uM Dorsomorphin, 10uM SB431542, 100ng/ml bFGF	TotalRNA	EvaGreen
B-02-5-EB-R-1		Test	201B7	Homo Sapiens	201B7	iPS	02	DMEM/F12 + 20% KOSR, 5ng/mL bFGF, SNL feeders.	NULL	NULL	NULL	NULL	NULL	NULL	NULL	1	4	EMBYOID BODY	MESODERM	APEL, 20ng/ml Activin A, 20ng/ml BMP4	TotalRNA	EvaGreen
B-02-6-EB-R-1		Test	201B7	Homo Sapiens	201B7	iPS	02	DMEM/F12 + 20% KOSR, 5ng/mL bFGF, SNL feeders.	NULL	NULL	NULL	NULL	NULL	NULL	NULL	1	4	EMBYOID BODY	ECTODERM	APEL, 10uM Dorsomorphin, 10uM SB431542, 100ng/ml bFGF	TotalRNA	EvaGreen
B-02-8-EB-R-1		Test	201B7	Homo Sapiens	201B7	iPS	02	DMEM/F12 + 20% KOSR, 5ng/mL bFGF, SNL feeders.	NULL	NULL	NULL	NULL	NULL	NULL	NULL	1	10	EMBYOID BODY	ENDODERM	APEL, 100ng/ml Activin A, 1ng/ml BMP4	TotalRNA	EvaGreen
B-02-9-EB-R-1		Test	201B7	Homo Sapiens	201B7	iPS	02	DMEM/F12 + 20% KOSR, 5ng/mL bFGF, SNL feeders.	NULL	NULL	NULL	NULL	NULL	NULL	NULL	1	10	EMBYOID BODY	MESODERM	APEL, 20ng/ml Activin A, 20ng/ml BMP4	TotalRNA	EvaGreen
B-03-113-T-R-1		Test	Tig108 4f3	Homo Sapiens	Tig108 4f3	iPS	03	mTeSR1, Matrigel	1.2	100	subcutaneous	subcutaneous	FOX CHASE SCID C.B-17/lcr-scid/scidJcl	6-8	Male	1	NULL	TERATOMA	NULL		TotalRNA	EvaGreen
B-03-115-T-R-2		Test	Tig108 4f3	Homo Sapiens	Tig108 4f3	iPS	03	mTeSR1, Matrigel	1.5	100	subcutaneous	subcutaneous	FOX CHASE SCID C.B-17/lcr-scid/scidJcl	6-8	Male	2	NULL	TERATOMA	NULL		TotalRNA	EvaGreen
B-03-117-T-R-3		Test	Tig108 4f3	Homo Sapiens	Tig108 4f3	iPS	03	DMEM/F12 + 20% KOSR, 5ng/mL bFGF, SNL feeders.	1	100	subcutaneous	subcutaneous	FOX CHASE SCID C.B-17/lcr-scid/scidJcl	6-8	Male	3	NULL	TERATOMA	NULL	NULL	TotalRNA	EvaGreen
B-03-11-EB-R-1		Test	Tig108 4f3	Homo Sapiens	Tig108 4f3	iPS	03	DMEM/F12 + 20% KOSR, 5ng/mL bFGF, SNL feeders.	NULL	NULL	NULL	NULL	NULL	NULL	NULL	1	16	EMBYOID BODY	NEUTRAL	APEL	TotalRNA	EvaGreen
B-03-12-EB-R-1		Test	Tig108 4f3	Homo Sapiens	Tig108 4f3	iPS	03	DMEM/F12 + 20% KOSR, 5ng/mL bFGF, SNL feeders.	NULL	NULL	NULL	NULL	NULL	NULL	NULL	1	16	EMBYOID BODY	ENDODERM	APEL, 100ng/ml Activin A, 1ng/ml BMP4	TotalRNA	EvaGreen
B-03-13-EB-R-1		Test	Tig108 4f3	Homo Sapiens	Tig108 4f3	iPS	03	DMEM/F12 + 20% KOSR, 5ng/mL bFGF, SNL feeders.	NULL	NULL	NULL	NULL	NULL	NULL	NULL	1	16	EMBYOID BODY	MESODERM	APEL, 20ng/ml Activin A, 20ng/ml BMP4	TotalRNA	EvaGreen
B-03-14-EB-R-1		Test	Tig108 4f3	Homo Sapiens	Tig108 4f3	iPS	03	DMEM/F12 + 20% KOSR, 5ng/mL bFGF, SNL feeders.	NULL	NULL	NULL	NULL	NULL	NULL	NULL	1	16	EMBYOID BODY	ECTODERM	APEL, 10uM Dorsomorphin, 10uM SB431542, 100ng/ml bFGF	TotalRNA	EvaGreen
B-03-16-EB-R-2		Test	Tig108 4f3	Homo Sapiens	Tig108 4f3	iPS	03	DMEM/F12 + 20% KOSR, 5ng/mL bFGF, SNL feeders.	NULL	NULL	NULL	NULL	NULL	NULL	NULL	2	0	EMBYOID BODY	START	DMEM/F12 + 20% KOSR, 5ng/mL bFGF, SNL feeders.	TotalRNA	EvaGreen
B-03-17-EB-R-2		Test	Tig108 4f3	Homo Sapiens	Tig108 4f3	iPS	03	DMEM/F12 + 20% KOSR, 5ng/mL bFGF, SNL feeders.	NULL	NULL	NULL	NULL	NULL	NULL	NULL	2	4	EMBYOID BODY	NEUTRAL	APEL	TotalRNA	EvaGreen
B-03-18-EB-R-2		Test	Tig108 4f3	Homo Sapiens	Tig108 4f3	iPS	03	DMEM/F12 + 20% KOSR, 5ng/mL bFGF, SNL feeders.	NULL	NULL	NULL	NULL	NULL	NULL	NULL	2	4	EMBYOID BODY	ENDODERM	APEL, 100ng/ml Activin A, 1ng/ml BMP4	TotalRNA	EvaGreen
B-03-19-EB-R-2		Test	Tig108 4f3	Homo Sapiens	Tig108 4f3	iPS	03	DMEM/F12 + 20% KOSR, 5ng/mL bFGF, SNL feeders.	NULL	NULL	NULL	NULL	NULL	NULL	NULL	2	4	EMBYOID BODY	MESODERM	APEL, 20ng/ml Activin A, 20ng/ml BMP4	TotalRNA	EvaGreen
B-03-20-EB-R-2		Test	Tig108 4f3	Homo Sapiens	Tig108 4f3	iPS	03	DMEM/F12 + 20% KOSR, 5ng/mL bFGF, SNL feeders.	NULL	NULL	NULL	NULL	NULL	NULL	NULL	2	4	EMBYOID BODY	ECTODERM	APEL, 10uM Dorsomorphin, 10uM SB431542, 100ng/ml bFGF	TotalRNA	EvaGreen
B-03-21-EB-R-2		Test	Tig108 4f3	Homo Sapiens	Tig108 4f3	iPS	03	DMEM/F12 + 20% KOSR, 5ng/mL bFGF, SNL feeders.	NULL	NULL	NULL	NULL	NULL	NULL	NULL	2	10	EMBYOID BODY	NEUTRAL	APEL	TotalRNA	EvaGreen
B-03-22-EB-R-2		Test	Tig108 4f3	Homo Sapiens	Tig108 4f3	iPS	03	DMEM/F12 + 20% KOSR, 5ng/mL bFGF, SNL feeders.	NULL	NULL	NULL	NULL	NULL	NULL	NULL	2	10	EMBYOID BODY	ENDODERM	APEL, 100ng/ml Activin A, 1ng/ml BMP4	TotalRNA	EvaGreen
B-03-24-EB-R-2		Test	Tig108 4f3	Homo Sapiens	Tig108 4f3	iPS	03	DMEM/F12 + 20% KOSR, 5ng/mL bFGF, SNL feeders.	NULL	NULL	NULL	NULL	NULL	NULL	NULL	2	10	EMBYOID BODY	ECTODERM	APEL, 10uM Dorsomorphin, 10uM SB431542, 100ng/ml bFGF	TotalRNA	EvaGreen
B-03-25-EB-R-2		Test	Tig108 4f3	Homo Sapiens	Tig108 4f3	iPS	03	DMEM/F12 + 20% KOSR, 5ng/mL bFGF, SNL feeders.	NULL	NULL	NULL	NULL	NULL	NULL	NULL	2	16	EMBYOID BODY	NEUTRAL	APEL	TotalRNA	EvaGreen
B-03-26-EB-R-2		Test	Tig108 4f3	Homo Sapiens	Tig108 4f3	iPS	03	DMEM/F12 + 20% KOSR, 5ng/mL bFGF, SNL feeders.	NULL	NULL	NULL	NULL	NULL	NULL	NULL	2	16	EMBYOID BODY	ENDODERM	APEL, 100ng/ml Activin A, 1ng/ml BMP4	TotalRNA	EvaGreen
B-03-27-EB-R-2		Test	Tig108 4f3	Homo Sapiens	Tig108 4f3	iPS	03	DMEM/F12 + 20% KOSR, 5ng/mL bFGF, SNL feeders.	NULL	NULL	NULL	NULL	NULL	NULL	NULL	2	16	EMBYOID BODY	MESODERM	APEL, 20ng/ml Activin A, 20ng/ml BMP4	TotalRNA	EvaGreen
B-03-28-EB-R-2		Test	Tig108 4f3	Homo Sapiens	Tig108 4f3	iPS	03	DMEM/F12 + 20% KOSR, 5ng/mL bFGF, SNL feeders.	NULL	NULL	NULL	NULL	NULL	NULL	NULL	2	16	EMBYOID BODY	ECTODERM	APEL, 10uM Dorsomorphin, 10uM SB431542, 100ng/ml bFGF	TotalRNA	EvaGreen
B-03-2-EB-R-1		Test	Tig108 4f3	Homo Sapiens	Tig108 4f3	iPS	03	DMEM/F12 + 20% KOSR, 5ng/mL bFGF, SNL feeders.	NULL	NULL	NULL	NULL	NULL	NULL	NULL	1	0	EMBYOID BODY	START	DMEM/F12 + 20% KOSR, 5ng/mL bFGF, SNL feeders.	TotalRNA	EvaGreen
B-03-30-EB-R-3		Test	Tig108 4f3	Homo Sapiens	Tig108 4f3	iPS	03	DMEM/F12 + 20% KOSR, 5ng/mL bFGF, SNL feeders.	NULL	NULL	NULL	NULL	NULL	NULL	NULL	3	0	EMBYOID BODY	START	DMEM/F12 + 20% KOSR, 5ng/mL bFGF, SNL feeders.	TotalRNA	EvaGreen
B-03-32-EB-R-3		Test	Tig108 4f3	Homo Sapiens	Tig108 4f3	iPS	03	DMEM/F12 + 20% KOSR, 5ng/mL bFGF, SNL feeders.	NULL	NULL	NULL	NULL	NULL	NULL	NULL	3	4	EMBYOID BODY	ENDODERM	APEL, 100ng/ml Activin A, 1ng/ml BMP4	TotalRNA	EvaGreen
B-03-33-EB-R-3		Test	Tig108 4f3	Homo Sapiens	Tig108 4f3	iPS	03	DMEM/F12 + 20% KOSR, 5ng/mL bFGF, SNL feeders.	NULL	NULL	NULL	NULL	NULL	NULL	NULL	3	4	EMBYOID BODY	MESODERM	APEL, 20ng/ml Activin A, 20ng/ml BMP4	TotalRNA	EvaGreen
B-03-34-EB-R-3		Test	Tig108 4f3	Homo Sapiens	Tig108 4f3	iPS	03	DMEM/F12 + 20% KOSR, 5ng/mL bFGF, SNL feeders.	NULL	NULL	NULL	NULL	NULL	NULL	NULL	3	4	EMBYOID BODY	ECTODERM	APEL, 10uM Dorsomorphin, 10uM SB431542, 100ng/ml bFGF	TotalRNA	EvaGreen
B-03-35-EB-R-3		Test	Tig108 4f3	Homo Sapiens	Tig108 4f3	iPS	03	DMEM/F12 + 20% KOSR, 5ng/mL bFGF, SNL feeders.	NULL	NULL	NULL	NULL	NULL	NULL	NULL	3	10	EMBYOID BODY	NEUTRAL	APEL	TotalRNA	EvaGreen
B-03-39-EB-R-3		Test	Tig108 4f3	Homo Sapiens	Tig108 4f3	iPS	03	DMEM/F12 + 20% KOSR, 5ng/mL bFGF, SNL feeders.	NULL	NULL	NULL	NULL	NULL	NULL	NULL	3	16	EMBYOID BODY	NEUTRAL	APEL	TotalRNA	EvaGreen
B-03-3-EB-R-1		Test	Tig108 4f3	Homo Sapiens	Tig108 4f3	iPS	03	DMEM/F12 + 20% KOSR, 5ng/mL bFGF, SNL feeders.	NULL	NULL	NULL	NULL	NULL	NULL	NULL	1	4	EMBYOID BODY	NEUTRAL	APEL	TotalRNA	EvaGreen
B-03-40-EB-R-3		Test	Tig108 4f3	Homo Sapiens	Tig108 4f3	iPS	03	DMEM/F12 + 20% KOSR, 5ng/mL bFGF, SNL feeders.	NULL	NULL	NULL	NULL	NULL	NULL	NULL	3	16	EMBYOID BODY	ENDODERM	APEL, 100ng/ml Activin A, 1ng/ml BMP4	TotalRNA	EvaGreen
B-03-42-EB-R-3		Test	Tig108 4f3	Homo Sapiens	Tig108 4f3	iPS	03	DMEM/F12 + 20% KOSR, 5ng/mL bFGF, SNL feeders.	NULL	NULL	NULL	NULL	NULL	NULL	NULL	3	16	EMBYOID BODY	ECTODERM	APEL, 10uM Dorsomorphin, 10uM SB431542, 100ng/ml bFGF	TotalRNA	EvaGreen
B-03-4-EB-R-1		Test	Tig108 4f3	Homo Sapiens	Tig108 4f3	iPS	03	DMEM/F12 + 20% KOSR, 5ng/mL bFGF, SNL feeders.	NULL	NULL	NULL	NULL	NULL	NULL	NULL	1	4	EMBYOID BODY	ENDODERM	APEL, 100ng/ml Activin A, 1ng/ml BMP4	TotalRNA	EvaGreen
B-03-5-EB-R-1		Test	Tig108 4f3	Homo Sapiens	Tig108 4f3	iPS	03	DMEM/F12 + 20% KOSR, 5ng/mL bFGF, SNL feeders.	NULL	NULL	NULL	NULL	NULL	NULL	NULL	1	4	EMBYOID BODY	MESODERM	APEL, 20ng/ml Activin A, 20ng/ml BMP4	TotalRNA	EvaGreen
B-03-6-EB-R-1		Test	Tig108 4f3	Homo Sapiens	Tig108 4f3	iPS	03	DMEM/F12 + 20% KOSR, 5ng/mL bFGF, SNL feeders.	NULL	NULL	NULL	NULL	NULL	NULL	NULL	1	4	EMBYOID BODY	ECTODERM	APEL, 10uM Dorsomorphin, 10uM SB431542, 100ng/ml bFGF	TotalRNA	EvaGreen
B-03-7-EB-R-1		Test	Tig108 4f3	Homo Sapiens	Tig108 4f3	iPS	03	DMEM/F12 + 20% KOSR, 5ng/mL bFGF, SNL feeders.	NULL	NULL	NULL	NULL	NULL	NULL	NULL	1	10	EMBYOID BODY	NEUTRAL	APEL	TotalRNA	EvaGreen
B-03-8-EB-R-1		Test	Tig108 4f3	Homo Sapiens	Tig108 4f3	iPS	03	DMEM/F12 + 20% KOSR, 5ng/mL bFGF, SNL feeders.	NULL	NULL	NULL	NULL	NULL	NULL	NULL	1	10	EMBYOID BODY	ENDODERM	APEL, 100ng/ml Activin A, 1ng/ml BMP4	TotalRNA	EvaGreen
B-03-9-EB-R-1		Test	Tig108 4f3	Homo Sapiens	Tig108 4f3	iPS	03	DMEM/F12 + 20% KOSR, 5ng/mL bFGF, SNL feeders.	NULL	NULL	NULL	NULL	NULL	NULL	NULL	1	10	EMBYOID BODY	MESODERM	APEL, 20ng/ml Activin A, 20ng/ml BMP4	TotalRNA	EvaGreen
B-Z-10-EB-R-1		Test	H9	Homo Sapiens	H9	ES	Z	DMEM/F12 + 20% KOSR, 5ng/mL bFGF, MEF feeders	NULL	NULL	NULL	NULL	NULL	NULL	NULL	1	10	EMBYOID BODY	ECTODERM	APEL, 10uM Dorsomorphin, 10uM SB431542, 100ng/ml bFGF	TotalRNA	EvaGreen
B-Z-123-T-R-3		Test	H9	Homo Sapiens	H9	ES	Z	DMEM/F12 + 20% KOSR, 5ng/mL bFGF, MEF feeders	1	100	subcutaneous	subcutaneous	FOX CHASE SCID C.B-17/lcr-scid/scidJcl	6-8	Male	3	NULL	TERATOMA	NULL	NULL	TotalRNA	EvaGreen
B-Z-12-EB-R-2		Test	H9	Homo Sapiens	H9	ES	Z	DMEM/F12 + 20% KOSR, 5ng/mL bFGF, MEF feeders	NULL	NULL	NULL	NULL	NULL	NULL	NULL	2	4	EMBYOID BODY	ENDODERM	APEL, 100ng/ml Activin A, 1ng/ml BMP4	TotalRNA	EvaGreen
B-Z-13-EB-R-2		Test	H9	Homo Sapiens	H9	ES	Z	DMEM/F12 + 20% KOSR, 5ng/mL bFGF, MEF feeders	NULL	NULL	NULL	NULL	NULL	NULL	NULL	2	4	EMBYOID BODY	MESODERM	APEL, 20ng/ml Activin A, 20ng/ml BMP4	TotalRNA	EvaGreen
B-Z-14-EB-R-2		Test	H9	Homo Sapiens	H9	ES	Z	DMEM/F12 + 20% KOSR, 5ng/mL bFGF, MEF feeders	NULL	NULL	NULL	NULL	NULL	NULL	NULL	2	4	EMBYOID BODY	ECTODERM	APEL, 10uM Dorsomorphin, 10uM SB431542, 100ng/ml bFGF	TotalRNA	EvaGreen
B-Z-15-EB-R-1		Test	H9	Homo Sapiens	H9	ES	Z	DMEM/F12 + 20% KOSR, 5ng/mL bFGF, MEF feeders	NULL	NULL	NULL	NULL	NULL	NULL	NULL	1	16	EMBYOID BODY	NEUTRAL	APEL	TotalRNA	EvaGreen
B-Z-16-EB-R-1		Test	H9	Homo Sapiens	H9	ES	Z	DMEM/F12 + 20% KOSR, 5ng/mL bFGF, MEF feeders	NULL	NULL	NULL	NULL	NULL	NULL	NULL	1	16	EMBYOID BODY	ENDODERM		TotalRNA	EvaGreen
B-Z-18-EB-R-1		Test	H9	Homo Sapiens	H9	ES	Z	DMEM/F12 + 20% KOSR, 5ng/mL bFGF, MEF feeders	NULL	NULL	NULL	NULL	NULL	NULL	NULL	1	16	EMBYOID BODY	ECTODERM	APEL, 10uM Dorsomorphin, 10uM SB431542, 100ng/ml bFGF	TotalRNA	EvaGreen
B-Z-19-EB-R-3		Test	H9	Homo Sapiens	H9	ES	Z	DMEM/F12 + 20% KOSR, 5ng/mL bFGF, MEF feeders	NULL	NULL	NULL	NULL	NULL	NULL	NULL	3	0	EMBYOID BODY	START	DMEM/F12 + 20% KOSR, 5ng/mL bFGF, MEF feeders	TotalRNA	EvaGreen
B-Z-1-EB-R-1		Test	H9	Homo Sapiens	H9	ES	Z	DMEM/F12 + 20% KOSR, 5ng/mL bFGF, MEF feeders	NULL	NULL	NULL	NULL	NULL	NULL	NULL	1	0	EMBYOID BODY	START	DMEM/F12 + 20% KOSR, 5ng/mL bFGF, MEF feeders	TotalRNA	EvaGreen
B-Z-20-EB-R-2		Test	H9	Homo Sapiens	H9	ES	Z	DMEM/F12 + 20% KOSR, 5ng/mL bFGF, MEF feeders	NULL	NULL	NULL	NULL	NULL	NULL	NULL	2	10	EMBYOID BODY	NEUTRAL	APEL	TotalRNA	EvaGreen
B-Z-21-EB-R-2		Test	H9	Homo Sapiens	H9	ES	Z	DMEM/F12 + 20% KOSR, 5ng/mL bFGF, MEF feeders	NULL	NULL	NULL	NULL	NULL	NULL	NULL	2	10	EMBYOID BODY	ENDODERM	APEL, 100ng/ml Activin A, 1ng/ml BMP4	TotalRNA	EvaGreen
B-Z-22-EB-R-2		Test	H9	Homo Sapiens	H9	ES	Z	DMEM/F12 + 20% KOSR, 5ng/mL bFGF, MEF feeders	NULL	NULL	NULL	NULL	NULL	NULL	NULL	2	10	EMBYOID BODY	MESODERM	APEL, 20ng/ml Activin A, 20ng/ml BMP4	TotalRNA	EvaGreen
B-Z-23-EB-R-2		Test	H9	Homo Sapiens	H9	ES	Z	DMEM/F12 + 20% KOSR, 5ng/mL bFGF, MEF feeders	NULL	NULL	NULL	NULL	NULL	NULL	NULL	2	10	EMBYOID BODY	ECTODERM	APEL, 10uM Dorsomorphin, 10uM SB431542, 100ng/ml bFGF	TotalRNA	EvaGreen
B-Z-24-EB-R-3		Test	H9	Homo Sapiens	H9	ES	Z	DMEM/F12 + 20% KOSR, 5ng/mL bFGF, MEF feeders	NULL	NULL	NULL	NULL	NULL	NULL	NULL	3	4	EMBYOID BODY	NEUTRAL	APEL	TotalRNA	EvaGreen
B-Z-25-EB-R-3		Test	H9	Homo Sapiens	H9	ES	Z	DMEM/F12 + 20% KOSR, 5ng/mL bFGF, MEF feeders	NULL	NULL	NULL	NULL	NULL	NULL	NULL	3	4	EMBYOID BODY	ENDODERM	APEL, 100ng/ml Activin A, 1ng/ml BMP4	TotalRNA	EvaGreen
B-Z-26-EB-R-3		Test	H9	Homo Sapiens	H9	ES	Z	DMEM/F12 + 20% KOSR, 5ng/mL bFGF, MEF feeders	NULL	NULL	NULL	NULL	NULL	NULL	NULL	3	4	EMBYOID BODY	MESODERM	APEL, 20ng/ml Activin A, 20ng/ml BMP4	TotalRNA	EvaGreen
B-Z-27-EB-R-3		Test	H9	Homo Sapiens	H9	ES	Z	DMEM/F12 + 20% KOSR, 5ng/mL bFGF, MEF feeders	NULL	NULL	NULL	NULL	NULL	NULL	NULL	3	4	EMBYOID BODY	ECTODERM	APEL, 10uM Dorsomorphin, 10uM SB431542, 100ng/ml bFGF	TotalRNA	EvaGreen
B-Z-28-EB-R-2		Test	H9	Homo Sapiens	H9	ES	Z	DMEM/F12 + 20% KOSR, 5ng/mL bFGF, MEF feeders	NULL	NULL	NULL	NULL	NULL	NULL	NULL	2	16	EMBYOID BODY	NEUTRAL	APEL	TotalRNA	EvaGreen
B-Z-29-EB-R-2		Test	H9	Homo Sapiens	H9	ES	Z	DMEM/F12 + 20% KOSR, 5ng/mL bFGF, MEF feeders	NULL	NULL	NULL	NULL	NULL	NULL	NULL	2	16	EMBYOID BODY	ENDODERM	APEL, 100ng/ml Activin A, 1ng/ml BMP4	TotalRNA	EvaGreen
B-Z-2-EB-R-1		Test	H9	Homo Sapiens	H9	ES	Z	DMEM/F12 + 20% KOSR, 5ng/mL bFGF, MEF feeders	NULL	NULL	NULL	NULL	NULL	NULL	NULL	1	4	EMBYOID BODY	NEUTRAL	APEL	TotalRNA	EvaGreen
B-Z-30-EB-R-2		Test	H9	Homo Sapiens	H9	ES	Z	DMEM/F12 + 20% KOSR, 5ng/mL bFGF, MEF feeders	NULL	NULL	NULL	NULL	NULL	NULL	NULL	2	16	EMBYOID BODY	MESODERM	APEL, 20ng/ml Activin A, 20ng/ml BMP4	TotalRNA	EvaGreen
B-Z-31-EB-R-2		Test	H9	Homo Sapiens	H9	ES	Z	DMEM/F12 + 20% KOSR, 5ng/mL bFGF, MEF feeders	NULL	NULL	NULL	NULL	NULL	NULL	NULL	2	16	EMBYOID BODY	ECTODERM	APEL, 10uM Dorsomorphin, 10uM SB431542, 100ng/ml bFGF	TotalRNA	EvaGreen
B-Z-32-EB-R-3		Test	H9	Homo Sapiens	H9	ES	Z	DMEM/F12 + 20% KOSR, 5ng/mL bFGF, MEF feeders	NULL	NULL	NULL	NULL	NULL	NULL	NULL	3	10	EMBYOID BODY	NEUTRAL	APEL	TotalRNA	EvaGreen
B-Z-33-EB-R-3		Test	H9	Homo Sapiens	H9	ES	Z	DMEM/F12 + 20% KOSR, 5ng/mL bFGF, MEF feeders	NULL	NULL	NULL	NULL	NULL	NULL	NULL	3	10	EMBYOID BODY	ENDODERM	APEL, 100ng/ml Activin A, 1ng/ml BMP4	TotalRNA	EvaGreen
B-Z-34-EB-R-3		Test	H9	Homo Sapiens	H9	ES	Z	DMEM/F12 + 20% KOSR, 5ng/mL bFGF, MEF feeders	NULL	NULL	NULL	NULL	NULL	NULL	NULL	3	10	EMBYOID BODY	MESODERM	APEL, 20ng/ml Activin A, 20ng/ml BMP4	TotalRNA	EvaGreen
B-Z-35-EB-R-3		Test	H9	Homo Sapiens	H9	ES	Z	DMEM/F12 + 20% KOSR, 5ng/mL bFGF, MEF feeders	NULL	NULL	NULL	NULL	NULL	NULL	NULL	3	10	EMBYOID BODY	ECTODERM	APEL, 10uM Dorsomorphin, 10uM SB431542, 100ng/ml bFGF	TotalRNA	EvaGreen
B-Z-36-EB-R-3		Test	H9	Homo Sapiens	H9	ES	Z	DMEM/F12 + 20% KOSR, 5ng/mL bFGF, MEF feeders	NULL	NULL	NULL	NULL	NULL	NULL	NULL	3	16	EMBYOID BODY	NEUTRAL	APEL	TotalRNA	EvaGreen
B-Z-38-EB-R-3		Test	H9	Homo Sapiens	H9	ES	Z	DMEM/F12 + 20% KOSR, 5ng/mL bFGF, MEF feeders	NULL	NULL	NULL	NULL	NULL	NULL	NULL	3	16	EMBYOID BODY	MESODERM	APEL, 20ng/ml Activin A, 20ng/ml BMP4	TotalRNA	EvaGreen
B-Z-39-EB-R-3		Test	H9	Homo Sapiens	H9	ES	Z	DMEM/F12 + 20% KOSR, 5ng/mL bFGF, MEF feeders	NULL	NULL	NULL	NULL	NULL	NULL	NULL	3	16	EMBYOID BODY	ECTODERM	APEL, 10uM Dorsomorphin, 10uM SB431542, 100ng/ml bFGF	TotalRNA	EvaGreen
B-Z-3-EB-R-1		Test	H9	Homo Sapiens	H9	ES	Z	DMEM/F12 + 20% KOSR, 5ng/mL bFGF, MEF feeders	NULL	NULL	NULL	NULL	NULL	NULL	NULL	1	4	EMBYOID BODY	ENDODERM	APEL, 100ng/ml Activin A, 1ng/ml BMP4	TotalRNA	EvaGreen
B-Z-4-EB-R-1		Test	H9	Homo Sapiens	H9	ES	Z	DMEM/F12 + 20% KOSR, 5ng/mL bFGF, MEF feeders	NULL	NULL	NULL	NULL	NULL	NULL	NULL	1	4	EMBYOID BODY	MESODERM	APEL, 20ng/ml Activin A, 20ng/ml BMP4	TotalRNA	EvaGreen
B-Z-6-EB-R-2		Test	H9	Homo Sapiens	H9	ES	Z	DMEM/F12 + 20% KOSR, 5ng/mL bFGF, MEF feeders	NULL	NULL	NULL	NULL	NULL	NULL	NULL	2	0	EMBYOID BODY	START	DMEM/F12 + 20% KOSR, 5ng/mL bFGF, MEF feeders	TotalRNA	EvaGreen
B-Z-7-EB-R-1		Test	H9	Homo Sapiens	H9	ES	Z	DMEM/F12 + 20% KOSR, 5ng/mL bFGF, MEF feeders	NULL	NULL	NULL	NULL	NULL	NULL	NULL	1	10	EMBYOID BODY	NEUTRAL	APEL	TotalRNA	EvaGreen
B-Z-9-EB-R-1		Test	H9	Homo Sapiens	H9	ES	Z	DMEM/F12 + 20% KOSR, 5ng/mL bFGF, MEF feeders	NULL	NULL	NULL	NULL	NULL	NULL	NULL	1	10	EMBYOID BODY	MESODERM	APEL, 20ng/ml Activin A, 20ng/ml BMP4	TotalRNA	EvaGreen
G-01-036-EB-R-1		Test	IMR90-4	Homo Sapiens	IMR90-4	IPS	01	DMEM/F12 + 20% KOSR, 5ng/mL bFGF, MEF feeders	NULL	NULL	NULL	NULL	NULL	NULL	NULL	1	0	EMBYOID BODY	START	DMEM/F12 + 20% KOSR, 5ng/mL bFGF, MEF feeders	TotalRNA	EvaGreen
G-01-040-EB-R-1		Test	IMR90-4	Homo Sapiens	IMR90-4	IPS	01	DMEM/F12 + 20% KOSR, 5ng/mL bFGF, MEF feeders	NULL	NULL	NULL	NULL	NULL	NULL	NULL	1	4	EMBYOID BODY	MESODERM	APEL, 20ng/ml Activin A, 20ng/ml BMP4	TotalRNA	EvaGreen
G-01-041-EB-R-1		Test	IMR90-4	Homo Sapiens	IMR90-4	IPS	01	DMEM/F12 + 20% KOSR, 5ng/mL bFGF, MEF feeders	NULL	NULL	NULL	NULL	NULL	NULL	NULL	1	4	EMBYOID BODY	ENDODERM	APEL, 100ng/ml Activin A, 1ng/ml BMP4	TotalRNA	EvaGreen
G-01-042-EB-R-1		Test	IMR90-4	Homo Sapiens	IMR90-4	IPS	01	DMEM/F12 + 20% KOSR, 5ng/mL bFGF, MEF feeders	NULL	NULL	NULL	NULL	NULL	NULL	NULL	1	4	EMBYOID BODY	ECTODERM	APEL, 10uM Dorsomorphin, 10uM SB431542, 100ng/ml bFGF	TotalRNA	EvaGreen
G-01-051-EB-R-1		Test	IMR90-4	Homo Sapiens	IMR90-4	IPS	01	DMEM/F12 + 20% KOSR, 5ng/mL bFGF, MEF feeders	NULL	NULL	NULL	NULL	NULL	NULL	NULL	1	10	EMBYOID BODY	NEUTRAL	APEL	TotalRNA	EvaGreen
G-01-052-EB-R-1		Test	IMR90-4	Homo Sapiens	IMR90-4	IPS	01	DMEM/F12 + 20% KOSR, 5ng/mL bFGF, MEF feeders	NULL	NULL	NULL	NULL	NULL	NULL	NULL	1	10	EMBYOID BODY	ENDODERM	APEL, 100ng/ml Activin A, 1ng/ml BMP4	TotalRNA	EvaGreen
G-01-053-EB-R-1		Test	IMR90-4	Homo Sapiens	IMR90-4	IPS	01	DMEM/F12 + 20% KOSR, 5ng/mL bFGF, MEF feeders	NULL	NULL	NULL	NULL	NULL	NULL	NULL	1	10	EMBYOID BODY	MESODERM	APEL, 20ng/ml Activin A, 20ng/ml BMP4	TotalRNA	EvaGreen
G-01-054-EB-R-1		Test	IMR90-4	Homo Sapiens	IMR90-4	IPS	01	DMEM/F12 + 20% KOSR, 5ng/mL bFGF, MEF feeders	NULL	NULL	NULL	NULL	NULL	NULL	NULL	1	10	EMBYOID BODY	ECTODERM	APEL, 10uM Dorsomorphin, 10uM SB431542, 100ng/ml bFGF	TotalRNA	EvaGreen
G-01-056-EB-R-2		Test	IMR90-4	Homo Sapiens	IMR90-4	IPS	01	DMEM/F12 + 20% KOSR, 5ng/mL bFGF, MEF feeders	NULL	NULL	NULL	NULL	NULL	NULL	NULL	2	0	EMBYOID BODY	START	DMEM/F12 + 20% KOSR, 5ng/mL bFGF, MEF feeders	TotalRNA	EvaGreen
G-01-062-EB-R-2		Test	IMR90-4	Homo Sapiens	IMR90-4	IPS	01	DMEM/F12 + 20% KOSR, 5ng/mL bFGF, MEF feeders	NULL	NULL	NULL	NULL	NULL	NULL	NULL	2	4	EMBYOID BODY	ENDODERM	APEL, 100ng/ml Activin A, 1ng/ml BMP4	TotalRNA	EvaGreen
G-01-063-EB-R-2		Test	IMR90-4	Homo Sapiens	IMR90-4	IPS	01	DMEM/F12 + 20% KOSR, 5ng/mL bFGF, MEF feeders	NULL	NULL	NULL	NULL	NULL	NULL	NULL	2	4	EMBYOID BODY	ECTODERM	APEL, 10uM Dorsomorphin, 10uM SB431542, 100ng/ml bFGF	TotalRNA	EvaGreen
G-01-064-EB-R-2		Test	IMR90-4	Homo Sapiens	IMR90-4	IPS	01	DMEM/F12 + 20% KOSR, 5ng/mL bFGF, MEF feeders	NULL	NULL	NULL	NULL	NULL	NULL	NULL	2	4	EMBYOID BODY	MESODERM	APEL, 20ng/ml Activin A, 20ng/ml BMP4	TotalRNA	EvaGreen
G-01-065-EB-R-2		Test	IMR90-4	Homo Sapiens	IMR90-4	IPS	01	DMEM/F12 + 20% KOSR, 5ng/mL bFGF, MEF feeders	NULL	NULL	NULL	NULL	NULL	NULL	NULL	2	4	EMBYOID BODY	NEUTRAL	APEL	TotalRNA	EvaGreen
G-01-067-EB-R-1		Test	IMR90-4	Homo Sapiens	IMR90-4	IPS	01	DMEM/F12 + 20% KOSR, 5ng/mL bFGF, MEF feeders	NULL	NULL	NULL	NULL	NULL	NULL	NULL	1	16	EMBYOID BODY	ECTODERM	APEL, 10uM Dorsomorphin, 10uM SB431542, 100ng/ml bFGF	TotalRNA	EvaGreen
G-01-068-EB-R-1		Test	IMR90-4	Homo Sapiens	IMR90-4	IPS	01	DMEM/F12 + 20% KOSR, 5ng/mL bFGF, MEF feeders	NULL	NULL	NULL	NULL	NULL	NULL	NULL	1	16	EMBYOID BODY	MESODERM	APEL, 20ng/ml Activin A, 20ng/ml BMP4	TotalRNA	EvaGreen
G-01-069-EB-R-1		Test	IMR90-4	Homo Sapiens	IMR90-4	IPS	01	DMEM/F12 + 20% KOSR, 5ng/mL bFGF, MEF feeders	NULL	NULL	NULL	NULL	NULL	NULL	NULL	1	16	EMBYOID BODY	NEUTRAL	APEL	TotalRNA	EvaGreen
G-01-074-EB-R-3		Test	IMR90-4	Homo Sapiens	IMR90-4	IPS	01	DMEM/F12 + 20% KOSR, 5ng/mL bFGF, MEF feeders	NULL	NULL	NULL	NULL	NULL	NULL	NULL	3	0	EMBYOID BODY	START	DMEM/F12 + 20% KOSR, 5ng/mL bFGF, MEF feeders	TotalRNA	EvaGreen
G-01-080-EB-R-2		Test	IMR90-4	Homo Sapiens	IMR90-4	IPS	01	DMEM/F12 + 20% KOSR, 5ng/mL bFGF, MEF feeders	NULL	NULL	NULL	NULL	NULL	NULL	NULL	2	10	EMBYOID BODY	ENDODERM	APEL, 100ng/ml Activin A, 1ng/ml BMP4	TotalRNA	EvaGreen
G-01-081-EB-R-2		Test	IMR90-4	Homo Sapiens	IMR90-4	IPS	01	DMEM/F12 + 20% KOSR, 5ng/mL bFGF, MEF feeders	NULL	NULL	NULL	NULL	NULL	NULL	NULL	2	10	EMBYOID BODY	ECTODERM	APEL, 10uM Dorsomorphin, 10uM SB431542, 100ng/ml bFGF	TotalRNA	EvaGreen
G-01-082-EB-R-2		Test	IMR90-4	Homo Sapiens	IMR90-4	IPS	01	DMEM/F12 + 20% KOSR, 5ng/mL bFGF, MEF feeders	NULL	NULL	NULL	NULL	NULL	NULL	NULL	2	10	EMBYOID BODY	MESODERM	APEL, 20ng/ml Activin A, 20ng/ml BMP4	TotalRNA	EvaGreen
G-01-083-EB-R-2		Test	IMR90-4	Homo Sapiens	IMR90-4	IPS	01	DMEM/F12 + 20% KOSR, 5ng/mL bFGF, MEF feeders	NULL	NULL	NULL	NULL	NULL	NULL	NULL	2	10	EMBYOID BODY	NEUTRAL	APEL	TotalRNA	EvaGreen
G-01-089-EB-R-3		Test	IMR90-4	Homo Sapiens	IMR90-4	IPS	01	DMEM/F12 + 20% KOSR, 5ng/mL bFGF, MEF feeders	NULL	NULL	NULL	NULL	NULL	NULL	NULL	3	4	EMBYOID BODY	MESODERM	APEL, 20ng/ml Activin A, 20ng/ml BMP4	TotalRNA	EvaGreen
G-01-090-EB-R-3		Test	IMR90-4	Homo Sapiens	IMR90-4	IPS	01	DMEM/F12 + 20% KOSR, 5ng/mL bFGF, MEF feeders	NULL	NULL	NULL	NULL	NULL	NULL	NULL	3	4	EMBYOID BODY	ENDODERM	APEL, 100ng/ml Activin A, 1ng/ml BMP4	TotalRNA	EvaGreen
G-01-091-EB-R-3		Test	IMR90-4	Homo Sapiens	IMR90-4	IPS	01	DMEM/F12 + 20% KOSR, 5ng/mL bFGF, MEF feeders	NULL	NULL	NULL	NULL	NULL	NULL	NULL	3	4	EMBYOID BODY	ECTODERM	APEL, 10uM Dorsomorphin, 10uM SB431542, 100ng/ml bFGF	TotalRNA	EvaGreen
G-01-095-EB-R-2		Test	IMR90-4	Homo Sapiens	IMR90-4	IPS	01	DMEM/F12 + 20% KOSR, 5ng/mL bFGF, MEF feeders	NULL	NULL	NULL	NULL	NULL	NULL	NULL	2	16	EMBYOID BODY	ECTODERM	APEL, 10uM Dorsomorphin, 10uM SB431542, 100ng/ml bFGF	TotalRNA	EvaGreen
G-01-096-EB-R-2		Test	IMR90-4	Homo Sapiens	IMR90-4	IPS	01	DMEM/F12 + 20% KOSR, 5ng/mL bFGF, MEF feeders	NULL	NULL	NULL	NULL	NULL	NULL	NULL	2	16	EMBYOID BODY	ENDODERM	APEL, 100ng/ml Activin A, 1ng/ml BMP4	TotalRNA	EvaGreen
G-01-097-EB-R-2		Test	IMR90-4	Homo Sapiens	IMR90-4	IPS	01	DMEM/F12 + 20% KOSR, 5ng/mL bFGF, MEF feeders	NULL	NULL	NULL	NULL	NULL	NULL	NULL	2	16	EMBYOID BODY	MESODERM	APEL, 20ng/ml Activin A, 20ng/ml BMP4	TotalRNA	EvaGreen
G-01-098-EB-R-2		Test	IMR90-4	Homo Sapiens	IMR90-4	IPS	01	DMEM/F12 + 20% KOSR, 5ng/mL bFGF, MEF feeders	NULL	NULL	NULL	NULL	NULL	NULL	NULL	2	16	EMBYOID BODY	NEUTRAL	APEL	TotalRNA	EvaGreen
G-01-104-EB-R-3		Test	IMR90-4	Homo Sapiens	IMR90-4	IPS	01	DMEM/F12 + 20% KOSR, 5ng/mL bFGF, MEF feeders	NULL	NULL	NULL	NULL	NULL	NULL	NULL	3	10	EMBYOID BODY	NEUTRAL	APEL	TotalRNA	EvaGreen
G-01-105-EB-R-3		Test	IMR90-4	Homo Sapiens	IMR90-4	IPS	01	DMEM/F12 + 20% KOSR, 5ng/mL bFGF, MEF feeders	NULL	NULL	NULL	NULL	NULL	NULL	NULL	3	10	EMBYOID BODY	MESODERM	APEL, 20ng/ml Activin A, 20ng/ml BMP4	TotalRNA	EvaGreen
G-01-106-EB-R-3		Test	IMR90-4	Homo Sapiens	IMR90-4	IPS	01	DMEM/F12 + 20% KOSR, 5ng/mL bFGF, MEF feeders	NULL	NULL	NULL	NULL	NULL	NULL	NULL	3	10	EMBYOID BODY	ENDODERM	APEL, 100ng/ml Activin A, 1ng/ml BMP4	TotalRNA	EvaGreen
G-01-107-EB-R-3		Test	IMR90-4	Homo Sapiens	IMR90-4	IPS	01	DMEM/F12 + 20% KOSR, 5ng/mL bFGF, MEF feeders	NULL	NULL	NULL	NULL	NULL	NULL	NULL	3	10	EMBYOID BODY	ECTODERM	APEL, 10uM Dorsomorphin, 10uM SB431542, 100ng/ml bFGF	TotalRNA	EvaGreen
G-01-114-EB-R-3		Test	IMR90-4	Homo Sapiens	IMR90-4	IPS	01	DMEM/F12 + 20% KOSR, 5ng/mL bFGF, MEF feeders	NULL	NULL	NULL	NULL	NULL	NULL	NULL	3	16	EMBYOID BODY	ECTODERM	APEL, 10uM Dorsomorphin, 10uM SB431542, 100ng/ml bFGF	TotalRNA	EvaGreen
G-01-115-EB-R-3		Test	IMR90-4	Homo Sapiens	IMR90-4	IPS	01	DMEM/F12 + 20% KOSR, 5ng/mL bFGF, MEF feeders	NULL	NULL	NULL	NULL	NULL	NULL	NULL	3	16	EMBYOID BODY	ENDODERM	APEL, 100ng/ml Activin A, 1ng/ml BMP4	TotalRNA	EvaGreen
G-01-116-EB-R-3		Test	IMR90-4	Homo Sapiens	IMR90-4	IPS	01	DMEM/F12 + 20% KOSR, 5ng/mL bFGF, MEF feeders	NULL	NULL	NULL	NULL	NULL	NULL	NULL	3	16	EMBYOID BODY	MESODERM	APEL, 20ng/ml Activin A, 20ng/ml BMP4	TotalRNA	EvaGreen
G-01-117-EB-R-3		Test	IMR90-4	Homo Sapiens	IMR90-4	IPS	01	DMEM/F12 + 20% KOSR, 5ng/mL bFGF, MEF feeders	NULL	NULL	NULL	NULL	NULL	NULL	NULL	3	16	EMBYOID BODY	NEUTRAL	APEL	TotalRNA	EvaGreen
G-01-200-T-R-1		Test	IMR90-4	Homo Sapiens	IMR90-4	IPS	01	DMEM/F12 + 20% KOSR, 5ng/mL bFGF, MEF feeders	1.2	200	NULL	center of upper back	SCID-Beige	4-6	Female	1	NULL	TERATOMA	NULL	NULL	TotalRNA	EvaGreen
G-01-201-T-R-2		Test	IMR90-4	Homo Sapiens	IMR90-4	IPS	01	DMEM/F12 + 20% KOSR, 5ng/mL bFGF, MEF feeders	1.2	200	NULL	center of upper back	SCID-Beige	4-6	Female	2	NULL	TERATOMA	NULL	NULL	TotalRNA	EvaGreen
G-01-202-T-R-3		Test	IMR90-4	Homo Sapiens	IMR90-4	IPS	01	DMEM/F12 + 20% KOSR, 5ng/mL bFGF, MEF feeders	1.2	200	NULL	center of upper back	SCID-Beige	4-6	Female	3	NULL	TERATOMA	NULL	NULL	TotalRNA	EvaGreen
G-02-060-EB-R-1		Test	WA14	Homo Sapiens	WA14	ES	02	DMEM/F12 + 20% KOSR, 5ng/mL bFGF, MEF feeders	NULL	NULL	NULL	NULL	NULL	NULL	NULL	1	0	EMBYOID BODY	START	DMEM/F12 + 20% KOSR, 5ng/mL bFGF, MEF feeders	TotalRNA	EvaGreen
G-02-070-EB-R-1		Test	WA14	Homo Sapiens	WA14	ES	02	DMEM/F12 + 20% KOSR, 5ng/mL bFGF, MEF feeders	NULL	NULL	NULL	NULL	NULL	NULL	NULL	1	4	EMBYOID BODY	ENDODERM	APEL, 100ng/ml Activin A, 1ng/ml BMP4	TotalRNA	EvaGreen
G-02-071-EB-R-1		Test	WA14	Homo Sapiens	WA14	ES	02	DMEM/F12 + 20% KOSR, 5ng/mL bFGF, MEF feeders	NULL	NULL	NULL	NULL	NULL	NULL	NULL	1	4	EMBYOID BODY	ECTODERM	APEL, 10uM Dorsomorphin, 10uM SB431542, 100ng/ml bFGF	TotalRNA	EvaGreen
G-02-072-EB-R-1		Test	WA14	Homo Sapiens	WA14	ES	02	DMEM/F12 + 20% KOSR, 5ng/mL bFGF, MEF feeders	NULL	NULL	NULL	NULL	NULL	NULL	NULL	1	4	EMBYOID BODY	MESODERM	APEL, 20ng/ml Activin A, 20ng/ml BMP4	TotalRNA	EvaGreen
G-02-073-EB-R-1		Test	WA14	Homo Sapiens	WA14	ES	02	DMEM/F12 + 20% KOSR, 5ng/mL bFGF, MEF feeders	NULL	NULL	NULL	NULL	NULL	NULL	NULL	1	4	EMBYOID BODY	NEUTRAL	APEL	TotalRNA	EvaGreen
G-02-084-EB-R-1		Test	WA14	Homo Sapiens	WA14	ES	02	DMEM/F12 + 20% KOSR, 5ng/mL bFGF, MEF feeders	NULL	NULL	NULL	NULL	NULL	NULL	NULL	1	10	EMBYOID BODY	ECTODERM	APEL, 10uM Dorsomorphin, 10uM SB431542, 100ng/ml bFGF	TotalRNA	EvaGreen
G-02-085-EB-R-1		Test	WA14	Homo Sapiens	WA14	ES	02	DMEM/F12 + 20% KOSR, 5ng/mL bFGF, MEF feeders	NULL	NULL	NULL	NULL	NULL	NULL	NULL	1	10	EMBYOID BODY	ENDODERM	APEL, 100ng/ml Activin A, 1ng/ml BMP4	TotalRNA	EvaGreen
G-02-086-EB-R-1		Test	WA14	Homo Sapiens	WA14	ES	02	DMEM/F12 + 20% KOSR, 5ng/mL bFGF, MEF feeders	NULL	NULL	NULL	NULL	NULL	NULL	NULL	1	10	EMBYOID BODY	MESODERM	APEL, 20ng/ml Activin A, 20ng/ml BMP4	TotalRNA	EvaGreen
G-02-100-EB-R-1		Test	WA14	Homo Sapiens	WA14	ES	02	DMEM/F12 + 20% KOSR, 5ng/mL bFGF, MEF feeders	NULL	NULL	NULL	NULL	NULL	NULL	NULL	1	16	EMBYOID BODY	ENDODERM	APEL, 100ng/ml Activin A, 1ng/ml BMP4	TotalRNA	EvaGreen
G-02-101-EB-R-1		Test	WA14	Homo Sapiens	WA14	ES	02	DMEM/F12 + 20% KOSR, 5ng/mL bFGF, MEF feeders	NULL	NULL	NULL	NULL	NULL	NULL	NULL	1	16	EMBYOID BODY	MESODERM	APEL, 20ng/ml Activin A, 20ng/ml BMP4	TotalRNA	EvaGreen
G-02-102-EB-R-1		Test	WA14	Homo Sapiens	WA14	ES	02	DMEM/F12 + 20% KOSR, 5ng/mL bFGF, MEF feeders	NULL	NULL	NULL	NULL	NULL	NULL	NULL	1	16	EMBYOID BODY	ECTODERM	APEL, 10uM Dorsomorphin, 10uM SB431542, 100ng/ml bFGF	TotalRNA	EvaGreen
G-02-145-EB-R-2		Test	WA14	Homo Sapiens	WA14	ES	02	DMEM/F12 + 20% KOSR, 5ng/mL bFGF, MEF feeders	NULL	NULL	NULL	NULL	NULL	NULL	NULL	2	0	EMBYOID BODY	START	DMEM/F12 + 20% KOSR, 5ng/mL bFGF, MEF feeders	TotalRNA	EvaGreen
G-02-152-EB-R-2		Test	WA14	Homo Sapiens	WA14	ES	02	DMEM/F12 + 20% KOSR, 5ng/mL bFGF, MEF feeders	NULL	NULL	NULL	NULL	NULL	NULL	NULL	2	4	EMBYOID BODY	NEUTRAL	APEL	TotalRNA	EvaGreen
G-02-154-EB-R-2		Test	WA14	Homo Sapiens	WA14	ES	02	DMEM/F12 + 20% KOSR, 5ng/mL bFGF, MEF feeders	NULL	NULL	NULL	NULL	NULL	NULL	NULL	2	4	EMBYOID BODY	ENDODERM	APEL, 100ng/ml Activin A, 1ng/ml BMP4	TotalRNA	EvaGreen
G-02-155-EB-R-2		Test	WA14	Homo Sapiens	WA14	ES	02	DMEM/F12 + 20% KOSR, 5ng/mL bFGF, MEF feeders	NULL	NULL	NULL	NULL	NULL	NULL	NULL	2	4	EMBYOID BODY	ECTODERM	APEL, 10uM Dorsomorphin, 10uM SB431542, 100ng/ml bFGF	TotalRNA	EvaGreen
G-02-160-T-R-1		Test	WA14	Homo Sapiens	WA14	ES	02	DMEM/F12 + 20% KOSR, 5ng/mL bFGF, MEF feeders	1.2	200	NULL	center of upper back	SCID-Beige	4-6	Female	1	NULL	TERATOMA	NULL	NULL	TotalRNA	EvaGreen
G-02-162-T-R-2		Test	WA14	Homo Sapiens	WA14	ES	02	DMEM/F12 + 20% KOSR, 5ng/mL bFGF, MEF feeders	1.2	200	NULL	center of upper back	SCID-Beige	4-6	Female	2	NULL	TERATOMA	NULL	NULL	TotalRNA	EvaGreen
G-02-165-EB-R-2		Test	WA14	Homo Sapiens	WA14	ES	02	DMEM/F12 + 20% KOSR, 5ng/mL bFGF, MEF feeders	NULL	NULL	NULL	NULL	NULL	NULL	NULL	2	10	EMBYOID BODY	ENDODERM	APEL, 100ng/ml Activin A, 1ng/ml BMP4	TotalRNA	EvaGreen
G-02-167-EB-R-2		Test	WA14	Homo Sapiens	WA14	ES	02	DMEM/F12 + 20% KOSR, 5ng/mL bFGF, MEF feeders	NULL	NULL	NULL	NULL	NULL	NULL	NULL	2	10	EMBYOID BODY	NEUTRAL	APEL	TotalRNA	EvaGreen
G-02-174-EB-R-2		Test	WA14	Homo Sapiens	WA14	ES	02	DMEM/F12 + 20% KOSR, 5ng/mL bFGF, MEF feeders	NULL	NULL	NULL	NULL	NULL	NULL	NULL	2	16	EMBYOID BODY	ECTODERM	APEL, 10uM Dorsomorphin, 10uM SB431542, 100ng/ml bFGF	TotalRNA	EvaGreen
G-02-175-EB-R-2		Test	WA14	Homo Sapiens	WA14	ES	02	DMEM/F12 + 20% KOSR, 5ng/mL bFGF, MEF feeders	NULL	NULL	NULL	NULL	NULL	NULL	NULL	2	16	EMBYOID BODY	NEUTRAL	APEL	TotalRNA	EvaGreen
G-02-182-EB-R-3		Test	WA14	Homo Sapiens	WA14	ES	02	DMEM/F12 + 20% KOSR, 5ng/mL bFGF, MEF feeders	NULL	NULL	NULL	NULL	NULL	NULL	NULL	3	0	EMBYOID BODY	START	DMEM/F12 + 20% KOSR, 5ng/mL bFGF, MEF feeders	TotalRNA	EvaGreen
G-02-183-EB-R-3		Test	WA14	Homo Sapiens	WA14	ES	02	DMEM/F12 + 20% KOSR, 5ng/mL bFGF, MEF feeders	NULL	NULL	NULL	NULL	NULL	NULL	NULL	3	4	EMBYOID BODY	ECTODERM	APEL, 10uM Dorsomorphin, 10uM SB431542, 100ng/ml bFGF	TotalRNA	EvaGreen
G-02-184-EB-R-3		Test	WA14	Homo Sapiens	WA14	ES	02	DMEM/F12 + 20% KOSR, 5ng/mL bFGF, MEF feeders	NULL	NULL	NULL	NULL	NULL	NULL	NULL	3	4	EMBYOID BODY	ENDODERM	APEL, 100ng/ml Activin A, 1ng/ml BMP4	TotalRNA	EvaGreen
G-02-185-EB-R-3		Test	WA14	Homo Sapiens	WA14	ES	02	DMEM/F12 + 20% KOSR, 5ng/mL bFGF, MEF feeders	NULL	NULL	NULL	NULL	NULL	NULL	NULL	3	4	EMBYOID BODY	MESODERM	APEL, 20ng/ml Activin A, 20ng/ml BMP4	TotalRNA	EvaGreen
G-02-186-EB-R-3		Test	WA14	Homo Sapiens	WA14	ES	02	DMEM/F12 + 20% KOSR, 5ng/mL bFGF, MEF feeders	NULL	NULL	NULL	NULL	NULL	NULL	NULL	3	4	EMBYOID BODY	NEUTRAL	APEL	TotalRNA	EvaGreen
G-02-187-EB-R-3		Test	WA14	Homo Sapiens	WA14	ES	02	DMEM/F12 + 20% KOSR, 5ng/mL bFGF, MEF feeders	NULL	NULL	NULL	NULL	NULL	NULL	NULL	3	10	EMBYOID BODY	ECTODERM	APEL, 10uM Dorsomorphin, 10uM SB431542, 100ng/ml bFGF	TotalRNA	EvaGreen
G-02-188-EB-R-3		Test	WA14	Homo Sapiens	WA14	ES	02	DMEM/F12 + 20% KOSR, 5ng/mL bFGF, MEF feeders	NULL	NULL	NULL	NULL	NULL	NULL	NULL	3	10	EMBYOID BODY	ENDODERM	APEL, 100ng/ml Activin A, 1ng/ml BMP4	TotalRNA	EvaGreen
G-02-189-EB-R-3		Test	WA14	Homo Sapiens	WA14	ES	02	DMEM/F12 + 20% KOSR, 5ng/mL bFGF, MEF feeders	NULL	NULL	NULL	NULL	NULL	NULL	NULL	3	10	EMBYOID BODY	MESODERM	APEL, 20ng/ml Activin A, 20ng/ml BMP4	TotalRNA	EvaGreen
G-02-190-EB-R-3		Test	WA14	Homo Sapiens	WA14	ES	02	DMEM/F12 + 20% KOSR, 5ng/mL bFGF, MEF feeders	NULL	NULL	NULL	NULL	NULL	NULL	NULL	3	10	EMBYOID BODY	NEUTRAL	APEL	TotalRNA	EvaGreen
G-02-191-EB-R-3		Test	WA14	Homo Sapiens	WA14	ES	02	DMEM/F12 + 20% KOSR, 5ng/mL bFGF, MEF feeders	NULL	NULL	NULL	NULL	NULL	NULL	NULL	3	16	EMBYOID BODY	ECTODERM	APEL, 10uM Dorsomorphin, 10uM SB431542, 100ng/ml bFGF	TotalRNA	EvaGreen
G-02-192-EB-R-3		Test	WA14	Homo Sapiens	WA14	ES	02	DMEM/F12 + 20% KOSR, 5ng/mL bFGF, MEF feeders	NULL	NULL	NULL	NULL	NULL	NULL	NULL	3	16	EMBYOID BODY	ENDODERM	APEL, 100ng/ml Activin A, 1ng/ml BMP4	TotalRNA	EvaGreen
G-02-193-EB-R-3		Test	WA14	Homo Sapiens	WA14	ES	02	DMEM/F12 + 20% KOSR, 5ng/mL bFGF, MEF feeders	NULL	NULL	NULL	NULL	NULL	NULL	NULL	3	16	EMBYOID BODY	MESODERM	APEL, 20ng/ml Activin A, 20ng/ml BMP4	TotalRNA	EvaGreen
G-02-194-EB-R-3		Test	WA14	Homo Sapiens	WA14	ES	02	DMEM/F12 + 20% KOSR, 5ng/mL bFGF, MEF feeders	NULL	NULL	NULL	NULL	NULL	NULL	NULL	3	16	EMBYOID BODY	NEUTRAL	APEL	TotalRNA	EvaGreen
G-03-093-EB-R-1		Test	DF19-9-11T.4	Homo Sapiens	DF19-9-11T.4	IPS	03	DMEM/F12 + 20% KOSR, 5ng/mL bFGF, MEF feeders	NULL	NULL	NULL	NULL	NULL	NULL	NULL	1	0	EMBYOID BODY	START	DMEM/F12 + 20% KOSR, 5ng/mL bFGF, MEF feeders	TotalRNA	EvaGreen
G-03-108-EB-R-1		Test	DF19-9-11T.4	Homo Sapiens	DF19-9-11T.4	IPS	03	DMEM/F12 + 20% KOSR, 5ng/mL bFGF, MEF feeders	NULL	NULL	NULL	NULL	NULL	NULL	NULL	1	4	EMBYOID BODY	ENDODERM	APEL, 100ng/ml Activin A, 1ng/ml BMP4	TotalRNA	EvaGreen
G-03-109-EB-R-1		Test	DF19-9-11T.4	Homo Sapiens	DF19-9-11T.4	IPS	03	DMEM/F12 + 20% KOSR, 5ng/mL bFGF, MEF feeders	NULL	NULL	NULL	NULL	NULL	NULL	NULL	1	4	EMBYOID BODY	ECTODERM	APEL, 10uM Dorsomorphin, 10uM SB431542, 100ng/ml bFGF	TotalRNA	EvaGreen
G-03-119-EB-R-1		Test	DF19-9-11T.4	Homo Sapiens	DF19-9-11T.4	IPS	03	DMEM/F12 + 20% KOSR, 5ng/mL bFGF, MEF feeders	NULL	NULL	NULL	NULL	NULL	NULL	NULL	1	10	EMBYOID BODY	ENDODERM	APEL, 100ng/ml Activin A, 1ng/ml BMP4	TotalRNA	EvaGreen
G-03-120-EB-R-1		Test	DF19-9-11T.4	Homo Sapiens	DF19-9-11T.4	IPS	03	DMEM/F12 + 20% KOSR, 5ng/mL bFGF, MEF feeders	NULL	NULL	NULL	NULL	NULL	NULL	NULL	1	10	EMBYOID BODY	MESODERM	APEL, 20ng/ml Activin A, 20ng/ml BMP4	TotalRNA	EvaGreen
G-03-121-EB-R-1		Test	DF19-9-11T.4	Homo Sapiens	DF19-9-11T.4	IPS	03	DMEM/F12 + 20% KOSR, 5ng/mL bFGF, MEF feeders	NULL	NULL	NULL	NULL	NULL	NULL	NULL	1	10	EMBYOID BODY	NEUTRAL	APEL	TotalRNA	EvaGreen
G-03-123-EB-R-1		Test	DF19-9-11T.4	Homo Sapiens	DF19-9-11T.4	IPS	03	DMEM/F12 + 20% KOSR, 5ng/mL bFGF, MEF feeders	NULL	NULL	NULL	NULL	NULL	NULL	NULL	1	16	EMBYOID BODY	ENDODERM	APEL, 100ng/ml Activin A, 1ng/ml BMP4	TotalRNA	EvaGreen
G-03-127-T-R-1		Test	DF19-9-11T.4	Homo Sapiens	DF19-9-11T.4	IPS	03	DMEM/F12 + 20% KOSR, 5ng/mL bFGF, MEF feeders	1.2	200	NULL	center of upper back	SCID-Beige	4-6	Female	1	NULL	TERATOMA	NULL	NULL	TotalRNA	EvaGreen
G-03-129-T-R-2		Test	DF19-9-11T.4	Homo Sapiens	DF19-9-11T.4	IPS	03	DMEM/F12 + 20% KOSR, 5ng/mL bFGF, MEF feeders	1.2	200	NULL	center of upper back	SCID-Beige	4-6	Female	2	NULL	TERATOMA	NULL	NULL	TotalRNA	EvaGreen
G-03-131-T-R-3		Test	DF19-9-11T.4	Homo Sapiens	DF19-9-11T.4	IPS	03	DMEM/F12 + 20% KOSR, 5ng/mL bFGF, MEF feeders	1.2	200	NULL	center of upper back	SCID-Beige	4-6	Female	3	NULL	TERATOMA	NULL	NULL	TotalRNA	EvaGreen
G-03-134-EB-R-2		Test	DF19-9-11T.4	Homo Sapiens	DF19-9-11T.4	IPS	03	DMEM/F12 + 20% KOSR, 5ng/mL bFGF, MEF feeders	NULL	NULL	NULL	NULL	NULL	NULL	NULL	2	0	EMBYOID BODY	START	DMEM/F12 + 20% KOSR, 5ng/mL bFGF, MEF feeders	TotalRNA	EvaGreen
G-03-136-EB-R-2		Test	DF19-9-11T.4	Homo Sapiens	DF19-9-11T.4	IPS	03	DMEM/F12 + 20% KOSR, 5ng/mL bFGF, MEF feeders	NULL	NULL	NULL	NULL	NULL	NULL	NULL	2	4	EMBYOID BODY	ECTODERM	APEL, 10uM Dorsomorphin, 10uM SB431542, 100ng/ml bFGF	TotalRNA	EvaGreen
G-03-137-EB-R-2		Test	DF19-9-11T.4	Homo Sapiens	DF19-9-11T.4	IPS	03	DMEM/F12 + 20% KOSR, 5ng/mL bFGF, MEF feeders	NULL	NULL	NULL	NULL	NULL	NULL	NULL	2	4	EMBYOID BODY	MESODERM	APEL, 20ng/ml Activin A, 20ng/ml BMP4	TotalRNA	EvaGreen
G-03-143-EB-R-3		Test	DF19-9-11T.4	Homo Sapiens	DF19-9-11T.4	IPS	03	DMEM/F12 + 20% KOSR, 5ng/mL bFGF, MEF feeders	NULL	NULL	NULL	NULL	NULL	NULL	NULL	3	0	EMBYOID BODY	START	DMEM/F12 + 20% KOSR, 5ng/mL bFGF, MEF feeders	TotalRNA	EvaGreen
G-03-156-EB-R-3		Test	DF19-9-11T.4	Homo Sapiens	DF19-9-11T.4	IPS	03	DMEM/F12 + 20% KOSR, 5ng/mL bFGF, MEF feeders	NULL	NULL	NULL	NULL	NULL	NULL	NULL	3	4	EMBYOID BODY	NEUTRAL	APEL	TotalRNA	EvaGreen
G-Z-001-EB-R-1		Test	WA09	Homo Sapiens	WA09	ES	Z	DMEM/F12 + 20% KOSR, 5ng/mL bFGF, MEF feeders	NULL	NULL	NULL	NULL	NULL	NULL	NULL	1	4	EMBYOID BODY	ECTODERM	APEL, 10uM Dorsomorphin, 10uM SB431542, 100ng/ml bFGF	TotalRNA	EvaGreen
G-Z-002-EB-R-1		Test	WA09	Homo Sapiens	WA09	ES	Z	DMEM/F12 + 20% KOSR, 5ng/mL bFGF, MEF feeders	NULL	NULL	NULL	NULL	NULL	NULL	NULL	1	4	EMBYOID BODY	ENDODERM	APEL, 100ng/ml Activin A, 1ng/ml BMP4	TotalRNA	EvaGreen
G-Z-003-EB-R-1		Test	WA09	Homo Sapiens	WA09	ES	Z	DMEM/F12 + 20% KOSR, 5ng/mL bFGF, MEF feeders	NULL	NULL	NULL	NULL	NULL	NULL	NULL	1	4	EMBYOID BODY	MESODERM	APEL, 20ng/ml Activin A, 20ng/ml BMP4	TotalRNA	EvaGreen
G-Z-004-EB-R-1		Test	WA09	Homo Sapiens	WA09	ES	Z	DMEM/F12 + 20% KOSR, 5ng/mL bFGF, MEF feeders	NULL	NULL	NULL	NULL	NULL	NULL	NULL	1	4	EMBYOID BODY	NEUTRAL	APEL	TotalRNA	EvaGreen
G-Z-009-EB-R-1		Test	WA09	Homo Sapiens	WA09	ES	Z	DMEM/F12 + 20% KOSR, 5ng/mL bFGF, MEF feeders	NULL	NULL	NULL	NULL	NULL	NULL	NULL	1	0	EMBYOID BODY	START	DMEM/F12 + 20% KOSR, 5ng/mL bFGF, MEF feeders	TotalRNA	EvaGreen
G-Z-011-EB-R-1		Test	WA09	Homo Sapiens	WA09	ES	Z	DMEM/F12 + 20% KOSR, 5ng/mL bFGF, MEF feeders	NULL	NULL	NULL	NULL	NULL	NULL	NULL	1	10	EMBYOID BODY	ENDODERM	APEL, 100ng/ml Activin A, 1ng/ml BMP4	TotalRNA	EvaGreen
G-Z-012-EB-R-1		Test	WA09	Homo Sapiens	WA09	ES	Z	DMEM/F12 + 20% KOSR, 5ng/mL bFGF, MEF feeders	NULL	NULL	NULL	NULL	NULL	NULL	NULL	1	10	EMBYOID BODY	MESODERM	APEL, 20ng/ml Activin A, 20ng/ml BMP4	TotalRNA	EvaGreen
G-Z-013-EB-R-1		Test	WA09	Homo Sapiens	WA09	ES	Z	DMEM/F12 + 20% KOSR, 5ng/mL bFGF, MEF feeders	NULL	NULL	NULL	NULL	NULL	NULL	NULL	1	10	EMBYOID BODY	NEUTRAL	APEL	TotalRNA	EvaGreen
G-Z-017-EB-R-1		Test	WA09	Homo Sapiens	WA09	ES	Z	DMEM/F12 + 20% KOSR, 5ng/mL bFGF, MEF feeders	NULL	NULL	NULL	NULL	NULL	NULL	NULL	1	16	EMBYOID BODY	ENDODERM	APEL, 100ng/ml Activin A, 1ng/ml BMP4	TotalRNA	EvaGreen
G-Z-018-EB-R-1		Test	WA09	Homo Sapiens	WA09	ES	Z	DMEM/F12 + 20% KOSR, 5ng/mL bFGF, MEF feeders	NULL	NULL	NULL	NULL	NULL	NULL	NULL	1	16	EMBYOID BODY	MESODERM	APEL, 20ng/ml Activin A, 20ng/ml BMP4	TotalRNA	EvaGreen
G-Z-019-EB-R-1		Test	WA09	Homo Sapiens	WA09	ES	Z	DMEM/F12 + 20% KOSR, 5ng/mL bFGF, MEF feeders	NULL	NULL	NULL	NULL	NULL	NULL	NULL	1	16	EMBYOID BODY	NEUTRAL	APEL	TotalRNA	EvaGreen
G-Z-021-EB-R-2		Test	WA09	Homo Sapiens	WA09	ES	Z	DMEM/F12 + 20% KOSR, 5ng/mL bFGF, MEF feeders	NULL	NULL	NULL	NULL	NULL	NULL	NULL	2	4	EMBYOID BODY	NEUTRAL	APEL	TotalRNA	EvaGreen
G-Z-022-EB-R-2		Test	WA09	Homo Sapiens	WA09	ES	Z	DMEM/F12 + 20% KOSR, 5ng/mL bFGF, MEF feeders	NULL	NULL	NULL	NULL	NULL	NULL	NULL	2	4	EMBYOID BODY	ENDODERM	APEL, 100ng/ml Activin A, 1ng/ml BMP4	TotalRNA	EvaGreen
G-Z-023-EB-R-2		Test	WA09	Homo Sapiens	WA09	ES	Z	DMEM/F12 + 20% KOSR, 5ng/mL bFGF, MEF feeders	NULL	NULL	NULL	NULL	NULL	NULL	NULL	2	4	EMBYOID BODY	MESODERM	APEL, 20ng/ml Activin A, 20ng/ml BMP4	TotalRNA	EvaGreen
G-Z-024-EB-R-2		Test	WA09	Homo Sapiens	WA09	ES	Z	DMEM/F12 + 20% KOSR, 5ng/mL bFGF, MEF feeders	NULL	NULL	NULL	NULL	NULL	NULL	NULL	2	4	EMBYOID BODY	ECTODERM	APEL, 10uM Dorsomorphin, 10uM SB431542, 100ng/ml bFGF	TotalRNA	EvaGreen
G-Z-027-EB-R-2		Test	WA09	Homo Sapiens	WA09	ES	Z	DMEM/F12 + 20% KOSR, 5ng/mL bFGF, MEF feeders	NULL	NULL	NULL	NULL	NULL	NULL	NULL	2	10	EMBYOID BODY	ECTODERM	APEL, 10uM Dorsomorphin, 10uM SB431542, 100ng/ml bFGF	TotalRNA	EvaGreen
G-Z-028-EB-R-2		Test	WA09	Homo Sapiens	WA09	ES	Z	DMEM/F12 + 20% KOSR, 5ng/mL bFGF, MEF feeders	NULL	NULL	NULL	NULL	NULL	NULL	NULL	2	10	EMBYOID BODY	ENDODERM	APEL, 100ng/ml Activin A, 1ng/ml BMP4	TotalRNA	EvaGreen
G-Z-029-EB-R-2		Test	WA09	Homo Sapiens	WA09	ES	Z	DMEM/F12 + 20% KOSR, 5ng/mL bFGF, MEF feeders	NULL	NULL	NULL	NULL	NULL	NULL	NULL	2	10	EMBYOID BODY	MESODERM	APEL, 20ng/ml Activin A, 20ng/ml BMP4	TotalRNA	EvaGreen
G-Z-030-EB-R-2		Test	WA09	Homo Sapiens	WA09	ES	Z	DMEM/F12 + 20% KOSR, 5ng/mL bFGF, MEF feeders	NULL	NULL	NULL	NULL	NULL	NULL	NULL	2	10	EMBYOID BODY	NEUTRAL	APEL	TotalRNA	EvaGreen
G-Z-031-EB-R-2		Test	WA09	Homo Sapiens	WA09	ES	Z	DMEM/F12 + 20% KOSR, 5ng/mL bFGF, MEF feeders	NULL	NULL	NULL	NULL	NULL	NULL	NULL	2	16	EMBYOID BODY	ECTODERM	APEL, 10uM Dorsomorphin, 10uM SB431542, 100ng/ml bFGF	TotalRNA	EvaGreen
G-Z-032-EB-R-2		Test	WA09	Homo Sapiens	WA09	ES	Z	DMEM/F12 + 20% KOSR, 5ng/mL bFGF, MEF feeders	NULL	NULL	NULL	NULL	NULL	NULL	NULL	2	16	EMBYOID BODY	ENDODERM	APEL, 100ng/ml Activin A, 1ng/ml BMP4	TotalRNA	EvaGreen
G-Z-033-EB-R-2		Test	WA09	Homo Sapiens	WA09	ES	Z	DMEM/F12 + 20% KOSR, 5ng/mL bFGF, MEF feeders	NULL	NULL	NULL	NULL	NULL	NULL	NULL	2	16	EMBYOID BODY	MESODERM	APEL, 20ng/ml Activin A, 20ng/ml BMP4	TotalRNA	EvaGreen
G-Z-034-EB-R-2		Test	WA09	Homo Sapiens	WA09	ES	Z	DMEM/F12 + 20% KOSR, 5ng/mL bFGF, MEF feeders	NULL	NULL	NULL	NULL	NULL	NULL	NULL	2	16	EMBYOID BODY	NEUTRAL	APEL	TotalRNA	EvaGreen
G-Z-035-EB-R-3		Test	WA09	Homo Sapiens	WA09	ES	Z	DMEM/F12 + 20% KOSR, 5ng/mL bFGF, MEF feeders	NULL	NULL	NULL	NULL	NULL	NULL	NULL	3	0	EMBYOID BODY	START	DMEM/F12 + 20% KOSR, 5ng/mL bFGF, MEF feeders	TotalRNA	EvaGreen
G-Z-043-EB-R-3		Test	WA09	Homo Sapiens	WA09	ES	Z	DMEM/F12 + 20% KOSR, 5ng/mL bFGF, MEF feeders	NULL	NULL	NULL	NULL	NULL	NULL	NULL	3	4	EMBYOID BODY	MESODERM	APEL, 20ng/ml Activin A, 20ng/ml BMP4	TotalRNA	EvaGreen
G-Z-044-EB-R-3		Test	WA09	Homo Sapiens	WA09	ES	Z	DMEM/F12 + 20% KOSR, 5ng/mL bFGF, MEF feeders	NULL	NULL	NULL	NULL	NULL	NULL	NULL	3	4	EMBYOID BODY	NEUTRAL	APEL	TotalRNA	EvaGreen
G-Z-045-EB-R-3		Test	WA09	Homo Sapiens	WA09	ES	Z	DMEM/F12 + 20% KOSR, 5ng/mL bFGF, MEF feeders	NULL	NULL	NULL	NULL	NULL	NULL	NULL	3	4	EMBYOID BODY	ENDODERM	APEL, 100ng/ml Activin A, 1ng/ml BMP4	TotalRNA	EvaGreen
G-Z-047-EB-R-3		Test	WA09	Homo Sapiens	WA09	ES	Z	DMEM/F12 + 20% KOSR, 5ng/mL bFGF, MEF feeders	NULL	NULL	NULL	NULL	NULL	NULL	NULL	3	10	EMBYOID BODY	NEUTRAL	APEL	TotalRNA	EvaGreen
G-Z-049-EB-R-3		Test	WA09	Homo Sapiens	WA09	ES	Z	DMEM/F12 + 20% KOSR, 5ng/mL bFGF, MEF feeders	NULL	NULL	NULL	NULL	NULL	NULL	NULL	3	10	EMBYOID BODY	ENDODERM	APEL, 100ng/ml Activin A, 1ng/ml BMP4	TotalRNA	EvaGreen
G-Z-050-EB-R-3		Test	WA09	Homo Sapiens	WA09	ES	Z	DMEM/F12 + 20% KOSR, 5ng/mL bFGF, MEF feeders	NULL	NULL	NULL	NULL	NULL	NULL	NULL	3	10	EMBYOID BODY	ECTODERM	APEL, 10uM Dorsomorphin, 10uM SB431542, 100ng/ml bFGF	TotalRNA	EvaGreen
G-Z-076-EB-R-3		Test	WA09	Homo Sapiens	WA09	ES	Z	DMEM/F12 + 20% KOSR, 5ng/mL bFGF, MEF feeders	NULL	NULL	NULL	NULL	NULL	NULL	NULL	3	16	EMBYOID BODY	ENDODERM	APEL, 100ng/ml Activin A, 1ng/ml BMP4	TotalRNA	EvaGreen
G-Z-077-EB-R-3		Test	WA09	Homo Sapiens	WA09	ES	Z	DMEM/F12 + 20% KOSR, 5ng/mL bFGF, MEF feeders	NULL	NULL	NULL	NULL	NULL	NULL	NULL	3	16	EMBYOID BODY	ECTODERM	APEL, 10uM Dorsomorphin, 10uM SB431542, 100ng/ml bFGF	TotalRNA	EvaGreen
G-Z-079-EB-R-3		Test	WA09	Homo Sapiens	WA09	ES	Z	DMEM/F12 + 20% KOSR, 5ng/mL bFGF, MEF feeders	NULL	NULL	NULL	NULL	NULL	NULL	NULL	3	16	EMBYOID BODY	NEUTRAL	APEL	TotalRNA	EvaGreen
G-Z-14-T-R-1		Test	WA09	Homo Sapiens	WA09	ESC	Z	DMEM/F12 + 20% KOSR, 5ng/mL bFGF, MEF feeders	1.2	200	NULL	center of upper back	SCID-Beige	4-6	Female	1	NULL	TERATOMA	NULL	NULL	TotalRNA	EvaGreen
G-Z-195-T-R-3		Test	WA09	Homo Sapiens	WA09	ESC	Z	DMEM/F12 + 20% KOSR, 5ng/mL bFGF, MEF feeders	1.2	200	NULL	center of upper back	SCID-Beige	4-6	Female	3	NULL	TERATOMA	NULL	NULL	TotalRNA	EvaGreen
MC-01-10-EB-R-1		Test	WA09	Homo Sapiens	HES3/MIXL1 GFP	ES	Z	DMEM/F-12 + 20% KOSR, 10ng/ml FGF2, MEF feeders	NULL	NULL	NULL	NULL	NULL	NULL	NULL	1	16	EMBYOID BODY	NEUTRAL	APEL	TotalRNA	EvaGreen
MC-01-11-EB-R-1		Test	WA09	Homo Sapiens	HES3/MIXL1 GFP	ES	Z	DMEM/F-12 + 20% KOSR, 10ng/ml FGF2, MEF feeders	NULL	NULL	NULL	NULL	NULL	NULL	NULL	1	16	EMBYOID BODY	ECTODERM	APEL, 10uM Dorsomorphin, 10uM SB431542, 100ng/ml bFGF	TotalRNA	EvaGreen
MC-01-12-EB-R-1		Test	WA09	Homo Sapiens	HES3/MIXL1 GFP	ES	Z	DMEM/F-12 + 20% KOSR, 10ng/ml FGF2, MEF feeders	NULL	NULL	NULL	NULL	NULL	NULL	NULL	1	16	EMBYOID BODY	ENDODERM	APEL, 100ng/ml Activin A, 1ng/ml BMP4	TotalRNA	EvaGreen
MC-01-13-EB-R-1		Test	WA09	Homo Sapiens	HES3/MIXL1 GFP	ES	Z	DMEM/F-12 + 20% KOSR, 10ng/ml FGF2, MEF feeders	NULL	NULL	NULL	NULL	NULL	NULL	NULL	1	16	EMBYOID BODY	MESODERM	APEL, 20ng/ml Activin A, 20ng/ml BMP4	TotalRNA	EvaGreen
MC-01-14-EB-R-2		Test	WA09	Homo Sapiens	HES3/MIXL1 GFP	ES	Z	DMEM/F-12 + 20% KOSR, 10ng/ml FGF2, MEF feeders	NULL	NULL	NULL	NULL	NULL	NULL	NULL	2	0	EMBYOID BODY	START	DMEM/F-12 + 20% KOSR, 10ng/ml FGF2, MEF feeders	TotalRNA	EvaGreen
MC-01-15-EB-R-2		Test	WA09	Homo Sapiens	HES3/MIXL1 GFP	ES	Z	DMEM/F-12 + 20% KOSR, 10ng/ml FGF2, MEF feeders	NULL	NULL	NULL	NULL	NULL	NULL	NULL	2	4	EMBYOID BODY	NEUTRAL	APEL	TotalRNA	EvaGreen
MC-01-16-EB-R-2		Test	WA09	Homo Sapiens	HES3/MIXL1 GFP	ES	Z	DMEM/F-12 + 20% KOSR, 10ng/ml FGF2, MEF feeders	NULL	NULL	NULL	NULL	NULL	NULL	NULL	2	4	EMBYOID BODY	ECTODERM	APEL, 10uM Dorsomorphin, 10uM SB431542, 100ng/ml bFGF	TotalRNA	EvaGreen
MC-01-17-EB-R-2		Test	WA09	Homo Sapiens	HES3/MIXL1 GFP	ES	Z	DMEM/F-12 + 20% KOSR, 10ng/ml FGF2, MEF feeders	NULL	NULL	NULL	NULL	NULL	NULL	NULL	2	4	EMBYOID BODY	ENDODERM	APEL, 100ng/ml Activin A, 1ng/ml BMP4	TotalRNA	EvaGreen
MC-01-19-EB-R-2		Test	WA09	Homo Sapiens	HES3/MIXL1 GFP	ES	Z	DMEM/F-12 + 20% KOSR, 10ng/ml FGF2, MEF feeders	NULL	NULL	NULL	NULL	NULL	NULL	NULL	2	10	EMBYOID BODY	NEUTRAL	APEL	TotalRNA	EvaGreen
MC-01-1-EB-R-1		Test	WA09	Homo Sapiens	HES3/MIXL1 GFP	ES	Z	DMEM/F-12 + 20% KOSR, 10ng/ml FGF2, MEF feeders	NULL	NULL	NULL	NULL	NULL	NULL	NULL	1	0	EMBYOID BODY	START	DMEM/F-12 + 20% KOSR, 10ng/ml FGF2, MEF feeders	TotalRNA	EvaGreen
MC-01-1-T-R-1		Test	HES3/MIXL1 GFP	Homo Sapiens	HES3/MIXL1 GFP	ES	01	DMEM/F-12 + 20% KOSR, 10ng/ml FGF2, MEF feeders	2	100	subcutaneous	Back of the neck or Caudal flank near the hip.	NOD/SCID IL2R	8-10	Female	1	NULL	TERATOMA	NULL	NULL	TotalRNA	EvaGreen
MC-01-20-EB-R-2		Test	WA09	Homo Sapiens	HES3/MIXL1 GFP	ES	Z	DMEM/F-12 + 20% KOSR, 10ng/ml FGF2, MEF feeders	NULL	NULL	NULL	NULL	NULL	NULL	NULL	2	10	EMBYOID BODY	ECTODERM	APEL, 10uM Dorsomorphin, 10uM SB431542, 100ng/ml bFGF	TotalRNA	EvaGreen
MC-01-21-EB-R-2		Test	WA09	Homo Sapiens	HES3/MIXL1 GFP	ES	Z	DMEM/F-12 + 20% KOSR, 10ng/ml FGF2, MEF feeders	NULL	NULL	NULL	NULL	NULL	NULL	NULL	2	10	EMBYOID BODY	ENDODERM	APEL, 100ng/ml Activin A, 1ng/ml BMP4	TotalRNA	EvaGreen
MC-01-22-EB-R-2		Test	WA09	Homo Sapiens	HES3/MIXL1 GFP	ES	Z	DMEM/F-12 + 20% KOSR, 10ng/ml FGF2, MEF feeders	NULL	NULL	NULL	NULL	NULL	NULL	NULL	2	10	EMBYOID BODY	MESODERM	APEL, 20ng/ml Activin A, 20ng/ml BMP4	TotalRNA	EvaGreen
MC-01-23-EB-R-2		Test	WA09	Homo Sapiens	HES3/MIXL1 GFP	ES	Z	DMEM/F-12 + 20% KOSR, 10ng/ml FGF2, MEF feeders	NULL	NULL	NULL	NULL	NULL	NULL	NULL	2	16	EMBYOID BODY	NEUTRAL	APEL	TotalRNA	EvaGreen
MC-01-24-EB-R-2		Test	WA09	Homo Sapiens	HES3/MIXL1 GFP	ES	Z	DMEM/F-12 + 20% KOSR, 10ng/ml FGF2, MEF feeders	NULL	NULL	NULL	NULL	NULL	NULL	NULL	2	16	EMBYOID BODY	ECTODERM	APEL, 10uM Dorsomorphin, 10uM SB431542, 100ng/ml bFGF	TotalRNA	EvaGreen
MC-01-25-EB-R-2		Test	WA09	Homo Sapiens	HES3/MIXL1 GFP	ES	Z	DMEM/F-12 + 20% KOSR, 10ng/ml FGF2, MEF feeders	NULL	NULL	NULL	NULL	NULL	NULL	NULL	2	16	EMBYOID BODY	ENDODERM	APEL, 100ng/ml Activin A, 1ng/ml BMP4	TotalRNA	EvaGreen
MC-01-26-EB-R-2		Test	WA09	Homo Sapiens	HES3/MIXL1 GFP	ES	Z	DMEM/F-12 + 20% KOSR, 10ng/ml FGF2, MEF feeders	NULL	NULL	NULL	NULL	NULL	NULL	NULL	2	16	EMBYOID BODY	MESODERM	APEL, 20ng/ml Activin A, 20ng/ml BMP4	TotalRNA	EvaGreen
MC-01-27-EB-R-3		Test	WA09	Homo Sapiens	HES3/MIXL1 GFP	ES	Z	DMEM/F-12 + 20% KOSR, 10ng/ml FGF2, MEF feeders	NULL	NULL	NULL	NULL	NULL	NULL	NULL	3	0	EMBYOID BODY	START	DMEM/F-12 + 20% KOSR, 10ng/ml FGF2, MEF feeders	TotalRNA	EvaGreen
MC-01-29-EB-R-3		Test	WA09	Homo Sapiens	HES3/MIXL1 GFP	ES	Z	DMEM/F-12 + 20% KOSR, 10ng/ml FGF2, MEF feeders	NULL	NULL	NULL	NULL	NULL	NULL	NULL	3	4	EMBYOID BODY	ECTODERM	APEL, 10uM Dorsomorphin, 10uM SB431542, 100ng/ml bFGF	TotalRNA	EvaGreen
MC-01-2-EB-R-1		Test	WA09	Homo Sapiens	HES3/MIXL1 GFP	ES	Z	DMEM/F-12 + 20% KOSR, 10ng/ml FGF2, MEF feeders	NULL	NULL	NULL	NULL	NULL	NULL	NULL	1	4	EMBYOID BODY	NEUTRAL	APEL	TotalRNA	EvaGreen
MC-01-2-T-R-2		Test	HES3/MIXL1 GFP	Homo Sapiens	HES3/MIXL1 GFP	ES	01	DMEM/F-12 + 20% KOSR, 10ng/ml FGF2, MEF feeders	2	100	subcutaneous	Back of the neck or Caudal flank near the hip.	NOD/SCID IL2R	8-10	Female	2	NULL	TERATOMA	NULL	NULL	TotalRNA	EvaGreen
MC-01-31-EB-R-3		Test	WA09	Homo Sapiens	HES3/MIXL1 GFP	ES	Z	DMEM/F-12 + 20% KOSR, 10ng/ml FGF2, MEF feeders	NULL	NULL	NULL	NULL	NULL	NULL	NULL	3	4	EMBYOID BODY	MESODERM	APEL, 20ng/ml Activin A, 20ng/ml BMP4	TotalRNA	EvaGreen
MC-01-32-EB-R-3		Test	WA09	Homo Sapiens	HES3/MIXL1 GFP	ES	Z	DMEM/F-12 + 20% KOSR, 10ng/ml FGF2, MEF feeders	NULL	NULL	NULL	NULL	NULL	NULL	NULL	3	10	EMBYOID BODY	NEUTRAL	APEL	TotalRNA	EvaGreen
MC-01-33-EB-R-3		Test	WA09	Homo Sapiens	HES3/MIXL1 GFP	ES	Z	DMEM/F-12 + 20% KOSR, 10ng/ml FGF2, MEF feeders	NULL	NULL	NULL	NULL	NULL	NULL	NULL	3	10	EMBYOID BODY	ECTODERM	APEL, 10uM Dorsomorphin, 10uM SB431542, 100ng/ml bFGF	TotalRNA	EvaGreen
MC-01-34-EB-R-3		Test	WA09	Homo Sapiens	HES3/MIXL1 GFP	ES	Z	DMEM/F-12 + 20% KOSR, 10ng/ml FGF2, MEF feeders	NULL	NULL	NULL	NULL	NULL	NULL	NULL	3	10	EMBYOID BODY	ENDODERM	APEL, 100ng/ml Activin A, 1ng/ml BMP4	TotalRNA	EvaGreen
MC-01-35-EB-R-3		Test	WA09	Homo Sapiens	HES3/MIXL1 GFP	ES	Z	DMEM/F-12 + 20% KOSR, 10ng/ml FGF2, MEF feeders	NULL	NULL	NULL	NULL	NULL	NULL	NULL	3	10	EMBYOID BODY	MESODERM	APEL, 20ng/ml Activin A, 20ng/ml BMP4	TotalRNA	EvaGreen
MC-01-36-EB-R-3		Test	WA09	Homo Sapiens	HES3/MIXL1 GFP	ES	Z	DMEM/F-12 + 20% KOSR, 10ng/ml FGF2, MEF feeders	NULL	NULL	NULL	NULL	NULL	NULL	NULL	3	16	EMBYOID BODY	NEUTRAL	APEL	TotalRNA	EvaGreen
MC-01-37-EB-R-3		Test	WA09	Homo Sapiens	HES3/MIXL1 GFP	ES	Z	DMEM/F-12 + 20% KOSR, 10ng/ml FGF2, MEF feeders	NULL	NULL	NULL	NULL	NULL	NULL	NULL	3	16	EMBYOID BODY	ECTODERM	APEL, 10uM Dorsomorphin, 10uM SB431542, 100ng/ml bFGF	TotalRNA	EvaGreen
MC-01-38-EB-R-3		Test	WA09	Homo Sapiens	HES3/MIXL1 GFP	ES	Z	DMEM/F-12 + 20% KOSR, 10ng/ml FGF2, MEF feeders	NULL	NULL	NULL	NULL	NULL	NULL	NULL	3	16	EMBYOID BODY	ENDODERM	APEL, 100ng/ml Activin A, 1ng/ml BMP4	TotalRNA	EvaGreen
MC-01-39-EB-R-3		Test	WA09	Homo Sapiens	HES3/MIXL1 GFP	ES	Z	DMEM/F-12 + 20% KOSR, 10ng/ml FGF2, MEF feeders	NULL	NULL	NULL	NULL	NULL	NULL	NULL	3	16	EMBYOID BODY	MESODERM	APEL, 20ng/ml Activin A, 20ng/ml BMP4	TotalRNA	EvaGreen
MC-01-3-EB-R-1		Test	WA09	Homo Sapiens	HES3/MIXL1 GFP	ES	Z	DMEM/F-12 + 20% KOSR, 10ng/ml FGF2, MEF feeders	NULL	NULL	NULL	NULL	NULL	NULL	NULL	1	4	EMBYOID BODY	ECTODERM	APEL, 10uM Dorsomorphin, 10uM SB431542, 100ng/ml bFGF	TotalRNA	EvaGreen
MC-01-3-T-R-3		Test	HES3/MIXL1 GFP	Homo Sapiens	HES3/MIXL1 GFP	ES	01	DMEM/F-12 + 20% KOSR, 10ng/ml FGF2, MEF feeders	2	100	subcutaneous	Back of the neck or Caudal flank near the hip.	NOD/SCID IL2R	8-10	Female	3	NULL	TERATOMA	NULL	NULL	TotalRNA	EvaGreen
MC-01-4-EB-R-1		Test	WA09	Homo Sapiens	HES3/MIXL1 GFP	ES	Z	DMEM/F-12 + 20% KOSR, 10ng/ml FGF2, MEF feeders	NULL	NULL	NULL	NULL	NULL	NULL	NULL	1	4	EMBYOID BODY	ENDODERM	APEL, 100ng/ml Activin A, 1ng/ml BMP4	TotalRNA	EvaGreen
MC-01-5-EB-R-1		Test	WA09	Homo Sapiens	HES3/MIXL1 GFP	ES	Z	DMEM/F-12 + 20% KOSR, 10ng/ml FGF2, MEF feeders	NULL	NULL	NULL	NULL	NULL	NULL	NULL	1	4	EMBYOID BODY	MESODERM	APEL, 20ng/ml Activin A, 20ng/ml BMP4	TotalRNA	EvaGreen
MC-01-6-EB-R-1		Test	WA09	Homo Sapiens	HES3/MIXL1 GFP	ES	Z	DMEM/F-12 + 20% KOSR, 10ng/ml FGF2, MEF feeders	NULL	NULL	NULL	NULL	NULL	NULL	NULL	1	10	EMBYOID BODY	NEUTRAL	APEL	TotalRNA	EvaGreen
MC-01-7-EB-R-1		Test	WA09	Homo Sapiens	HES3/MIXL1 GFP	ES	Z	DMEM/F-12 + 20% KOSR, 10ng/ml FGF2, MEF feeders	NULL	NULL	NULL	NULL	NULL	NULL	NULL	1	10	EMBYOID BODY	ECTODERM	APEL, 10uM Dorsomorphin, 10uM SB431542, 100ng/ml bFGF	TotalRNA	EvaGreen
MC-01-8-EB-R-1		Test	WA09	Homo Sapiens	HES3/MIXL1 GFP	ES	Z	DMEM/F-12 + 20% KOSR, 10ng/ml FGF2, MEF feeders	NULL	NULL	NULL	NULL	NULL	NULL	NULL	1	10	EMBYOID BODY	ENDODERM	APEL, 100ng/ml Activin A, 1ng/ml BMP4	TotalRNA	EvaGreen
MC-01-9-EB-R-1		Test	WA09	Homo Sapiens	HES3/MIXL1 GFP	ES	Z	DMEM/F-12 + 20% KOSR, 10ng/ml FGF2, MEF feeders	NULL	NULL	NULL	NULL	NULL	NULL	NULL	1	10	EMBYOID BODY	MESODERM	APEL, 20ng/ml Activin A, 20ng/ml BMP4	TotalRNA	EvaGreen
MC-02-10-EB-R-1		Test	MEL1/INS GFP	Homo Sapiens	MEL1/INS GFP	ES	02	DMEM/F-12 + 20% KOSR, 10ng/ml FGF2, MEF feeders	NULL	NULL	NULL	NULL	NULL	NULL	NULL	1	16	EMBYOID BODY	NEUTRAL	APEL	TotalRNA	EvaGreen
MC-02-11-EB-R-1		Test	MEL1/INS GFP	Homo Sapiens	MEL1/INS GFP	ES	02	DMEM/F-12 + 20% KOSR, 10ng/ml FGF2, MEF feeders	NULL	NULL	NULL	NULL	NULL	NULL	NULL	1	16	EMBYOID BODY	ECTODERM	APEL, 10uM Dorsomorphin, 10uM SB431542, 100ng/ml bFGF	TotalRNA	EvaGreen
MC-02-12-EB-R-1		Test	MEL1/INS GFP	Homo Sapiens	MEL1/INS GFP	ES	02	DMEM/F-12 + 20% KOSR, 10ng/ml FGF2, MEF feeders	NULL	NULL	NULL	NULL	NULL	NULL	NULL	1	16	EMBYOID BODY	ENDODERM	APEL, 100ng/ml Activin A, 1ng/ml BMP4	TotalRNA	EvaGreen
MC-02-13-EB-R-1		Test	MEL1/INS GFP	Homo Sapiens	MEL1/INS GFP	ES	02	DMEM/F-12 + 20% KOSR, 10ng/ml FGF2, MEF feeders	NULL	NULL	NULL	NULL	NULL	NULL	NULL	1	16	EMBYOID BODY	MESODERM	APEL, 20ng/ml Activin A, 20ng/ml BMP4	TotalRNA	EvaGreen
MC-02-14-EB-R-2		Test	MEL1/INS GFP	Homo Sapiens	MEL1/INS GFP	ES	02	DMEM/F-12 + 20% KOSR, 10ng/ml FGF2, MEF feeders	NULL	NULL	NULL	NULL	NULL	NULL	NULL	2	0	EMBYOID BODY	START	DMEM/F-12 + 20% KOSR, 10ng/ml FGF2, MEF feeders	TotalRNA	EvaGreen
MC-02-15-EB-R-2		Test	MEL1/INS GFP	Homo Sapiens	MEL1/INS GFP	ES	02	DMEM/F-12 + 20% KOSR, 10ng/ml FGF2, MEF feeders	NULL	NULL	NULL	NULL	NULL	NULL	NULL	2	4	EMBYOID BODY	NEUTRAL	APEL	TotalRNA	EvaGreen
MC-02-16-EB-R-2		Test	MEL1/INS GFP	Homo Sapiens	MEL1/INS GFP	ES	02	DMEM/F-12 + 20% KOSR, 10ng/ml FGF2, MEF feeders	NULL	NULL	NULL	NULL	NULL	NULL	NULL	2	4	EMBYOID BODY	ECTODERM	APEL, 10uM Dorsomorphin, 10uM SB431542, 100ng/ml bFGF	TotalRNA	EvaGreen
MC-02-17-EB-R-2		Test	MEL1/INS GFP	Homo Sapiens	MEL1/INS GFP	ES	02	DMEM/F-12 + 20% KOSR, 10ng/ml FGF2, MEF feeders	NULL	NULL	NULL	NULL	NULL	NULL	NULL	2	4	EMBYOID BODY	ENDODERM	APEL, 100ng/ml Activin A, 1ng/ml BMP4	TotalRNA	EvaGreen
MC-02-18-EB-R-2		Test	MEL1/INS GFP	Homo Sapiens	MEL1/INS GFP	ES	02	DMEM/F-12 + 20% KOSR, 10ng/ml FGF2, MEF feeders	NULL	NULL	NULL	NULL	NULL	NULL	NULL	2	4	EMBYOID BODY	MESODERM	APEL, 20ng/ml Activin A, 20ng/ml BMP4	TotalRNA	EvaGreen
MC-02-19-EB-R-2		Test	MEL1/INS GFP	Homo Sapiens	MEL1/INS GFP	ES	02	DMEM/F-12 + 20% KOSR, 10ng/ml FGF2, MEF feeders	NULL	NULL	NULL	NULL	NULL	NULL	NULL	2	10	EMBYOID BODY	NEUTRAL		TotalRNA	EvaGreen
MC-02-1-EB-R-1		Test	MEL1/INS GFP	Homo Sapiens	MEL1/INS GFP	ES	02	DMEM/F-12 + 20% KOSR, 10ng/ml FGF2, MEF feeders	NULL	NULL	NULL	NULL	NULL	NULL	NULL	1	0	EMBYOID BODY	START	DMEM/F-12 + 20% KOSR, 10ng/ml FGF2, MEF feeders	TotalRNA	EvaGreen
MC-02-1-T-R-1		Test	MEL1/INS GFP	Homo Sapiens	MEL1/INS GFP	ES	02	DMEM/F-12 + 20% KOSR, 10ng/ml FGF2, MEF feeders	2	100	subcutaneous	Back of the neck or Caudal flank near the hip.	NOD/SCID IL2R	8-10	Female	1	NULL	TERATOMA	NULL	NULL	TotalRNA	EvaGreen
MC-02-20-EB-R-2		Test	MEL1/INS GFP	Homo Sapiens	MEL1/INS GFP	ES	02	DMEM/F-12 + 20% KOSR, 10ng/ml FGF2, MEF feeders	NULL	NULL	NULL	NULL	NULL	NULL	NULL	2	10	EMBYOID BODY	ECTODERM	APEL, 10uM Dorsomorphin, 10uM SB431542, 100ng/ml bFGF	TotalRNA	EvaGreen
MC-02-21-EB-R-2		Test	MEL1/INS GFP	Homo Sapiens	MEL1/INS GFP	ES	02	DMEM/F-12 + 20% KOSR, 10ng/ml FGF2, MEF feeders	NULL	NULL	NULL	NULL	NULL	NULL	NULL	2	10	EMBYOID BODY	ENDODERM	APEL, 100ng/ml Activin A, 1ng/ml BMP4	TotalRNA	EvaGreen
MC-02-22-EB-R-2		Test	MEL1/INS GFP	Homo Sapiens	MEL1/INS GFP	ES	02	DMEM/F-12 + 20% KOSR, 10ng/ml FGF2, MEF feeders	NULL	NULL	NULL	NULL	NULL	NULL	NULL	2	10	EMBYOID BODY	MESODERM	APEL, 20ng/ml Activin A, 20ng/ml BMP4	TotalRNA	EvaGreen
MC-02-23-EB-R-2		Test	MEL1/INS GFP	Homo Sapiens	MEL1/INS GFP	ES	02	DMEM/F-12 + 20% KOSR, 10ng/ml FGF2, MEF feeders	NULL	NULL	NULL	NULL	NULL	NULL	NULL	2	16	EMBYOID BODY	NEUTRAL	APEL	TotalRNA	EvaGreen
MC-02-24-EB-R-2		Test	MEL1/INS GFP	Homo Sapiens	MEL1/INS GFP	ES	02	DMEM/F-12 + 20% KOSR, 10ng/ml FGF2, MEF feeders	NULL	NULL	NULL	NULL	NULL	NULL	NULL	2	16	EMBYOID BODY	ECTODERM	APEL, 10uM Dorsomorphin, 10uM SB431542, 100ng/ml bFGF	TotalRNA	EvaGreen
MC-02-25-EB-R-2		Test	MEL1/INS GFP	Homo Sapiens	MEL1/INS GFP	ES	02	DMEM/F-12 + 20% KOSR, 10ng/ml FGF2, MEF feeders	NULL	NULL	NULL	NULL	NULL	NULL	NULL	2	16	EMBYOID BODY	ENDODERM	APEL, 100ng/ml Activin A, 1ng/ml BMP4	TotalRNA	EvaGreen
MC-02-26-EB-R-2		Test	MEL1/INS GFP	Homo Sapiens	MEL1/INS GFP	ES	02	DMEM/F-12 + 20% KOSR, 10ng/ml FGF2, MEF feeders	NULL	NULL	NULL	NULL	NULL	NULL	NULL	2	16	EMBYOID BODY	MESODERM	APEL, 20ng/ml Activin A, 20ng/ml BMP4	TotalRNA	EvaGreen
MC-02-28-EB-R-3		Test	MEL1/INS GFP	Homo Sapiens	MEL1/INS GFP	ES	02	DMEM/F-12 + 20% KOSR, 10ng/ml FGF2, MEF feeders	NULL	NULL	NULL	NULL	NULL	NULL	NULL	3	4	EMBYOID BODY	NEUTRAL	APEL	TotalRNA	EvaGreen
MC-02-29-EB-R-3		Test	MEL1/INS GFP	Homo Sapiens	MEL1/INS GFP	ES	02	DMEM/F-12 + 20% KOSR, 10ng/ml FGF2, MEF feeders	NULL	NULL	NULL	NULL	NULL	NULL	NULL	3	4	EMBYOID BODY	ECTODERM	APEL, 10uM Dorsomorphin, 10uM SB431542, 100ng/ml bFGF	TotalRNA	EvaGreen
MC-02-2-EB-R-1		Test	MEL1/INS GFP	Homo Sapiens	MEL1/INS GFP	ES	02	DMEM/F-12 + 20% KOSR, 10ng/ml FGF2, MEF feeders	NULL	NULL	NULL	NULL	NULL	NULL	NULL	1	4	EMBYOID BODY	NEUTRAL	APEL	TotalRNA	EvaGreen
MC-02-2-T-R-2		Test	MEL1/INS GFP	Homo Sapiens	MEL1/INS GFP	ES	02	DMEM/F-12 + 20% KOSR, 10ng/ml FGF2, MEF feeders	2	100	subcutaneous	Back of the neck or Caudal flank near the hip.	NOD/SCID IL2R	8-10	Female	2	NULL	TERATOMA	NULL	NULL	TotalRNA	EvaGreen
MC-02-30-EB-R-3		Test	MEL1/INS GFP	Homo Sapiens	MEL1/INS GFP	ES	02	DMEM/F-12 + 20% KOSR, 10ng/ml FGF2, MEF feeders	NULL	NULL	NULL	NULL	NULL	NULL	NULL	3	4	EMBYOID BODY	ENDODERM	APEL, 100ng/ml Activin A, 1ng/ml BMP4	TotalRNA	EvaGreen
MC-02-31-EB-R-3		Test	MEL1/INS GFP	Homo Sapiens	MEL1/INS GFP	ES	02	DMEM/F-12 + 20% KOSR, 10ng/ml FGF2, MEF feeders	NULL	NULL	NULL	NULL	NULL	NULL	NULL	3	4	EMBYOID BODY	MESODERM	APEL, 20ng/ml Activin A, 20ng/ml BMP4	TotalRNA	EvaGreen
MC-02-32-EB-R-3		Test	MEL1/INS GFP	Homo Sapiens	MEL1/INS GFP	ES	02	DMEM/F-12 + 20% KOSR, 10ng/ml FGF2, MEF feeders	NULL	NULL	NULL	NULL	NULL	NULL	NULL	3	10	EMBYOID BODY	NEUTRAL	APEL	TotalRNA	EvaGreen
MC-02-33-EB-R-3		Test	MEL1/INS GFP	Homo Sapiens	MEL1/INS GFP	ES	02	DMEM/F-12 + 20% KOSR, 10ng/ml FGF2, MEF feeders	NULL	NULL	NULL	NULL	NULL	NULL	NULL	3	10	EMBYOID BODY	ECTODERM	APEL, 10uM Dorsomorphin, 10uM SB431542, 100ng/ml bFGF	TotalRNA	EvaGreen
MC-02-34-EB-R-3		Test	MEL1/INS GFP	Homo Sapiens	MEL1/INS GFP	ES	02	DMEM/F-12 + 20% KOSR, 10ng/ml FGF2, MEF feeders	NULL	NULL	NULL	NULL	NULL	NULL	NULL	3	10	EMBYOID BODY	ENDODERM	APEL, 100ng/ml Activin A, 1ng/ml BMP4	TotalRNA	EvaGreen
MC-02-35-EB-R-3		Test	MEL1/INS GFP	Homo Sapiens	MEL1/INS GFP	ES	02	DMEM/F-12 + 20% KOSR, 10ng/ml FGF2, MEF feeders	NULL	NULL	NULL	NULL	NULL	NULL	NULL	3	10	EMBYOID BODY	MESODERM	APEL, 20ng/ml Activin A, 20ng/ml BMP4	TotalRNA	EvaGreen
MC-02-36-EB-R-3		Test	MEL1/INS GFP	Homo Sapiens	MEL1/INS GFP	ES	02	DMEM/F-12 + 20% KOSR, 10ng/ml FGF2, MEF feeders	NULL	NULL	NULL	NULL	NULL	NULL	NULL	3	16	EMBYOID BODY	NEUTRAL	APEL	TotalRNA	EvaGreen
MC-02-37-EB-R-3		Test	MEL1/INS GFP	Homo Sapiens	MEL1/INS GFP	ES	02	DMEM/F-12 + 20% KOSR, 10ng/ml FGF2, MEF feeders	NULL	NULL	NULL	NULL	NULL	NULL	NULL	3	16	EMBYOID BODY	ECTODERM	APEL, 10uM Dorsomorphin, 10uM SB431542, 100ng/ml bFGF	TotalRNA	EvaGreen
MC-02-38-EB-R-3		Test	MEL1/INS GFP	Homo Sapiens	MEL1/INS GFP	ES	02	DMEM/F-12 + 20% KOSR, 10ng/ml FGF2, MEF feeders	NULL	NULL	NULL	NULL	NULL	NULL	NULL	3	16	EMBYOID BODY	ENDODERM	APEL, 100ng/ml Activin A, 1ng/ml BMP4	TotalRNA	EvaGreen
MC-02-39-EB-R-3		Test	MEL1/INS GFP	Homo Sapiens	MEL1/INS GFP	ES	02	DMEM/F-12 + 20% KOSR, 10ng/ml FGF2, MEF feeders	NULL	NULL	NULL	NULL	NULL	NULL	NULL	3	16	EMBYOID BODY	MESODERM	APEL, 20ng/ml Activin A, 20ng/ml BMP4	TotalRNA	EvaGreen
MC-02-3-EB-R-1		Test	MEL1/INS GFP	Homo Sapiens	MEL1/INS GFP	ES	02	DMEM/F-12 + 20% KOSR, 10ng/ml FGF2, MEF feeders	NULL	NULL	NULL	NULL	NULL	NULL	NULL	1	4	EMBYOID BODY	ECTODERM	APEL, 10uM Dorsomorphin, 10uM SB431542, 100ng/ml bFGF	TotalRNA	EvaGreen
MC-02-3-T-R-3		Test	MEL1/INS GFP	Homo Sapiens	MEL1/INS GFP	ES	02	DMEM/F-12 + 20% KOSR, 10ng/ml FGF2, MEF feeders	2	100	subcutaneous	Back of the neck or Caudal flank near the hip.	NOD/SCID IL2R	8-10	Female	3	NULL	TERATOMA	NULL	NULL	TotalRNA	EvaGreen
MC-02-4-EB-R-1		Test	MEL1/INS GFP	Homo Sapiens	MEL1/INS GFP	ES	02	DMEM/F-12 + 20% KOSR, 10ng/ml FGF2, MEF feeders	NULL	NULL	NULL	NULL	NULL	NULL	NULL	1	4	EMBYOID BODY	ENDODERM	APEL, 100ng/ml Activin A, 1ng/ml BMP4	TotalRNA	EvaGreen
MC-02-5-EB-R-1		Test	MEL1/INS GFP	Homo Sapiens	MEL1/INS GFP	ES	02	DMEM/F-12 + 20% KOSR, 10ng/ml FGF2, MEF feeders	NULL	NULL	NULL	NULL	NULL	NULL	NULL	1	4	EMBYOID BODY	MESODERM	APEL, 20ng/ml Activin A, 20ng/ml BMP4	TotalRNA	EvaGreen
MC-02-6-EB-R-1		Test	MEL1/INS GFP	Homo Sapiens	MEL1/INS GFP	ES	02	DMEM/F-12 + 20% KOSR, 10ng/ml FGF2, MEF feeders	NULL	NULL	NULL	NULL	NULL	NULL	NULL	1	10	EMBYOID BODY	NEUTRAL		TotalRNA	EvaGreen
MC-02-7-EB-R-1		Test	MEL1/INS GFP	Homo Sapiens	MEL1/INS GFP	ES	02	DMEM/F-12 + 20% KOSR, 10ng/ml FGF2, MEF feeders	NULL	NULL	NULL	NULL	NULL	NULL	NULL	1	10	EMBYOID BODY	ECTODERM	APEL, 10uM Dorsomorphin, 10uM SB431542, 100ng/ml bFGF	TotalRNA	EvaGreen
MC-02-8-EB-R-1		Test	MEL1/INS GFP	Homo Sapiens	MEL1/INS GFP	ES	02	DMEM/F-12 + 20% KOSR, 10ng/ml FGF2, MEF feeders	NULL	NULL	NULL	NULL	NULL	NULL	NULL	1	10	EMBYOID BODY	ENDODERM	APEL, 100ng/ml Activin A, 1ng/ml BMP4	TotalRNA	EvaGreen
MC-02-9-EB-R-1		Test	MEL1/INS GFP	Homo Sapiens	MEL1/INS GFP	ES	02	DMEM/F-12 + 20% KOSR, 10ng/ml FGF2, MEF feeders	NULL	NULL	NULL	NULL	NULL	NULL	NULL	1	10	EMBYOID BODY	MESODERM	APEL, 20ng/ml Activin A, 20ng/ml BMP4	TotalRNA	EvaGreen
MC-03-11-EB-R-1		Test	RM3.5C	Homo Sapiens	RM3.5C	IPS	03	DMEM/F-12 + 20% KOSR, 10ng/ml FGF2, MEF feeders	NULL	NULL	NULL	NULL	NULL	NULL	NULL	1	16	EMBYOID BODY	ECTODERM	APEL, 10uM Dorsomorphin, 10uM SB431542, 100ng/ml bFGF	TotalRNA	EvaGreen
MC-03-13-EB-R-1		Test	RM3.5C	Homo Sapiens	RM3.5C	IPS	03	DMEM/F-12 + 20% KOSR, 10ng/ml FGF2, MEF feeders	NULL	NULL	NULL	NULL	NULL	NULL	NULL	1	16	EMBYOID BODY	MESODERM	APEL, 20ng/ml Activin A, 20ng/ml BMP4	TotalRNA	EvaGreen
MC-03-14-EB-R-2		Test	RM3.5C	Homo Sapiens	RM3.5C	IPS	03	DMEM/F-12 + 20% KOSR, 10ng/ml FGF2, MEF feeders	NULL	NULL	NULL	NULL	NULL	NULL	NULL	2	0	EMBYOID BODY	START	DMEM/F-12 + 20% KOSR, 10ng/ml FGF2, MEF feeders	TotalRNA	EvaGreen
MC-03-15-EB-R-2		Test	RM3.5C	Homo Sapiens	RM3.5C	IPS	03	DMEM/F-12 + 20% KOSR, 10ng/ml FGF2, MEF feeders	NULL	NULL	NULL	NULL	NULL	NULL	NULL	2	4	EMBYOID BODY	NEUTRAL	APEL	TotalRNA	EvaGreen
MC-03-16-EB-R-2		Test	RM3.5C	Homo Sapiens	RM3.5C	IPS	03	DMEM/F-12 + 20% KOSR, 10ng/ml FGF2, MEF feeders	NULL	NULL	NULL	NULL	NULL	NULL	NULL	2	4	EMBYOID BODY	ECTODERM	APEL, 10uM Dorsomorphin, 10uM SB431542, 100ng/ml bFGF	TotalRNA	EvaGreen
MC-03-17-EB-R-2		Test	RM3.5C	Homo Sapiens	RM3.5C	IPS	03	DMEM/F-12 + 20% KOSR, 10ng/ml FGF2, MEF feeders	NULL	NULL	NULL	NULL	NULL	NULL	NULL	2	4	EMBYOID BODY	ENDODERM	APEL, 100ng/ml Activin A, 1ng/ml BMP4	TotalRNA	EvaGreen
MC-03-18-EB-R-2		Test	RM3.5C	Homo Sapiens	RM3.5C	IPS	03	DMEM/F-12 + 20% KOSR, 10ng/ml FGF2, MEF feeders	NULL	NULL	NULL	NULL	NULL	NULL	NULL	2	4	EMBYOID BODY	MESODERM	APEL, 20ng/ml Activin A, 20ng/ml BMP4	TotalRNA	EvaGreen
MC-03-19-EB-R-2		Test	RM3.5C	Homo Sapiens	RM3.5C	IPS	03	DMEM/F-12 + 20% KOSR, 10ng/ml FGF2, MEF feeders	NULL	NULL	NULL	NULL	NULL	NULL	NULL	2	10	EMBYOID BODY	NEUTRAL	APEL	TotalRNA	EvaGreen
MC-03-1-EB-R-1		Test	RM3.5C	Homo Sapiens	RM3.5C	IPS	03	DMEM/F-12 + 20% KOSR, 10ng/ml FGF2, MEF feeders	NULL	NULL	NULL	NULL	NULL	NULL	NULL	1	0	EMBYOID BODY	START	DMEM/F-12 + 20% KOSR, 10ng/ml FGF2, MEF feeders	TotalRNA	EvaGreen
MC-03-1-T-R-1		Test	RM3.5C	Homo Sapiens	RM3.5C	iPS	03	DMEM/F-12 + 20% KOSR, 10ng/ml FGF2, MEF feeders	2	100	subcutaneous	Back of the neck or Caudal flank near the hip.	NOD/SCID IL2R	8-10	Female	1	NULL	TERATOMA	NULL	NULL	TotalRNA	EvaGreen
MC-03-20-EB-R-2		Test	RM3.5C	Homo Sapiens	RM3.5C	IPS	03	DMEM/F-12 + 20% KOSR, 10ng/ml FGF2, MEF feeders	NULL	NULL	NULL	NULL	NULL	NULL	NULL	2	10	EMBYOID BODY	ECTODERM	APEL, 10uM Dorsomorphin, 10uM SB431542, 100ng/ml bFGF	TotalRNA	EvaGreen
MC-03-21-EB-R-2		Test	RM3.5C	Homo Sapiens	RM3.5C	IPS	03	DMEM/F-12 + 20% KOSR, 10ng/ml FGF2, MEF feeders	NULL	NULL	NULL	NULL	NULL	NULL	NULL	2	10	EMBYOID BODY	ENDODERM	APEL, 100ng/ml Activin A, 1ng/ml BMP4	TotalRNA	EvaGreen
MC-03-22-EB-R-2		Test	RM3.5C	Homo Sapiens	RM3.5C	IPS	03	DMEM/F-12 + 20% KOSR, 10ng/ml FGF2, MEF feeders	NULL	NULL	NULL	NULL	NULL	NULL	NULL	2	10	EMBYOID BODY	MESODERM	APEL, 20ng/ml Activin A, 20ng/ml BMP4	TotalRNA	EvaGreen
MC-03-23-EB-R-2		Test	RM3.5C	Homo Sapiens	RM3.5C	IPS	03	DMEM/F-12 + 20% KOSR, 10ng/ml FGF2, MEF feeders	NULL	NULL	NULL	NULL	NULL	NULL	NULL	2	16	EMBYOID BODY	NEUTRAL	APEL	TotalRNA	EvaGreen
MC-03-24-EB-R-2		Test	RM3.5C	Homo Sapiens	RM3.5C	IPS	03	DMEM/F-12 + 20% KOSR, 10ng/ml FGF2, MEF feeders	NULL	NULL	NULL	NULL	NULL	NULL	NULL	2	16	EMBYOID BODY	ECTODERM	APEL, 10uM Dorsomorphin, 10uM SB431542, 100ng/ml bFGF	TotalRNA	EvaGreen
MC-03-25-EB-R-2		Test	RM3.5C	Homo Sapiens	RM3.5C	IPS	03	DMEM/F-12 + 20% KOSR, 10ng/ml FGF2, MEF feeders	NULL	NULL	NULL	NULL	NULL	NULL	NULL	2	16	EMBYOID BODY	ENDODERM	APEL, 100ng/ml Activin A, 1ng/ml BMP4	TotalRNA	EvaGreen
MC-03-26-EB-R-2		Test	RM3.5C	Homo Sapiens	RM3.5C	IPS	03	DMEM/F-12 + 20% KOSR, 10ng/ml FGF2, MEF feeders	NULL	NULL	NULL	NULL	NULL	NULL	NULL	2	16	EMBYOID BODY	MESODERM	APEL, 20ng/ml Activin A, 20ng/ml BMP4	TotalRNA	EvaGreen
MC-03-27-EB-R-3		Test	RM3.5C	Homo Sapiens	RM3.5C	IPS	03	DMEM/F-12 + 20% KOSR, 10ng/ml FGF2, MEF feeders	NULL	NULL	NULL	NULL	NULL	NULL	NULL	3	0	EMBYOID BODY	START	DMEM/F-12 + 20% KOSR, 10ng/ml FGF2, MEF feeders	TotalRNA	EvaGreen
MC-03-28-EB-R-3		Test	RM3.5C	Homo Sapiens	RM3.5C	IPS	03	DMEM/F-12 + 20% KOSR, 10ng/ml FGF2, MEF feeders	NULL	NULL	NULL	NULL	NULL	NULL	NULL	3	4	EMBYOID BODY	NEUTRAL	APEL	TotalRNA	EvaGreen
MC-03-29-EB-R-3		Test	RM3.5C	Homo Sapiens	RM3.5C	IPS	03	DMEM/F-12 + 20% KOSR, 10ng/ml FGF2, MEF feeders	NULL	NULL	NULL	NULL	NULL	NULL	NULL	3	4	EMBYOID BODY	ECTODERM	APEL, 10uM Dorsomorphin, 10uM SB431542, 100ng/ml bFGF	TotalRNA	EvaGreen
MC-03-2-T-R-2		Test	RM3.5C	Homo Sapiens	RM3.5C	iPS	03	DMEM/F-12 + 20% KOSR, 10ng/ml FGF2, MEF feeders	2	100	subcutaneous	Back of the neck or Caudal flank near the hip.	NOD/SCID IL2R	8-10	Female	2	NULL	TERATOMA	NULL	NULL	TotalRNA	EvaGreen
MC-03-30-EB-R-3		Test	RM3.5C	Homo Sapiens	RM3.5C	IPS	03	DMEM/F-12 + 20% KOSR, 10ng/ml FGF2, MEF feeders	NULL	NULL	NULL	NULL	NULL	NULL	NULL	3	4	EMBYOID BODY	ENDODERM	APEL, 100ng/ml Activin A, 1ng/ml BMP4	TotalRNA	EvaGreen
MC-03-32-EB-R-3		Test	RM3.5C	Homo Sapiens	RM3.5C	IPS	03	DMEM/F-12 + 20% KOSR, 10ng/ml FGF2, MEF feeders	NULL	NULL	NULL	NULL	NULL	NULL	NULL	3	10	EMBYOID BODY	NEUTRAL	APEL	TotalRNA	EvaGreen
MC-03-33-EB-R-3		Test	RM3.5C	Homo Sapiens	RM3.5C	IPS	03	DMEM/F-12 + 20% KOSR, 10ng/ml FGF2, MEF feeders	NULL	NULL	NULL	NULL	NULL	NULL	NULL	3	10	EMBYOID BODY	ECTODERM	APEL, 10uM Dorsomorphin, 10uM SB431542, 100ng/ml bFGF	TotalRNA	EvaGreen
MC-03-34-EB-R-3		Test	RM3.5C	Homo Sapiens	RM3.5C	IPS	03	DMEM/F-12 + 20% KOSR, 10ng/ml FGF2, MEF feeders	NULL	NULL	NULL	NULL	NULL	NULL	NULL	3	10	EMBYOID BODY	ENDODERM	APEL, 100ng/ml Activin A, 1ng/ml BMP4	TotalRNA	EvaGreen
MC-03-35-EB-R-3		Test	RM3.5C	Homo Sapiens	RM3.5C	IPS	03	DMEM/F-12 + 20% KOSR, 10ng/ml FGF2, MEF feeders	NULL	NULL	NULL	NULL	NULL	NULL	NULL	3	10	EMBYOID BODY	MESODERM	APEL, 20ng/ml Activin A, 20ng/ml BMP4	TotalRNA	EvaGreen
MC-03-36-EB-R-3		Test	RM3.5C	Homo Sapiens	RM3.5C	IPS	03	DMEM/F-12 + 20% KOSR, 10ng/ml FGF2, MEF feeders	NULL	NULL	NULL	NULL	NULL	NULL	NULL	3	16	EMBYOID BODY	NEUTRAL	APEL	TotalRNA	EvaGreen
MC-03-37-EB-R-3		Test	RM3.5C	Homo Sapiens	RM3.5C	IPS	03	DMEM/F-12 + 20% KOSR, 10ng/ml FGF2, MEF feeders	NULL	NULL	NULL	NULL	NULL	NULL	NULL	3	16	EMBYOID BODY	ECTODERM	APEL, 10uM Dorsomorphin, 10uM SB431542, 100ng/ml bFGF	TotalRNA	EvaGreen
MC-03-38-EB-R-3		Test	RM3.5C	Homo Sapiens	RM3.5C	IPS	03	DMEM/F-12 + 20% KOSR, 10ng/ml FGF2, MEF feeders	NULL	NULL	NULL	NULL	NULL	NULL	NULL	3	16	EMBYOID BODY	ENDODERM	APEL, 100ng/ml Activin A, 1ng/ml BMP4	TotalRNA	EvaGreen
MC-03-39-EB-R-3		Test	RM3.5C	Homo Sapiens	RM3.5C	IPS	03	DMEM/F-12 + 20% KOSR, 10ng/ml FGF2, MEF feeders	NULL	NULL	NULL	NULL	NULL	NULL	NULL	3	16	EMBYOID BODY	MESODERM	APEL, 20ng/ml Activin A, 20ng/ml BMP4	TotalRNA	EvaGreen
MC-03-3-EB-R-1		Test	RM3.5C	Homo Sapiens	RM3.5C	IPS	03	DMEM/F-12 + 20% KOSR, 10ng/ml FGF2, MEF feeders	NULL	NULL	NULL	NULL	NULL	NULL	NULL	1	4	EMBYOID BODY	ECTODERM	APEL, 10uM Dorsomorphin, 10uM SB431542, 100ng/ml bFGF	TotalRNA	EvaGreen
MC-03-3-T-R-3		Test	RM3.5C	Homo Sapiens	RM3.5C	iPS	03	DMEM/F-12 + 20% KOSR, 10ng/ml FGF2, MEF feeders	2	100	subcutaneous	Back of the neck or Caudal flank near the hip.	NOD/SCID IL2R	8-10	Female	3	NULL	TERATOMA	NULL	NULL	TotalRNA	EvaGreen
MC-03-4-EB-R-1		Test	RM3.5C	Homo Sapiens	RM3.5C	IPS	03	DMEM/F-12 + 20% KOSR, 10ng/ml FGF2, MEF feeders	NULL	NULL	NULL	NULL	NULL	NULL	NULL	1	4	EMBYOID BODY	ENDODERM	APEL, 100ng/ml Activin A, 1ng/ml BMP4	TotalRNA	EvaGreen
MC-03-5-EB-R-1		Test	RM3.5C	Homo Sapiens	RM3.5C	IPS	03	DMEM/F-12 + 20% KOSR, 10ng/ml FGF2, MEF feeders	NULL	NULL	NULL	NULL	NULL	NULL	NULL	1	4	EMBYOID BODY	MESODERM	APEL, 20ng/ml Activin A, 20ng/ml BMP4	TotalRNA	EvaGreen
MC-03-7-EB-R-1		Test	RM3.5C	Homo Sapiens	RM3.5C	IPS	03	DMEM/F-12 + 20% KOSR, 10ng/ml FGF2, MEF feeders	NULL	NULL	NULL	NULL	NULL	NULL	NULL	1	10	EMBYOID BODY	ECTODERM	APEL, 10uM Dorsomorphin, 10uM SB431542, 100ng/ml bFGF	TotalRNA	EvaGreen
MC-03-9-EB-R-1		Test	RM3.5C	Homo Sapiens	RM3.5C	IPS	03	DMEM/F-12 + 20% KOSR, 10ng/ml FGF2, MEF feeders	NULL	NULL	NULL	NULL	NULL	NULL	NULL	1	10	EMBYOID BODY	MESODERM	APEL, 20ng/ml Activin A, 20ng/ml BMP4	TotalRNA	EvaGreen
MC-Z-10-EB-R-1		Test	HES3/MIXL1 GFP	Homo Sapiens	H9(MC)	ES	01	DMEM/F-12 + 20% KOSR, 10ng/ml FGF2, MEF feeders	NULL	NULL	NULL	NULL	NULL	NULL	NULL	1	16	EMBYOID BODY	NEUTRAL	APEL	TotalRNA	EvaGreen
MC-Z-11-EB-R-1		Test	HES3/MIXL1 GFP	Homo Sapiens	H9(MC)	ES	01	DMEM/F-12 + 20% KOSR, 10ng/ml FGF2, MEF feeders	NULL	NULL	NULL	NULL	NULL	NULL	NULL	1	16	EMBYOID BODY	ECTODERM	APEL, 10uM Dorsomorphin, 10uM SB431542, 100ng/ml bFGF	TotalRNA	EvaGreen
MC-Z-12-EB-R-1		Test	HES3/MIXL1 GFP	Homo Sapiens	H9(MC)	ES	01	DMEM/F-12 + 20% KOSR, 10ng/ml FGF2, MEF feeders	NULL	NULL	NULL	NULL	NULL	NULL	NULL	1	16	EMBYOID BODY	ENDODERM	APEL, 100ng/ml Activin A, 1ng/ml BMP4	TotalRNA	EvaGreen
MC-Z-13-EB-R-1		Test	HES3/MIXL1 GFP	Homo Sapiens	H9(MC)	ES	01	DMEM/F-12 + 20% KOSR, 10ng/ml FGF2, MEF feeders	NULL	NULL	NULL	NULL	NULL	NULL	NULL	1	16	EMBYOID BODY	MESODERM	APEL, 20ng/ml Activin A, 20ng/ml BMP4	TotalRNA	EvaGreen
MC-Z-14-EB-R-2		Test	HES3/MIXL1 GFP	Homo Sapiens	H9(MC)	ES	01	DMEM/F-12 + 20% KOSR, 10ng/ml FGF2, MEF feeders	NULL	NULL	NULL	NULL	NULL	NULL	NULL	2	0	EMBYOID BODY	START	DMEM/F-12 + 20% KOSR, 10ng/ml FGF2, MEF feeders	TotalRNA	EvaGreen
MC-Z-15-EB-R-2		Test	HES3/MIXL1 GFP	Homo Sapiens	H9(MC)	ES	01	DMEM/F-12 + 20% KOSR, 10ng/ml FGF2, MEF feeders	NULL	NULL	NULL	NULL	NULL	NULL	NULL	2	4	EMBYOID BODY	NEUTRAL	APEL	TotalRNA	EvaGreen
MC-Z-16-EB-R-2		Test	HES3/MIXL1 GFP	Homo Sapiens	H9(MC)	ES	01	DMEM/F-12 + 20% KOSR, 10ng/ml FGF2, MEF feeders	NULL	NULL	NULL	NULL	NULL	NULL	NULL	2	4	EMBYOID BODY	ECTODERM	APEL, 10uM Dorsomorphin, 10uM SB431542, 100ng/ml bFGF	TotalRNA	EvaGreen
MC-Z-17-EB-R-2		Test	HES3/MIXL1 GFP	Homo Sapiens	H9(MC)	ES	01	DMEM/F-12 + 20% KOSR, 10ng/ml FGF2, MEF feeders	NULL	NULL	NULL	NULL	NULL	NULL	NULL	2	4	EMBYOID BODY	ENDODERM	APEL, 100ng/ml Activin A, 1ng/ml BMP4	TotalRNA	EvaGreen
MC-Z-18-EB-R-2		Test	HES3/MIXL1 GFP	Homo Sapiens	H9(MC)	ES	01	DMEM/F-12 + 20% KOSR, 10ng/ml FGF2, MEF feeders	NULL	NULL	NULL	NULL	NULL	NULL	NULL	2	4	EMBYOID BODY	MESODERM	APEL, 20ng/ml Activin A, 20ng/ml BMP4	TotalRNA	EvaGreen
MC-Z-19-EB-R-2		Test	HES3/MIXL1 GFP	Homo Sapiens	H9(MC)	ES	01	DMEM/F-12 + 20% KOSR, 10ng/ml FGF2, MEF feeders	NULL	NULL	NULL	NULL	NULL	NULL	NULL	2	10	EMBYOID BODY	NEUTRAl	APEL	TotalRNA	EvaGreen
MC-Z-1-EB-R-1		Test	HES3/MIXL1 GFP	Homo Sapiens	H9(MC)	ES	01	DMEM/F-12 + 20% KOSR, 10ng/ml FGF2, MEF feeders	NULL	NULL	NULL	NULL	NULL	NULL	NULL	1	0	EMBYOID BODY	START	DMEM/F-12 + 20% KOSR, 10ng/ml FGF2, MEF feeders	TotalRNA	EvaGreen
MC-Z-1-T-R-1		Test	WA09	Homo Sapiens	WA09	ES	Z	DMEM/F-12 + 20% KOSR, 10ng/ml FGF2, MEF feeders	2	100	subcutaneous	Back of the neck or Caudal flank near the hip.	NOD/SCID IL2R	8-10	Female	1	NULL	TERATOMA	NULL	NULL	TotalRNA	EvaGreen
MC-Z-20-EB-R-2		Test	HES3/MIXL1 GFP	Homo Sapiens	H9(MC)	ES	01	DMEM/F-12 + 20% KOSR, 10ng/ml FGF2, MEF feeders	NULL	NULL	NULL	NULL	NULL	NULL	NULL	2	10	EMBYOID BODY	ECTODERM	APEL, 10uM Dorsomorphin, 10uM SB431542, 100ng/ml bFGF	TotalRNA	EvaGreen
MC-Z-22-EB-R-2		Test	HES3/MIXL1 GFP	Homo Sapiens	H9(MC)	ES	01	DMEM/F-12 + 20% KOSR, 10ng/ml FGF2, MEF feeders	NULL	NULL	NULL	NULL	NULL	NULL	NULL	2	10	EMBYOID BODY	MESODERM	APEL, 20ng/ml Activin A, 20ng/ml BMP4	TotalRNA	EvaGreen
MC-Z-23-EB-R-2		Test	HES3/MIXL1 GFP	Homo Sapiens	H9(MC)	ES	01	DMEM/F-12 + 20% KOSR, 10ng/ml FGF2, MEF feeders	NULL	NULL	NULL	NULL	NULL	NULL	NULL	2	16	EMBYOID BODY	NEUTRAL	APEL	TotalRNA	EvaGreen
MC-Z-24-EB-R-2		Test	HES3/MIXL1 GFP	Homo Sapiens	H9(MC)	ES	01	DMEM/F-12 + 20% KOSR, 10ng/ml FGF2, MEF feeders	NULL	NULL	NULL	NULL	NULL	NULL	NULL	2	16	EMBYOID BODY	ECTODERM	APEL, 10uM Dorsomorphin, 10uM SB431542, 100ng/ml bFGF	TotalRNA	EvaGreen
MC-Z-25-EB-R-2		Test	HES3/MIXL1 GFP	Homo Sapiens	H9(MC)	ES	01	DMEM/F-12 + 20% KOSR, 10ng/ml FGF2, MEF feeders	NULL	NULL	NULL	NULL	NULL	NULL	NULL	2	16	EMBYOID BODY	ENDODERM	APEL, 100ng/ml Activin A, 1ng/ml BMP4	TotalRNA	EvaGreen
MC-Z-26-EB-R-2		Test	HES3/MIXL1 GFP	Homo Sapiens	H9(MC)	ES	01	DMEM/F-12 + 20% KOSR, 10ng/ml FGF2, MEF feeders	NULL	NULL	NULL	NULL	NULL	NULL	NULL	2	16	EMBYOID BODY	MESODERM	APEL, 20ng/ml Activin A, 20ng/ml BMP4	TotalRNA	EvaGreen
MC-Z-27-EB-R-3		Test	HES3/MIXL1 GFP	Homo Sapiens	H9(MC)	ES	01	DMEM/F-12 + 20% KOSR, 10ng/ml FGF2, MEF feeders	NULL	NULL	NULL	NULL	NULL	NULL	NULL	3	0	EMBYOID BODY	START	DMEM/F-12 + 20% KOSR, 10ng/ml FGF2, MEF feeders	TotalRNA	EvaGreen
MC-Z-28-EB-R-3		Test	HES3/MIXL1 GFP	Homo Sapiens	H9(MC)	ES	01	DMEM/F-12 + 20% KOSR, 10ng/ml FGF2, MEF feeders	NULL	NULL	NULL	NULL	NULL	NULL	NULL	3	4	EMBYOID BODY	NEUTRAL	APEL	TotalRNA	EvaGreen
MC-Z-29-EB-R-3		Test	HES3/MIXL1 GFP	Homo Sapiens	H9(MC)	ES	01	DMEM/F-12 + 20% KOSR, 10ng/ml FGF2, MEF feeders	NULL	NULL	NULL	NULL	NULL	NULL	NULL	3	4	EMBYOID BODY	ECTODERM	APEL, 10uM Dorsomorphin, 10uM SB431542, 100ng/ml bFGF	TotalRNA	EvaGreen
MC-Z-2-EB-R-1		Test	HES3/MIXL1 GFP	Homo Sapiens	H9(MC)	ES	01	DMEM/F-12 + 20% KOSR, 10ng/ml FGF2, MEF feeders	NULL	NULL	NULL	NULL	NULL	NULL	NULL	1	4	EMBYOID BODY	NEUTRAL	APEL	TotalRNA	EvaGreen
MC-Z-30-EB-R-3		Test	HES3/MIXL1 GFP	Homo Sapiens	H9(MC)	ES	01	DMEM/F-12 + 20% KOSR, 10ng/ml FGF2, MEF feeders	NULL	NULL	NULL	NULL	NULL	NULL	NULL	3	4	EMBYOID BODY	ENDODERM	APEL, 100ng/ml Activin A, 1ng/ml BMP4	TotalRNA	EvaGreen
MC-Z-31-EB-R-3		Test	HES3/MIXL1 GFP	Homo Sapiens	H9(MC)	ES	01	DMEM/F-12 + 20% KOSR, 10ng/ml FGF2, MEF feeders	NULL	NULL	NULL	NULL	NULL	NULL	NULL	3	4	EMBYOID BODY	MESODERM	APEL, 20ng/ml Activin A, 20ng/ml BMP4	TotalRNA	EvaGreen
MC-Z-32-EB-R-3		Test	HES3/MIXL1 GFP	Homo Sapiens	H9(MC)	ES	01	DMEM/F-12 + 20% KOSR, 10ng/ml FGF2, MEF feeders	NULL	NULL	NULL	NULL	NULL	NULL	NULL	3	10	EMBYOID BODY	NEUTRAl	APEL	TotalRNA	EvaGreen
MC-Z-33-EB-R-3		Test	HES3/MIXL1 GFP	Homo Sapiens	H9(MC)	ES	01	DMEM/F-12 + 20% KOSR, 10ng/ml FGF2, MEF feeders	NULL	NULL	NULL	NULL	NULL	NULL	NULL	3	10	EMBYOID BODY	ECTODERM	APEL, 10uM Dorsomorphin, 10uM SB431542, 100ng/ml bFGF	TotalRNA	EvaGreen
MC-Z-34-EB-R-3		Test	HES3/MIXL1 GFP	Homo Sapiens	H9(MC)	ES	01	DMEM/F-12 + 20% KOSR, 10ng/ml FGF2, MEF feeders	NULL	NULL	NULL	NULL	NULL	NULL	NULL	3	10	EMBYOID BODY	ENDODERM	APEL, 100ng/ml Activin A, 1ng/ml BMP4	TotalRNA	EvaGreen
MC-Z-35-EB-R-3		Test	HES3/MIXL1 GFP	Homo Sapiens	H9(MC)	ES	01	DMEM/F-12 + 20% KOSR, 10ng/ml FGF2, MEF feeders	NULL	NULL	NULL	NULL	NULL	NULL	NULL	3	10	EMBYOID BODY	MESODERM	APEL, 20ng/ml Activin A, 20ng/ml BMP4	TotalRNA	EvaGreen
MC-Z-36-EB-R-3		Test	HES3/MIXL1 GFP	Homo Sapiens	H9(MC)	ES	01	DMEM/F-12 + 20% KOSR, 10ng/ml FGF2, MEF feeders	NULL	NULL	NULL	NULL	NULL	NULL	NULL	3	16	EMBYOID BODY	NEUTRAL	APEL	TotalRNA	EvaGreen
MC-Z-37-EB-R-3		Test	HES3/MIXL1 GFP	Homo Sapiens	H9(MC)	ES	01	DMEM/F-12 + 20% KOSR, 10ng/ml FGF2, MEF feeders	NULL	NULL	NULL	NULL	NULL	NULL	NULL	3	16	EMBYOID BODY	ECTODERM	APEL, 10uM Dorsomorphin, 10uM SB431542, 100ng/ml bFGF	TotalRNA	EvaGreen
MC-Z-38-EB-R-3		Test	HES3/MIXL1 GFP	Homo Sapiens	H9(MC)	ES	01	DMEM/F-12 + 20% KOSR, 10ng/ml FGF2, MEF feeders	NULL	NULL	NULL	NULL	NULL	NULL	NULL	3	16	EMBYOID BODY	ENDODERM	APEL, 100ng/ml Activin A, 1ng/ml BMP4	TotalRNA	EvaGreen
MC-Z-39-EB-R-3		Test	HES3/MIXL1 GFP	Homo Sapiens	H9(MC)	ES	01	DMEM/F-12 + 20% KOSR, 10ng/ml FGF2, MEF feeders	NULL	NULL	NULL	NULL	NULL	NULL	NULL	3	16	EMBYOID BODY	MESODERM	APEL, 20ng/ml Activin A, 20ng/ml BMP4	TotalRNA	EvaGreen
MC-Z-3-T-R-3		Test	WA09	Homo Sapiens	WA09	ES	Z	DMEM/F-12 + 20% KOSR, 10ng/ml FGF2, MEF feeders	2	100	subcutaneous	Back of the neck or Caudal flank near the hip.	NOD/SCID IL2R	8-10	Female	3	NULL	TERATOMA	NULL	NULL	TotalRNA	EvaGreen
MC-Z-5-EB-R-1		Test	HES3/MIXL1 GFP	Homo Sapiens	H9(MC)	ES	01	DMEM/F-12 + 20% KOSR, 10ng/ml FGF2, MEF feeders	NULL	NULL	NULL	NULL	NULL	NULL	NULL	1	4	EMBYOID BODY	MESODERM	APEL, 20ng/ml Activin A, 20ng/ml BMP4	TotalRNA	EvaGreen
MC-Z-6-EB-R-1		Test	HES3/MIXL1 GFP	Homo Sapiens	H9(MC)	ES	01	DMEM/F-12 + 20% KOSR, 10ng/ml FGF2, MEF feeders	NULL	NULL	NULL	NULL	NULL	NULL	NULL	1	10	EMBYOID BODY	NEUTRAL	APEL	TotalRNA	EvaGreen
MC-Z-7-EB-R-1		Test	HES3/MIXL1 GFP	Homo Sapiens	H9(MC)	ES	01	DMEM/F-12 + 20% KOSR, 10ng/ml FGF2, MEF feeders	NULL	NULL	NULL	NULL	NULL	NULL	NULL	1	10	EMBYOID BODY	ECTODERM	APEL, 10uM Dorsomorphin, 10uM SB431542, 100ng/ml bFGF	TotalRNA	EvaGreen
MC-Z-8-EB-R-1		Test	HES3/MIXL1 GFP	Homo Sapiens	H9(MC)	ES	01	DMEM/F-12 + 20% KOSR, 10ng/ml FGF2, MEF feeders	NULL	NULL	NULL	NULL	NULL	NULL	NULL	1	10	EMBYOID BODY	ENDODERM	APEL, 100ng/ml Activin A, 1ng/ml BMP4	TotalRNA	EvaGreen
MC-Z-9-EB-R-1		Test	HES3/MIXL1 GFP	Homo Sapiens	H9(MC)	ES	01	DMEM/F-12 + 20% KOSR, 10ng/ml FGF2, MEF feeders	NULL	NULL	NULL	NULL	NULL	NULL	NULL	1	10	EMBYOID BODY	MESODERM	APEL, 20ng/ml Activin A, 20ng/ml BMP4	TotalRNA	EvaGreen
UK-I9-001-P-R-1		Test	I9	Homo Sapiens	I9	IPS	I9	mTeSR1, Matrigel	NULL	NULL	NULL	NULL	NULL	NULL	NULL	1	0	EMBYOID BODY	START	mTeSR1, Matrigel	TotalRNA	EvaGreen
UK-I9-002-P-R-1		Test	I9	Homo Sapiens	I9	IPS	I9	mTeSR1, Matrigel	NULL	NULL	NULL	NULL	NULL	NULL	NULL	2	0	EMBYOID BODY	START	mTeSR1, Matrigel	TotalRNA	EvaGreen
UK-I9-003-P-R-1		Test	I9	Homo Sapiens	I9	IPS	I9	mTeSR1, Matrigel	NULL	NULL	NULL	NULL	NULL	NULL	NULL	3	0	EMBYOID BODY	START	mTeSR1, Matrigel	TotalRNA	EvaGreen
UK-I9-1-EB-R-1-EC-4		Test	I9	Homo Sapiens	I9	IPS	I9	mTeSR1, Matrigel	NULL	NULL	NULL	NULL	NULL	NULL	NULL	1	4	EMBYOID BODY	ECTODERM	APEL, 10uM Dorsomorphin, 10uM SB431542, 100ng/ml bFGF	TotalRNA	EvaGreen
UK-I9-1-EB-R-1-M-4		Test	I9	Homo Sapiens	I9	IPS	I9	mTeSR1, Matrigel	NULL	NULL	NULL	NULL	NULL	NULL	NULL	1	4	EMBYOID BODY	MESODERM	APEL, 20ng/ml Activin A, 20ng/ml BMP4	TotalRNA	EvaGreen
UK-I9-1-EB-R-2-C-4		Test	I9	Homo Sapiens	I9	IPS	I9	mTeSR1, Matrigel	NULL	NULL	NULL	NULL	NULL	NULL	NULL	2	4	EMBYOID BODY	NEUTRAL	APEL	TotalRNA	EvaGreen
UK-I9-1-EB-R-2-EC-4		Test	I9	Homo Sapiens	I9	IPS	I9	mTeSR1, Matrigel	NULL	NULL	NULL	NULL	NULL	NULL	NULL	2	4	EMBYOID BODY	ECTODERM	APEL, 10uM Dorsomorphin, 10uM SB431542, 100ng/ml bFGF	TotalRNA	EvaGreen
UK-I9-1-EB-R-2-EN-4		Test	I9	Homo Sapiens	I9	IPS	I9	mTeSR1, Matrigel	NULL	NULL	NULL	NULL	NULL	NULL	NULL	2	4	EMBYOID BODY	ENDODERM	APEL, 100ng/ml Activin A, 1ng/ml BMP4	TotalRNA	EvaGreen
UK-I9-1-EB-R-2-M-4		Test	I9	Homo Sapiens	I9	IPS	I9	mTeSR1, Matrigel	NULL	NULL	NULL	NULL	NULL	NULL	NULL	2	4	EMBYOID BODY	MESODERM	APEL, 20ng/ml Activin A, 20ng/ml BMP4	TotalRNA	EvaGreen
UK-I9-1-EB-R-3-C-4		Test	I9	Homo Sapiens	I9	IPS	I9	mTeSR1, Matrigel	NULL	NULL	NULL	NULL	NULL	NULL	NULL	3	4	EMBYOID BODY	NEUTRAL	APEL	TotalRNA	EvaGreen
UK-I9-1-EB-R-3-EC-4		Test	I9	Homo Sapiens	I9	IPS	I9	mTeSR1, Matrigel	NULL	NULL	NULL	NULL	NULL	NULL	NULL	3	4	EMBYOID BODY	ECTODERM	APEL, 10uM Dorsomorphin, 10uM SB431542, 100ng/ml bFGF	TotalRNA	EvaGreen
UK-I9-1-EB-R-3-EN-4		Test	I9	Homo Sapiens	I9	IPS	I9	mTeSR1, Matrigel	NULL	NULL	NULL	NULL	NULL	NULL	NULL	3	4	EMBYOID BODY	ENDODERM	APEL, 100ng/ml Activin A, 1ng/ml BMP4	TotalRNA	EvaGreen
UK-I9-1-EB-R-3-M-4		Test	I9	Homo Sapiens	I9	IPS	I9	mTeSR1, Matrigel	NULL	NULL	NULL	NULL	NULL	NULL	NULL	3	4	EMBYOID BODY	MESODERM	APEL, 20ng/ml Activin A, 20ng/ml BMP4	TotalRNA	EvaGreen
UK-I9-1-T-R-1		Test	I9	Homo Sapiens	I9	iPSC	I9	mTeSR1, Matrigel	5-6	210	NULL	in-between shoulder blades	SCID	8-12	Female	1	NULL	TERATOMA	NULL	NULL	TotalRNA	EvaGreen
UK-I9-2-EB-R-1-C-10		Test	I9	Homo Sapiens	I9	IPS	I9	mTeSR1, Matrigel	NULL	NULL	NULL	NULL	NULL	NULL	NULL	1	10	EMBYOID BODY	NEUTRAL	APEL	TotalRNA	EvaGreen
UK-I9-2-EB-R-1-EC-10		Test	I9	Homo Sapiens	I9	IPS	I9	mTeSR1, Matrigel	NULL	NULL	NULL	NULL	NULL	NULL	NULL	1	10	EMBYOID BODY	ECTODERM	APEL, 10uM Dorsomorphin, 10uM SB431542, 100ng/ml bFGF	TotalRNA	EvaGreen
UK-I9-2-EB-R-1-EN-10		Test	I9	Homo Sapiens	I9	IPS	I9	mTeSR1, Matrigel	NULL	NULL	NULL	NULL	NULL	NULL	NULL	1	10	EMBYOID BODY	ENDODERM	APEL, 100ng/ml Activin A, 1ng/ml BMP4	TotalRNA	EvaGreen
UK-I9-2-EB-R-1-M-10		Test	I9	Homo Sapiens	I9	IPS	I9	mTeSR1, Matrigel	NULL	NULL	NULL	NULL	NULL	NULL	NULL	1	10	EMBYOID BODY	MESODERM	APEL, 20ng/ml Activin A, 20ng/ml BMP4	TotalRNA	EvaGreen
UK-I9-2-EB-R-2-C-10		Test	I9	Homo Sapiens	I9	IPS	I9	mTeSR1, Matrigel	NULL	NULL	NULL	NULL	NULL	NULL	NULL	2	10	EMBYOID BODY	NEUTRAL	APEL	TotalRNA	EvaGreen
UK-I9-2-EB-R-2-EC-10		Test	I9	Homo Sapiens	I9	IPS	I9	mTeSR1, Matrigel	NULL	NULL	NULL	NULL	NULL	NULL	NULL	2	10	EMBYOID BODY	ECTODERM	APEL, 10uM Dorsomorphin, 10uM SB431542, 100ng/ml bFGF	TotalRNA	EvaGreen
UK-I9-2-EB-R-2-EN-10		Test	I9	Homo Sapiens	I9	IPS	I9	mTeSR1, Matrigel	NULL	NULL	NULL	NULL	NULL	NULL	NULL	2	10	EMBYOID BODY	ENDODERM	APEL, 100ng/ml Activin A, 1ng/ml BMP4	TotalRNA	EvaGreen
UK-I9-2-EB-R-2-M-10		Test	I9	Homo Sapiens	I9	IPS	I9	mTeSR1, Matrigel	NULL	NULL	NULL	NULL	NULL	NULL	NULL	2	10	EMBYOID BODY	MESODERM	APEL, 20ng/ml Activin A, 20ng/ml BMP4	TotalRNA	EvaGreen
UK-I9-2-EB-R-3-EC-10		Test	I9	Homo Sapiens	I9	IPS	I9	mTeSR1, Matrigel	NULL	NULL	NULL	NULL	NULL	NULL	NULL	3	10	EMBYOID BODY	ECTODERM	APEL, 10uM Dorsomorphin, 10uM SB431542, 100ng/ml bFGF	TotalRNA	EvaGreen
UK-I9-2-EB-R-3-EN-10		Test	I9	Homo Sapiens	I9	IPS	I9	mTeSR1, Matrigel	NULL	NULL	NULL	NULL	NULL	NULL	NULL	3	10	EMBYOID BODY	ENDODERM	APEL, 100ng/ml Activin A, 1ng/ml BMP4	TotalRNA	EvaGreen
UK-I9-2-EB-R-3-M-10		Test	I9	Homo Sapiens	I9	IPS	I9	mTeSR1, Matrigel	NULL	NULL	NULL	NULL	NULL	NULL	NULL	3	10	EMBYOID BODY	MESODERM	APEL, 20ng/ml Activin A, 20ng/ml BMP4	TotalRNA	EvaGreen
UK-I9-2-T-R-1		Test	I9	Homo Sapiens	I9	iPSC	I9	mTeSR1, Matrigel	5-6	210	NULL	in-between shoulder blades	SCID	8-12	Female	1	NULL	TERATOMA	NULL	NULL	TotalRNA	EvaGreen
UK-I9-2-T-R-2		Test	I9	Homo Sapiens	I9	iPSC	I9	mTeSR1, Matrigel	5-6	210	NULL	in-between shoulder blades	SCID	8-12	Female	2	NULL	TERATOMA	NULL	NULL	TotalRNA	EvaGreen
UK-I9-3-EB-R-1-C-16		Test	I9	Homo Sapiens	I9	IPS	I9	mTeSR1, Matrigel	NULL	NULL	NULL	NULL	NULL	NULL	NULL	1	16	EMBYOID BODY	NEUTRAL	APEL	TotalRNA	EvaGreen
UK-I9-3-EB-R-1-EC-16		Test	I9	Homo Sapiens	I9	IPS	I9	mTeSR1, Matrigel	NULL	NULL	NULL	NULL	NULL	NULL	NULL	1	16	EMBYOID BODY	ECTODERM	APEL, 10uM Dorsomorphin, 10uM SB431542, 100ng/ml bFGF	TotalRNA	EvaGreen
UK-I9-3-EB-R-1-EN-16		Test	I9	Homo Sapiens	I9	IPS	I9	mTeSR1, Matrigel	NULL	NULL	NULL	NULL	NULL	NULL	NULL	1	16	EMBYOID BODY	ENDODERM	APEL, 100ng/ml Activin A, 1ng/ml BMP4	TotalRNA	EvaGreen
UK-I9-3-EB-R-1-M-16		Test	I9	Homo Sapiens	I9	IPS	I9	mTeSR1, Matrigel	NULL	NULL	NULL	NULL	NULL	NULL	NULL	1	16	EMBYOID BODY	MESODERM	APEL, 20ng/ml Activin A, 20ng/ml BMP4	TotalRNA	EvaGreen
UK-I9-3-EB-R-2-C-16		Test	I9	Homo Sapiens	I9	IPS	I9	mTeSR1, Matrigel	NULL	NULL	NULL	NULL	NULL	NULL	NULL	2	16	EMBYOID BODY	NEUTRAL	APEL	TotalRNA	EvaGreen
UK-I9-3-EB-R-2-EC-16		Test	I9	Homo Sapiens	I9	IPS	I9	mTeSR1, Matrigel	NULL	NULL	NULL	NULL	NULL	NULL	NULL	2	16	EMBYOID BODY	ECTODERM	APEL, 10uM Dorsomorphin, 10uM SB431542, 100ng/ml bFGF	TotalRNA	EvaGreen
UK-I9-3-EB-R-2-EN-16		Test	I9	Homo Sapiens	I9	IPS	I9	mTeSR1, Matrigel	NULL	NULL	NULL	NULL	NULL	NULL	NULL	2	16	EMBYOID BODY	ENDODERM	APEL, 100ng/ml Activin A, 1ng/ml BMP4	TotalRNA	EvaGreen
UK-I9-3-EB-R-2-M-16		Test	I9	Homo Sapiens	I9	IPS	I9	mTeSR1, Matrigel	NULL	NULL	NULL	NULL	NULL	NULL	NULL	2	16	EMBYOID BODY	MESODERM	APEL, 20ng/ml Activin A, 20ng/ml BMP4	TotalRNA	EvaGreen
UK-I9-3-EB-R-3-C-16		Test	I9	Homo Sapiens	I9	IPS	I9	mTeSR1, Matrigel	NULL	NULL	NULL	NULL	NULL	NULL	NULL	3	16	EMBYOID BODY	NEUTRAL	APEL	TotalRNA	EvaGreen
UK-I9-3-EB-R-3-EC-16		Test	I9	Homo Sapiens	I9	IPS	I9	mTeSR1, Matrigel	NULL	NULL	NULL	NULL	NULL	NULL	NULL	3	16	EMBYOID BODY	ECTODERM	APEL, 10uM Dorsomorphin, 10uM SB431542, 100ng/ml bFGF	TotalRNA	EvaGreen
UK-I9-3-EB-R-3-EN-16		Test	I9	Homo Sapiens	I9	IPS	I9	mTeSR1, Matrigel	NULL	NULL	NULL	NULL	NULL	NULL	NULL	3	16	EMBYOID BODY	ENDODERM	APEL, 100ng/ml Activin A, 1ng/ml BMP4	TotalRNA	EvaGreen
UK-I9-3-EB-R-3-M-16		Test	I9	Homo Sapiens	I9	IPS	I9	mTeSR1, Matrigel	NULL	NULL	NULL	NULL	NULL	NULL	NULL	3	16	EMBYOID BODY	MESODERM	APEL, 20ng/ml Activin A, 20ng/ml BMP4	TotalRNA	EvaGreen
UK-OX2-001-P-R-1		Test	OX2	Homo Sapiens	OX2	hESC	OX2	mTeSR1, Matrigel	NULL	NULL	NULL	NULL	NULL	NULL	NULL	1	0	EMBYOID BODY	START	mTeSR1, Matrigel	TotalRNA	EvaGreen
UK-OX2-002-P-R-1		Test	OX2	Homo Sapiens	OX2	hESC	OX2	mTeSR1, Matrigel	NULL	NULL	NULL	NULL	NULL	NULL	NULL	2	0	EMBYOID BODY	START	mTeSR1, Matrigel	TotalRNA	EvaGreen
UK-OX2-003-P-R-1		Test	OX2	Homo Sapiens	OX2	hESC	OX2	mTeSR1, Matrigel	NULL	NULL	NULL	NULL	NULL	NULL	NULL	3	0	EMBYOID BODY	START	mTeSR1, Matrigel	TotalRNA	EvaGreen
UK-OX2-1-EB-R-1-C-4		Test	OX2	Homo Sapiens	OX2	hESC	OX2	mTeSR1, Matrigel	NULL	NULL	NULL	NULL	NULL	NULL	NULL	1	4	EMBYOID BODY	NEUTRAL	APEL	TotalRNA	EvaGreen
UK-OX2-1-EB-R-1-EN-4		Test	OX2	Homo Sapiens	OX2	hESC	OX2	mTeSR1, Matrigel	NULL	NULL	NULL	NULL	NULL	NULL	NULL	1	4	EMBYOID BODY	ENDODERM	APEL, 100ng/ml Activin A, 1ng/ml BMP4	TotalRNA	EvaGreen
UK-OX2-1-EB-R-1-M-4		Test	OX2	Homo Sapiens	OX2	hESC	OX2	mTeSR1, Matrigel	NULL	NULL	NULL	NULL	NULL	NULL	NULL	1	4	EMBYOID BODY	MESODERM	APEL, 20ng/ml Activin A, 20ng/ml BMP4	TotalRNA	EvaGreen
UK-OX2-1-EB-R-2-C-4		Test	OX2	Homo Sapiens	OX2	hESC	OX2	mTeSR1, Matrigel	NULL	NULL	NULL	NULL	NULL	NULL	NULL	2	4	EMBYOID BODY	NEUTRAL	APEL	TotalRNA	EvaGreen
UK-OX2-1-EB-R-2-EC-4		Test	OX2	Homo Sapiens	OX2	hESC	OX2	mTeSR1, Matrigel	NULL	NULL	NULL	NULL	NULL	NULL	NULL	2	4	EMBYOID BODY	ECTODERM	APEL, 10uM Dorsomorphin, 10uM SB431542, 100ng/ml bFGF	TotalRNA	EvaGreen
UK-OX2-1-EB-R-2-EN-4		Test	OX2	Homo Sapiens	OX2	hESC	OX2	mTeSR1, Matrigel	NULL	NULL	NULL	NULL	NULL	NULL	NULL	2	4	EMBYOID BODY	ENDODERM	APEL, 100ng/ml Activin A, 1ng/ml BMP4	TotalRNA	EvaGreen
UK-OX2-1-EB-R-2-M-4		Test	OX2	Homo Sapiens	OX2	hESC	OX2	mTeSR1, Matrigel	NULL	NULL	NULL	NULL	NULL	NULL	NULL	2	4	EMBYOID BODY	MESODERM	APEL, 20ng/ml Activin A, 20ng/ml BMP4	TotalRNA	EvaGreen
UK-OX2-1-EB-R-3-C-4		Test	OX2	Homo Sapiens	OX2	hESC	OX2	mTeSR1, Matrigel	NULL	NULL	NULL	NULL	NULL	NULL	NULL	3	4	EMBYOID BODY	NEUTRAL	APEL	TotalRNA	EvaGreen
UK-OX2-1-EB-R-3-EC-4		Test	OX2	Homo Sapiens	OX2	hESC	OX2	mTeSR1, Matrigel	NULL	NULL	NULL	NULL	NULL	NULL	NULL	4	4	EMBYOID BODY	ECTODERM	APEL, 10uM Dorsomorphin, 10uM SB431542, 100ng/ml bFGF	TotalRNA	EvaGreen
UK-OX2-1-EB-R-3-EN-4		Test	OX2	Homo Sapiens	OX2	hESC	OX2	mTeSR1, Matrigel	NULL	NULL	NULL	NULL	NULL	NULL	NULL	3	4	EMBYOID BODY	ENDODERM	APEL, 100ng/ml Activin A, 1ng/ml BMP4	TotalRNA	EvaGreen
UK-OX2-1-EB-R-3-M-4		Test	OX2	Homo Sapiens	OX2	hESC	OX2	mTeSR1, Matrigel	NULL	NULL	NULL	NULL	NULL	NULL	NULL	3	4	EMBYOID BODY	MESODERM	APEL, 20ng/ml Activin A, 20ng/ml BMP4	TotalRNA	EvaGreen
UK-OX2-1-T-R-1		Test	OX2	Homo Sapiens	OX2	hESC	OX2	mTeSR1, Matrigel	5-6	210	NULL	in-between shoulder blades	SCID	8-12	Female	1	NULL	TERATOMA	NULL	NULL	TotalRNA	EvaGreen
UK-OX2-2-EB-R-1-C-10		Test	OX2	Homo Sapiens	OX2	hESC	OX2	mTeSR1, Matrigel	NULL	NULL	NULL	NULL	NULL	NULL	NULL	1	10	EMBYOID BODY	NEUTRAL	APEL	TotalRNA	EvaGreen
UK-OX2-2-EB-R-1-EC-10		Test	OX2	Homo Sapiens	OX2	hESC	OX2	mTeSR1, Matrigel	NULL	NULL	NULL	NULL	NULL	NULL	NULL	1	10	EMBYOID BODY	ECTODERM	APEL, 10uM Dorsomorphin, 10uM SB431542, 100ng/ml bFGF	TotalRNA	EvaGreen
UK-OX2-2-EB-R-1-EN-10		Test	OX2	Homo Sapiens	OX2	hESC	OX2	mTeSR1, Matrigel	NULL	NULL	NULL	NULL	NULL	NULL	NULL	1	10	EMBYOID BODY	ENDODERM	APEL, 100ng/ml Activin A, 1ng/ml BMP4	TotalRNA	EvaGreen
UK-OX2-2-EB-R-1-M-10		Test	OX2	Homo Sapiens	OX2	hESC	OX2	mTeSR1, Matrigel	NULL	NULL	NULL	NULL	NULL	NULL	NULL	1	10	EMBYOID BODY	MESODERM	APEL, 20ng/ml Activin A, 20ng/ml BMP4	TotalRNA	EvaGreen
UK-OX2-2-EB-R-2-C-10		Test	OX2	Homo Sapiens	OX2	hESC	OX2	mTeSR1, Matrigel	NULL	NULL	NULL	NULL	NULL	NULL	NULL	2	10	EMBYOID BODY	NEUTRAL	APEL	TotalRNA	EvaGreen
UK-OX2-2-EB-R-2-EC-10		Test	OX2	Homo Sapiens	OX2	hESC	OX2	mTeSR1, Matrigel	NULL	NULL	NULL	NULL	NULL	NULL	NULL	2	10	EMBYOID BODY	ECTODERM	APEL, 10uM Dorsomorphin, 10uM SB431542, 100ng/ml bFGF	TotalRNA	EvaGreen
UK-OX2-2-EB-R-2-EN-10		Test	OX2	Homo Sapiens	OX2	hESC	OX2	mTeSR1, Matrigel	NULL	NULL	NULL	NULL	NULL	NULL	NULL	2	10	EMBYOID BODY	ENDODERM	APEL, 100ng/ml Activin A, 1ng/ml BMP4	TotalRNA	EvaGreen
UK-OX2-2-EB-R-2-M-10		Test	OX2	Homo Sapiens	OX2	hESC	OX2	mTeSR1, Matrigel	NULL	NULL	NULL	NULL	NULL	NULL	NULL	2	10	EMBYOID BODY	MESODERM	APEL, 20ng/ml Activin A, 20ng/ml BMP4	TotalRNA	EvaGreen
UK-OX2-2-EB-R-3-EC-10		Test	OX2	Homo Sapiens	OX2	hESC	OX2	mTeSR1, Matrigel	NULL	NULL	NULL	NULL	NULL	NULL	NULL	3	10	EMBYOID BODY	ECTODERM	APEL, 10uM Dorsomorphin, 10uM SB431542, 100ng/ml bFGF	TotalRNA	EvaGreen
UK-OX2-2-EB-R-3-EN-10		Test	OX2	Homo Sapiens	OX2	hESC	OX2	mTeSR1, Matrigel	NULL	NULL	NULL	NULL	NULL	NULL	NULL	3	10	EMBYOID BODY	ENDODERM	APEL, 100ng/ml Activin A, 1ng/ml BMP4	TotalRNA	EvaGreen
UK-OX2-2-EB-R-3-M-10		Test	OX2	Homo Sapiens	OX2	hESC	OX2	mTeSR1, Matrigel	NULL	NULL	NULL	NULL	NULL	NULL	NULL	3	10	EMBYOID BODY	MESODERM	APEL, 20ng/ml Activin A, 20ng/ml BMP4	TotalRNA	EvaGreen
UK-OX2-2-T-R-1		Test	OX2	Homo Sapiens	OX2	hESC	OX2	mTeSR1, Matrigel	5-6	210	NULL	in-between shoulder blades	SCID	8-12	Female	1	NULL	TERATOMA	NULL	NULL	TotalRNA	EvaGreen
UK-OX2-3-EB-R-1-C-16		Test	OX2	Homo Sapiens	OX2	hESC	OX2	mTeSR1, Matrigel	NULL	NULL	NULL	NULL	NULL	NULL	NULL	1	16	EMBYOID BODY	NEUTRAL	APEL	TotalRNA	EvaGreen
UK-OX2-3-EB-R-1-EC-16		Test	OX2	Homo Sapiens	OX2	hESC	OX2	mTeSR1, Matrigel	NULL	NULL	NULL	NULL	NULL	NULL	NULL	1	16	EMBYOID BODY	ECTODERM	APEL, 10uM Dorsomorphin, 10uM SB431542, 100ng/ml bFGF	TotalRNA	EvaGreen
UK-OX2-3-EB-R-1-EN-16		Test	OX2	Homo Sapiens	OX2	hESC	OX2	mTeSR1, Matrigel	NULL	NULL	NULL	NULL	NULL	NULL	NULL	1	16	EMBYOID BODY	ENDODERM	APEL, 100ng/ml Activin A, 1ng/ml BMP4	TotalRNA	EvaGreen
UK-OX2-3-EB-R-1-M-16		Test	OX2	Homo Sapiens	OX2	hESC	OX2	mTeSR1, Matrigel	NULL	NULL	NULL	NULL	NULL	NULL	NULL	1	16	EMBYOID BODY	MESODERM	APEL, 20ng/ml Activin A, 20ng/ml BMP4	TotalRNA	EvaGreen
UK-OX2-3-EB-R-2-C-16		Test	OX2	Homo Sapiens	OX2	hESC	OX2	mTeSR1, Matrigel	NULL	NULL	NULL	NULL	NULL	NULL	NULL	2	16	EMBYOID BODY	NEUTRAL	APEL	TotalRNA	EvaGreen
UK-OX2-3-EB-R-2-EC-16		Test	OX2	Homo Sapiens	OX2	hESC	OX2	mTeSR1, Matrigel	NULL	NULL	NULL	NULL	NULL	NULL	NULL	2	16	EMBYOID BODY	ECTODERM	APEL, 10uM Dorsomorphin, 10uM SB431542, 100ng/ml bFGF	TotalRNA	EvaGreen
UK-OX2-3-EB-R-2-EN-16		Test	OX2	Homo Sapiens	OX2	hESC	OX2	mTeSR1, Matrigel	NULL	NULL	NULL	NULL	NULL	NULL	NULL	2	16	EMBYOID BODY	ENDODERM	APEL, 100ng/ml Activin A, 1ng/ml BMP4	TotalRNA	EvaGreen
UK-OX2-3-EB-R-2-M-16		Test	OX2	Homo Sapiens	OX2	hESC	OX2	mTeSR1, Matrigel	NULL	NULL	NULL	NULL	NULL	NULL	NULL	2	16	EMBYOID BODY	MESODERM	APEL, 20ng/ml Activin A, 20ng/ml BMP4	TotalRNA	EvaGreen
UK-OX2-3-EB-R-3-C-16		Test	OX2	Homo Sapiens	OX2	hESC	OX2	mTeSR1, Matrigel	NULL	NULL	NULL	NULL	NULL	NULL	NULL	3	16	EMBYOID BODY	NEUTRAL	APEL	TotalRNA	EvaGreen
UK-OX2-3-EB-R-3-EN-16		Test	OX2	Homo Sapiens	OX2	hESC	OX2	mTeSR1, Matrigel	NULL	NULL	NULL	NULL	NULL	NULL	NULL	3	16	EMBYOID BODY	ENDODERM	APEL, 100ng/ml Activin A, 1ng/ml BMP4	TotalRNA	EvaGreen
UK-OX2-3-EB-R-3-M-16		Test	OX2	Homo Sapiens	OX2	hESC	OX2	mTeSR1, Matrigel	NULL	NULL	NULL	NULL	NULL	NULL	NULL	3	16	EMBYOID BODY	MESODERM	APEL, 20ng/ml Activin A, 20ng/ml BMP4	TotalRNA	EvaGreen
UK-S3-001-P-R-1		Test	S3	Homo Sapiens	S3	hESC	S3	mTeSR1, Matrigel	NULL	NULL	NULL	NULL	NULL	NULL	NULL	1	0	EMBYOID BODY	START	mTeSR1, Matrigel	TotalRNA	EvaGreen
UK-S3-002-P-R-1		Test	S3	Homo Sapiens	S3	hESC	S3	mTeSR1, Matrigel	NULL	NULL	NULL	NULL	NULL	NULL	NULL	2	0	EMBYOID BODY	START	mTeSR1, Matrigel	TotalRNA	EvaGreen
UK-S3-003-P-R-1		Test	S3	Homo Sapiens	S3	hESC	S3	mTeSR1, Matrigel	NULL	NULL	NULL	NULL	NULL	NULL	NULL	3	0	EMBYOID BODY	START	mTeSR1, Matrigel	TotalRNA	EvaGreen
UK-S3-1-EB-R-1-C-4		Test	S3	Homo Sapiens	S3	hESC	S3	mTeSR1, Matrigel	NULL	NULL	NULL	NULL	NULL	NULL	NULL	1	4	EMBYOID BODY	NEUTRAL	APEL	TotalRNA	EvaGreen
UK-S3-1-EB-R-1-EC-4		Test	S3	Homo Sapiens	S3	hESC	S3	mTeSR1, Matrigel	NULL	NULL	NULL	NULL	NULL	NULL	NULL	1	4	EMBYOID BODY	ECTODERM	APEL, 10uM Dorsomorphin, 10uM SB431542, 100ng/ml bFGF	TotalRNA	EvaGreen
UK-S3-1-EB-R-1-EN-4		Test	S3	Homo Sapiens	S3	hESC	S3	mTeSR1, Matrigel	NULL	NULL	NULL	NULL	NULL	NULL	NULL	1	4	EMBYOID BODY	ENDODERM	APEL, 100ng/ml Activin A, 1ng/ml BMP4	TotalRNA	EvaGreen
UK-S3-1-EB-R-1-M-4		Test	S3	Homo Sapiens	S3	hESC	S3	mTeSR1, Matrigel	NULL	NULL	NULL	NULL	NULL	NULL	NULL	1	4	EMBYOID BODY	MESODERM	APEL, 20ng/ml Activin A, 20ng/ml BMP4	TotalRNA	EvaGreen
UK-S3-1-EB-R-2-C-4		Test	S3	Homo Sapiens	S3	hESC	S3	mTeSR1, Matrigel	NULL	NULL	NULL	NULL	NULL	NULL	NULL	2	4	EMBYOID BODY	NEUTRAL	APEL	TotalRNA	EvaGreen
UK-S3-1-EB-R-2-EC-4		Test	S3	Homo Sapiens	S3	hESC	S3	mTeSR1, Matrigel	NULL	NULL	NULL	NULL	NULL	NULL	NULL	2	4	EMBYOID BODY	ECTODERM	APEL, 10uM Dorsomorphin, 10uM SB431542, 100ng/ml bFGF	TotalRNA	EvaGreen
UK-S3-1-EB-R-2-EN-4		Test	S3	Homo Sapiens	S3	hESC	S3	mTeSR1, Matrigel	NULL	NULL	NULL	NULL	NULL	NULL	NULL	2	4	EMBYOID BODY	ENDODERM	APEL, 100ng/ml Activin A, 1ng/ml BMP4	TotalRNA	EvaGreen
UK-S3-1-EB-R-2-M-4		Test	S3	Homo Sapiens	S3	hESC	S3	mTeSR1, Matrigel	NULL	NULL	NULL	NULL	NULL	NULL	NULL	2	4	EMBYOID BODY	MESODERM	APEL, 20ng/ml Activin A, 20ng/ml BMP4	TotalRNA	EvaGreen
UK-S3-1-EB-R-3-C-4		Test	S3	Homo Sapiens	S3	hESC	S3	mTeSR1, Matrigel	NULL	NULL	NULL	NULL	NULL	NULL	NULL	3	4	EMBYOID BODY	NEUTRAL	APEL	TotalRNA	EvaGreen
UK-S3-1-EB-R-3-EC-4		Test	S3	Homo Sapiens	S3	hESC	S3	mTeSR1, Matrigel	NULL	NULL	NULL	NULL	NULL	NULL	NULL	3	4	EMBYOID BODY	ECTODERM	APEL, 10uM Dorsomorphin, 10uM SB431542, 100ng/ml bFGF	TotalRNA	EvaGreen
UK-S3-1-EB-R-3-EN-4		Test	S3	Homo Sapiens	S3	hESC	S3	mTeSR1, Matrigel	NULL	NULL	NULL	NULL	NULL	NULL	NULL	3	4	EMBYOID BODY	ENDODERM	APEL, 100ng/ml Activin A, 1ng/ml BMP4	TotalRNA	EvaGreen
UK-S3-1-EB-R-3-M-4		Test	S3	Homo Sapiens	S3	hESC	S3	mTeSR1, Matrigel	NULL	NULL	NULL	NULL	NULL	NULL	NULL	3	4	EMBYOID BODY	MESODERM	APEL, 20ng/ml Activin A, 20ng/ml BMP4	TotalRNA	EvaGreen
UK-S3-1-T-R-1		Test	S3	Homo Sapiens	S3	hESC	S3	mTeSR1, Matrigel	5-6	210	NULL	in-between shoulder blades	SCID	8-12	Female	1	NULL	TERATOMA	NULL	NULL	TotalRNA	EvaGreen
UK-S3-2-EB-R-1-C-10		Test	S3	Homo Sapiens	S3	hESC	S3	mTeSR1, Matrigel	NULL	NULL	NULL	NULL	NULL	NULL	NULL	1	10	EMBYOID BODY	NEUTRAL	APEL	TotalRNA	EvaGreen
UK-S3-2-EB-R-1-EC-10		Test	S3	Homo Sapiens	S3	hESC	S3	mTeSR1, Matrigel	NULL	NULL	NULL	NULL	NULL	NULL	NULL	1	10	EMBYOID BODY	ECTODERM	APEL, 10uM Dorsomorphin, 10uM SB431542, 100ng/ml bFGF	TotalRNA	EvaGreen
UK-S3-2-EB-R-1-EN-10		Test	S3	Homo Sapiens	S3	hESC	S3	mTeSR1, Matrigel	NULL	NULL	NULL	NULL	NULL	NULL	NULL	1	10	EMBYOID BODY	ENDODERM	APEL, 100ng/ml Activin A, 1ng/ml BMP4	TotalRNA	EvaGreen
UK-S3-2-EB-R-1-M-10		Test	S3	Homo Sapiens	S3	hESC	S3	mTeSR1, Matrigel	NULL	NULL	NULL	NULL	NULL	NULL	NULL	1	10	EMBYOID BODY	MESODERM	APEL, 20ng/ml Activin A, 20ng/ml BMP4	TotalRNA	EvaGreen
UK-S3-2-EB-R-2-C-10		Test	S3	Homo Sapiens	S3	hESC	S3	mTeSR1, Matrigel	NULL	NULL	NULL	NULL	NULL	NULL	NULL	2	10	EMBYOID BODY	NEUTRAL	APEL	TotalRNA	EvaGreen
UK-S3-2-EB-R-2-EC-10		Test	S3	Homo Sapiens	S3	hESC	S3	mTeSR1, Matrigel	NULL	NULL	NULL	NULL	NULL	NULL	NULL	2	10	EMBYOID BODY	ECTODERM	APEL, 10uM Dorsomorphin, 10uM SB431542, 100ng/ml bFGF	TotalRNA	EvaGreen
UK-S3-2-EB-R-2-EN-10		Test	S3	Homo Sapiens	S3	hESC	S3	mTeSR1, Matrigel	NULL	NULL	NULL	NULL	NULL	NULL	NULL	2	10	EMBYOID BODY	ENDODERM	APEL, 100ng/ml Activin A, 1ng/ml BMP4	TotalRNA	EvaGreen
UK-S3-2-EB-R-2-M-10		Test	S3	Homo Sapiens	S3	hESC	S3	mTeSR1, Matrigel	NULL	NULL	NULL	NULL	NULL	NULL	NULL	2	10	EMBYOID BODY	MESODERM	APEL, 20ng/ml Activin A, 20ng/ml BMP4	TotalRNA	EvaGreen
UK-S3-2-EB-R-3-C-10		Test	S3	Homo Sapiens	S3	hESC	S3	mTeSR1, Matrigel	NULL	NULL	NULL	NULL	NULL	NULL	NULL	3	10	EMBYOID BODY	NEUTRAL	APEL	TotalRNA	EvaGreen
UK-S3-2-EB-R-3-EC-10		Test	S3	Homo Sapiens	S3	hESC	S3	mTeSR1, Matrigel	NULL	NULL	NULL	NULL	NULL	NULL	NULL	3	10	EMBYOID BODY	ECTODERM	APEL, 10uM Dorsomorphin, 10uM SB431542, 100ng/ml bFGF	TotalRNA	EvaGreen
UK-S3-2-EB-R-3-EN-10		Test	S3	Homo Sapiens	S3	hESC	S3	mTeSR1, Matrigel	NULL	NULL	NULL	NULL	NULL	NULL	NULL	3	10	EMBYOID BODY	ENDODERM	APEL, 100ng/ml Activin A, 1ng/ml BMP4	TotalRNA	EvaGreen
UK-S3-2-EB-R-3-M-10		Test	S3	Homo Sapiens	S3	hESC	S3	mTeSR1, Matrigel	NULL	NULL	NULL	NULL	NULL	NULL	NULL	3	10	EMBYOID BODY	MESODERM	APEL, 20ng/ml Activin A, 20ng/ml BMP4	TotalRNA	EvaGreen
UK-S3-2-T-R-2		Test	S3	Homo Sapiens	S3	hESC	S3	mTeSR1, Matrigel	5-6	210	NULL	in-between shoulder blades	SCID	8-12	Female	2	NULL	TERATOMA	NULL	NULL	TotalRNA	EvaGreen
UK-S3-3-EB-R-1-C-16		Test	S3	Homo Sapiens	S3	ES	S3	mTeSR1, Matrigel	NULL	NULL	NULL	NULL	NULL	NULL	NULL	1	16	EMBYOID BODY	NEUTRAL	APEL	TotalRNA	EvaGreen
UK-S3-3-EB-R-1-EC-16		Test	S3	Homo Sapiens	S3	ES	S3	mTeSR1, Matrigel	NULL	NULL	NULL	NULL	NULL	NULL	NULL	1	16	EMBYOID BODY	ECTODERM	APEL, 10uM Dorsomorphin, 10uM SB431542, 100ng/ml bFGF	TotalRNA	EvaGreen
UK-S3-3-EB-R-1-EN-16		Test	S3	Homo Sapiens	S3	ES	S3	mTeSR1, Matrigel	NULL	NULL	NULL	NULL	NULL	NULL	NULL	1	16	EMBYOID BODY	ENDODERM	APEL, 100ng/ml Activin A, 1ng/ml BMP4	TotalRNA	EvaGreen
UK-S3-3-EB-R-1-M-16		Test	S3	Homo Sapiens	S3	ES	S3	mTeSR1, Matrigel	NULL	NULL	NULL	NULL	NULL	NULL	NULL	1	16	EMBYOID BODY	MESODERM	APEL, 20ng/ml Activin A, 20ng/ml BMP4	TotalRNA	EvaGreen
UK-S3-3-EB-R-2-C-16		Test	S3	Homo Sapiens	S3	ES	S3	mTeSR1, Matrigel	NULL	NULL	NULL	NULL	NULL	NULL	NULL	2	16	EMBYOID BODY	NEUTRAL	APEL	TotalRNA	EvaGreen
UK-S3-3-EB-R-2-EC-16		Test	S3	Homo Sapiens	S3	ES	S3	mTeSR1, Matrigel	NULL	NULL	NULL	NULL	NULL	NULL	NULL	2	16	EMBYOID BODY	ECTODERM	APEL, 10uM Dorsomorphin, 10uM SB431542, 100ng/ml bFGF	TotalRNA	EvaGreen
UK-S3-3-EB-R-2-EN-16		Test	S3	Homo Sapiens	S3	ES	S3	mTeSR1, Matrigel	NULL	NULL	NULL	NULL	NULL	NULL	NULL	2	16	EMBYOID BODY	ENDODERM	APEL, 100ng/ml Activin A, 1ng/ml BMP4	TotalRNA	EvaGreen
UK-S3-3-EB-R-2-M-16		Test	S3	Homo Sapiens	S3	ES	S3	mTeSR1, Matrigel	NULL	NULL	NULL	NULL	NULL	NULL	NULL	2	16	EMBYOID BODY	MESODERM	APEL, 20ng/ml Activin A, 20ng/ml BMP4	TotalRNA	EvaGreen
UK-S3-3-EB-R-3-C-16		Test	S3	Homo Sapiens	S3	ES	S3	mTeSR1, Matrigel	NULL	NULL	NULL	NULL	NULL	NULL	NULL	3	16	EMBYOID BODY	NEUTRAL	APEL	TotalRNA	EvaGreen
UK-S3-3-EB-R-3-EC-16		Test	S3	Homo Sapiens	S3	ES	S3	mTeSR1, Matrigel	NULL	NULL	NULL	NULL	NULL	NULL	NULL	3	16	EMBYOID BODY	ECTODERM	APEL, 10uM Dorsomorphin, 10uM SB431542, 100ng/ml bFGF	TotalRNA	EvaGreen
UK-S3-3-EB-R-3-EN-16		Test	S3	Homo Sapiens	S3	ES	S3	mTeSR1, Matrigel	NULL	NULL	NULL	NULL	NULL	NULL	NULL	3	16	EMBYOID BODY	ENDODERM	APEL, 100ng/ml Activin A, 1ng/ml BMP4	TotalRNA	EvaGreen
UK-S3-3-EB-R-3-M-16		Test	S3	Homo Sapiens	S3	ES	S3	mTeSR1, Matrigel	NULL	NULL	NULL	NULL	NULL	NULL	NULL	3	16	EMBYOID BODY	MESODERM	APEL, 20ng/ml Activin A, 20ng/ml BMP4	TotalRNA	EvaGreen
UK-S3-3-T-R-1		Test	S3	Homo Sapiens	S3	hESC	S3	mTeSR1, Matrigel	5-6	210	NULL	in-between shoulder blades	SCID	8-12	Female	1	NULL	TERATOMA	NULL	NULL	TotalRNA	EvaGreen
UK-Z-001-P-R-1		Test	H9	Homo Sapiens	H9	hESC	Z	mTeSR1, Matrigel	NULL	NULL	NULL	NULL	NULL	NULL	NULL	1	0	EMBYOID BODY	START	mTeSR1, Matrigel	TotalRNA	EvaGreen
UK-Z-002-P-R-1		Test	H9	Homo Sapiens	H9	hESC	Z	mTeSR1, Matrigel	NULL	NULL	NULL	NULL	NULL	NULL	NULL	2	0	EMBYOID BODY	START	mTeSR1, Matrigel	TotalRNA	EvaGreen
UK-Z-003-P-R-1		Test	H9	Homo Sapiens	H9	hESC	Z	mTeSR1, Matrigel	NULL	NULL	NULL	NULL	NULL	NULL	NULL	3	0	EMBYOID BODY	START	mTeSR1, Matrigel	TotalRNA	EvaGreen
UK-Z-1-EB-R-1-C-4		Test	H9	Homo Sapiens	H9	hESC	Z	mTeSR1, Matrigel	NULL	NULL	NULL	NULL	NULL	NULL	NULL	1	4	EMBYOI BOY	NEUTRAL	APEL	TotalRNA	EvaGreen
UK-Z-1-EB-R-1-EC-4		Test	H9	Homo Sapiens	H9	hESC	Z	mTeSR1, Matrigel	NULL	NULL	NULL	NULL	NULL	NULL	NULL	1	4	EMBYOID BODY	ECTODERM	APEL, 10uM Dorsomorphin, 10uM SB431542, 100ng/ml bFGF	TotalRNA	EvaGreen
UK-Z-1-EB-R-1-M-4		Test	H9	Homo Sapiens	H9	hESC	Z	mTeSR1, Matrigel	NULL	NULL	NULL	NULL	NULL	NULL	NULL	1	4	EMBYOID BODY	MESODERM	APEL, 20ng/ml Activin A, 20ng/ml BMP4	TotalRNA	EvaGreen
UK-Z-1-EB-R-2-C-4		Test	H9	Homo Sapiens	H9	hESC	Z	mTeSR1, Matrigel	NULL	NULL	NULL	NULL	NULL	NULL	NULL	2	4	EMBYOID BODY	NEUTRAL	APEL	TotalRNA	EvaGreen
UK-Z-1-EB-R-2-EC-4		Test	H9	Homo Sapiens	H9	hESC	Z	mTeSR1, Matrigel	NULL	NULL	NULL	NULL	NULL	NULL	NULL	2	4	EMBYOID BODY	ECTODERM	APEL, 10uM Dorsomorphin, 10uM SB431542, 100ng/ml bFGF	TotalRNA	EvaGreen
UK-Z-1-EB-R-2-EN-4		Test	H9	Homo Sapiens	H9	hESC	Z	mTeSR1, Matrigel	NULL	NULL	NULL	NULL	NULL	NULL	NULL	2	4	EMBYOID BODY	ENDODERM	APEL, 100ng/ml Activin A, 1ng/ml BMP4	TotalRNA	EvaGreen
UK-Z-1-EB-R-2-M-4		Test	H9	Homo Sapiens	H9	hESC	Z	mTeSR1, Matrigel	NULL	NULL	NULL	NULL	NULL	NULL	NULL	2	4	EMBYOID BODY	MESODERM	APEL, 20ng/ml Activin A, 20ng/ml BMP4	TotalRNA	EvaGreen
UK-Z-1-EB-R-3-C-4		Test	H9	Homo Sapiens	H9	hESC	Z	mTeSR1, Matrigel	NULL	NULL	NULL	NULL	NULL	NULL	NULL	3	4	EMBYOID BODY	NEUTRAL	APEL	TotalRNA	EvaGreen
UK-Z-1-EB-R-3-EC-4		Test	H9	Homo Sapiens	H9	hESC	Z	mTeSR1, Matrigel	NULL	NULL	NULL	NULL	NULL	NULL	NULL	3	4	EMBYOID BODY	ECTODERM	APEL, 10uM Dorsomorphin, 10uM SB431542, 100ng/ml bFGF	TotalRNA	EvaGreen
UK-Z-1-EB-R-3-EN-4		Test	H9	Homo Sapiens	H9	hESC	Z	mTeSR1, Matrigel	NULL	NULL	NULL	NULL	NULL	NULL	NULL	3	4	EMBYOID BODY	ENDODERM	APEL, 100ng/ml Activin A, 1ng/ml BMP4	TotalRNA	EvaGreen
UK-Z-1-EB-R-3-M-4		Test	H9	Homo Sapiens	H9	hESC	Z	mTeSR1, Matrigel	NULL	NULL	NULL	NULL	NULL	NULL	NULL	3	4	EMBYOID BODY	MESODERM	APEL, 20ng/ml Activin A, 20ng/ml BMP4	TotalRNA	EvaGreen
UK-Z-1-T-R-1		Test	H9	Homo Sapiens	H9	hESC	H9	mTeSR1, Matrigel	5-6	210	NULL	in-between shoulder blades	SCID	8-12	Female	1	NULL	TERATOMA	NULL	NULL	TotalRNA	EvaGreen
UK-Z-2-EB-R-1-C-10		Test	H9	Homo Sapiens	H9	hESC	Z	mTeSR1, Matrigel	NULL	NULL	NULL	NULL	NULL	NULL	NULL	1	10	EMBYOID BODY	NEUTRAL	APEL	TotalRNA	EvaGreen
UK-Z-2-EB-R-1-EC-10		Test	H9	Homo Sapiens	H9	hESC	Z	mTeSR1, Matrigel	NULL	NULL	NULL	NULL	NULL	NULL	NULL	1	10	EMBYOID BODY	ECTODERM	APEL, 10uM Dorsomorphin, 10uM SB431542, 100ng/ml bFGF	TotalRNA	EvaGreen
UK-Z-2-EB-R-1-EN-10		Test	H9	Homo Sapiens	H9	hESC	Z	mTeSR1, Matrigel	NULL	NULL	NULL	NULL	NULL	NULL	NULL	1	10	EMBYOID BODY	ENDODERM	APEL, 100ng/ml Activin A, 1ng/ml BMP4	TotalRNA	EvaGreen
UK-Z-2-EB-R-1-M-10		Test	H9	Homo Sapiens	H9	hESC	Z	mTeSR1, Matrigel	NULL	NULL	NULL	NULL	NULL	NULL	NULL	1	10	EMBYOID BODY	MESODERM	APEL, 20ng/ml Activin A, 20ng/ml BMP4	TotalRNA	EvaGreen
UK-Z-2-EB-R-2-C-10		Test	H9	Homo Sapiens	H9	hESC	Z	mTeSR1, Matrigel	NULL	NULL	NULL	NULL	NULL	NULL	NULL	2	10	EMBYOID BODY	NEUTRAL	APEL	TotalRNA	EvaGreen
UK-Z-2-EB-R-2-EN-10		Test	H9	Homo Sapiens	H9	hESC	Z	mTeSR1, Matrigel	NULL	NULL	NULL	NULL	NULL	NULL	NULL	2	10	EMBYOID BODY	ENDODERM	APEL, 100ng/ml Activin A, 1ng/ml BMP4	TotalRNA	EvaGreen
UK-Z-2-EB-R-2-M-10		Test	H9	Homo Sapiens	H9	hESC	Z	mTeSR1, Matrigel	NULL	NULL	NULL	NULL	NULL	NULL	NULL	2	10	EMBYOID BODY	MESODERM	APEL, 20ng/ml Activin A, 20ng/ml BMP4	TotalRNA	EvaGreen
UK-Z-2-EB-R-3-EC-10		Test	H9	Homo Sapiens	H9	hESC	Z	mTeSR1, Matrigel	NULL	NULL	NULL	NULL	NULL	NULL	NULL	3	10	EMBYOID BODY	ECTODERM	APEL, 10uM Dorsomorphin, 10uM SB431542, 100ng/ml bFGF	TotalRNA	EvaGreen
UK-Z-2-EB-R-3-EN-10		Test	H9	Homo Sapiens	H9	hESC	Z	mTeSR1, Matrigel	NULL	NULL	NULL	NULL	NULL	NULL	NULL	3	10	EMBYOID BODY	ENDODERM	APEL, 100ng/ml Activin A, 1ng/ml BMP4	TotalRNA	EvaGreen
UK-Z-2-EB-R-3-M-10		Test	H9	Homo Sapiens	H9	hESC	Z	mTeSR1, Matrigel	NULL	NULL	NULL	NULL	NULL	NULL	NULL	3	10	EMBYOID BODY	MESODERM	APEL, 20ng/ml Activin A, 20ng/ml BMP4	TotalRNA	EvaGreen
UK-Z-3-EB-R-1-C-16		Test	H9	Homo Sapiens	H9	hESC	Z	mTeSR1, Matrigel	NULL	NULL	NULL	NULL	NULL	NULL	NULL	1	16	EMBYOID BODY	NEUTRAL	APEL	TotalRNA	EvaGreen
UK-Z-3-EB-R-1-EC-16		Test	H9	Homo Sapiens	H9	hESC	Z	mTeSR1, Matrigel	NULL	NULL	NULL	NULL	NULL	NULL	NULL	1	16	EMBYOID BODY	ECTODERM	APEL, 10uM Dorsomorphin, 10uM SB431542, 100ng/ml bFGF	TotalRNA	EvaGreen
UK-Z-3-EB-R-1-EN-16		Test	H9	Homo Sapiens	H9	hESC	Z	mTeSR1, Matrigel	NULL	NULL	NULL	NULL	NULL	NULL	NULL	1	16	EMBYOID BODY	ENDODERM	APEL, 100ng/ml Activin A, 1ng/ml BMP4	TotalRNA	EvaGreen
UK-Z-3-EB-R-1-M-16		Test	H9	Homo Sapiens	H9	hESC	Z	mTeSR1, Matrigel	NULL	NULL	NULL	NULL	NULL	NULL	NULL	1	16	EMBYOID BODY	MESODERM	APEL, 20ng/ml Activin A, 20ng/ml BMP4	TotalRNA	EvaGreen
UK-Z-3-EB-R-2-C-16		Test	H9	Homo Sapiens	H9	hESC	Z	mTeSR1, Matrigel	NULL	NULL	NULL	NULL	NULL	NULL	NULL	2	16	EMBYOID BODY	NEUTRAL	APEL	TotalRNA	EvaGreen
UK-Z-3-EB-R-2-EC-16		Test	H9	Homo Sapiens	H9	hESC	Z	mTeSR1, Matrigel	NULL	NULL	NULL	NULL	NULL	NULL	NULL	2	16	EMBYOID BODY	ECTODERM	APEL, 10uM Dorsomorphin, 10uM SB431542, 100ng/ml bFGF	TotalRNA	EvaGreen
UK-Z-3-EB-R-2-EN-16		Test	H9	Homo Sapiens	H9	hESC	Z	mTeSR1, Matrigel	NULL	NULL	NULL	NULL	NULL	NULL	NULL	2	16	EMBYOID BODY	ENDODERM	APEL, 100ng/ml Activin A, 1ng/ml BMP4	TotalRNA	EvaGreen
UK-Z-3-EB-R-2X DAY 16		Test	H9	Homo Sapiens	H9	ES	H9	mTeSR1, Matrigel	NULL	NULL	NULL	NULL	NULL	NULL	NULL	3	16	EMBYOID BODY	NEUTRAL	APEL	TotalRNA	EvaGreen
UK-Z-3-EB-R-3-C-16		Test	H9	Homo Sapiens	H9	ES	H9	mTeSR1, Matrigel	NULL	NULL	NULL	NULL	NULL	NULL	NULL	3	16	EMBYOID BODY	NEUTRAL	APEL	TotalRNA	EvaGreen
UK-Z-3-EB-R-3-EC-16		Test	H9	Homo Sapiens	H9	hESC	Z	mTeSR1, Matrigel	NULL	NULL	NULL	NULL	NULL	NULL	NULL	3	16	EMBYOID BODY	ECTODERM	APEL, 10uM Dorsomorphin, 10uM SB431542, 100ng/ml bFGF	TotalRNA	EvaGreen
UK-Z-3-EB-R-3-M-16		Test	H9	Homo Sapiens	H9	hESC	Z	mTeSR1, Matrigel	NULL	NULL	NULL	NULL	NULL	NULL	NULL	3	16	EMBYOID BODY	MESODERM	APEL, 20ng/ml Activin A, 20ng/ml BMP4	TotalRNA	EvaGreen
											Gene Full Name	GO Function	GO Process	GO Component
