# Supplementary material for: Assessment of established techniques to determine developmental and malignant potential of human pluripotent stem cells
Source: Nat Commun. 2018 May 15;9:1925. doi: 10.1038/s41467-018-04011-3 (PMC5954055; doi:10.1038/s41467-018-04011-3)
Supplement: Supplementary file 5 — Supplementary Data 2 [file 41467_2018_4011_MOESM5_ESM.xlsx]

## Sheet: Sheet1
Supplementary Data 2. Non-normalized Expression data for embryoid body differentiation assays.
ID_REF	B-01-101-T-R-1	B-01-105-T-R-3	B-01-10-EB-R-1	B-01-11-EB-R-1	B-01-12-EB-R-1	B-01-13-EB-R-1	B-01-14-EB-R-1	B-01-17-EB-R-2	B-01-18-EB-R-2	B-01-19-EB-R-2	B-01-21-EB-R-2	B-01-22-EB-R-2	B-01-23-EB-R-2	B-01-24-EB-R-2	B-01-26-EB-R-2	B-01-27-EB-R-2	B-01-28-EB-R-2	B-01-2-EB-R-1	B-01-30-EB-R-3	B-01-31-EB-R-3	B-01-34-EB-R-3	B-01-35-EB-R-3	B-01-36-EB-R-3	B-01-38-EB-R-3	B-01-39-EB-R-3	B-01-40-EB-R-3	B-01-41-EB-R-3	B-01-42-EB-R-3	B-01-4-EB-R-1	B-01-5-EB-R-1	B-01-6-EB-R-1	B-01-7-EB-R-1	B-01-8-EB-R-1	B-01-9-EB-R-1	B-02-107-T-R-1	B-02-109-T-R-2	B-02-10-EB-R-1	B-02-111-T-R-3	B-02-11-EB-R-1	B-02-12-EB-R-1	B-02-14-EB-R-1	B-02-16-EB-R-2	B-02-2-EB-R-1	B-02-30-EB-R-3	B-02-31-EB-R-3	B-02-32-EB-R-3	B-02-34-EB-R-3	B-02-35-EB-R-3	B-02-36-EB-R-3
ACTA2	999	19.3414	18.1372	28.9413	999	19.7423	17.9281	21.9237	18.8209	15.5655	12.6938	999	6.96592	18.518	7.45855	6.75385	10.503	21.2181	11.2125	14.9071	7.60203	16.9407	18.515	9.23562	11.7011	11.1833	10.8821	11.551	23.2244	999	19.569	13.9649	18.7212	15.9176	13.4515	6.86873	11.477	7.39467	14.9025	13.6086	14.2799	15.9046	10.6026	16.7991	16.0961	999	23.7354	999	18.3023
ACTB_1	21.1977	11.2794	11.1216	15.9749	17.7728	13.7658	10.7821	11.7298	8.90239	8.3416	6.14097	18.4413	2.5	12.6112	3.09705	2.5	4.81113	17.3169	3.72723	7.2295	2.5	9.37061	10.3915	4.20095	6.74489	5.7786	6.45553	5.91414	17.5438	16.5586	10.641	6.53254	8.84069	8.57638	7.71505	2.99972	4.39085	2.5	5.57139	5.43874	7.20845	6.8832	3.77683	19.1603	12.1413	999	16.465	13.2655	12.1698
ACTN1	22.724	15.8892	12.781	16.0883	18.0948	15.0622	13.133	10.7913	11.6298	10.9448	8.99507	22.051	4.23297	15.5752	4.6298	4.0079	8.16363	17.2572	6.04953	9.02785	4.14119	11.3598	12.0045	6.87351	8.18057	7.86698	8.0089	9.96964	19.1668	18.1129	13.2504	8.34835	11.1355	11.4785	10.9331	5.55863	5.60656	4.61508	7.00791	6.89342	8.914	8.16207	4.27025	17.1292	11.8872	999	17.8203	15.286	14.2493
ADIPOQ	999	999	24.2333	999	24.7599	24.0262	24.7826	20.1542	23.9767	999	18.875	999	17.375	24.4966	16.6638	17.5741	999	24.9091	19.6538	18.6161	15.2785	20.4417	22.8114	21.6307	20.7161	20.3287	23.6427	21.416	999	999	23.1316	17.5958	20.0929	24.5763	999	15.3732	999	15.8486	21.01	28.0886	999	24.6566	20.8745	21.9906	999	999	999	999	999
ALPL	999	999	16.3247	21.6858	19.4427	16.503	16.5248	19.7112	18.7164	19.7251	15.1344	999	8.09768	17.062	7.66469	10.0588	11.8822	22.98	10.0758	13.9707	7.17281	14.4173	14.304	10.5221	15.5199	13.489	15.1515	15.5153	19.4619	19.968	19.706	14.1078	18.9123	21.0126	23.7967	10.3109	8.92907	7.78055	10.3067	12.2812	14.282	15.8856	5.98672	20.513	20.8369	999	21.2337	999	23.6958
BMP2	999	999	18.6425	22.6644	20.0752	16.8086	19.5271	19.0299	17.176	16.2486	15.281	999	8.27917	21.9429	9.4209	7.41973	16.2192	24.2772	16.5725	16.6249	10.9299	18.5576	17.4561	15.5977	16.4578	13.6029	13.1076	17.2441	20.0238	19.8282	20.9635	15.1309	16.4576	16.675	18.9363	10.8237	12.7124	10.6344	12.9556	10.8496	16.8836	15.6393	11.4168	24.0184	19.7683	999	999	21.9945	18.4736
CAPN1	22.791	16.558	15.3361	18.3449	22.3731	17.6925	16.0113	11.2265	13.4025	13.1248	10.0251	24.2562	4.84337	18.3864	6.4033	5.24433	9.60618	19.3216	7.52573	11.2332	6.56665	13.6721	14.6874	9.4321	10.0949	8.98576	8.60329	12.8489	20.6673	20.7905	16.166	8.93969	12.8026	13.0546	12.3631	7.40287	9.92477	5.96051	10.774	10.365	14.1321	12.108	6.04346	17.5936	13.2941	999	20.9548	15.8781	15.6484
CD151	999	17.5927	14.9948	18.2704	19.325	17.2204	16.5133	13.1026	14.9098	13.959	12.619	25.1064	5.6594	17.2256	5.76657	4.6534	10.5311	21.468	9.04513	13.3394	7.01784	14.0416	14.6982	10.5751	11.2979	11.2469	10.981	13.4629	19.8983	20.8717	16.5692	11.9248	14.6338	14.347	11.7751	6.55794	9.32696	5.4197	10.5404	10.6582	13.2617	16.9295	6.38808	20.0349	17.8696	999	21.9278	18.5791	18.0691
CD34	22.3547	17.5398	18.4029	20.7928	22.8626	22.6059	18.3869	23.4511	14.7167	12.1212	14.5023	999	5.99504	21.0692	9.53972	5.89273	14.6112	21.4227	14.6872	16.8549	10.8931	17.6977	18.0377	13.3715	14.5021	12.6551	11.1159	17.454	999	999	18.4187	15.2077	15.1261	12.305	17.6152	8.74303	11.8027	11.3335	13.0679	10.9519	14.9599	22.8041	10.4942	20.6547	999	999	24.0429	999	13.7647
CD36	999	20.0409	999	999	999	999	22.7676	999	19.0881	17.2963	16.5714	999	8.71877	21.3411	8.62217	5.80947	13.8358	999	11.2183	16.2626	12.1504	19.637	23.8089	13.6073	14.2742	12.698	11.3433	17.7457	999	999	999	16.9031	18.9094	17.4602	17.4588	6.19284	16.7413	8.82434	17.9512	14.9825	20.4604	21.502	12.2503	22.5807	999	999	999	22.0509	20.5054
CD44	999	999	22.422	22.6639	23.5799	21.2811	22.2624	21.9725	22.5251	17.4551	15.9927	999	6.27251	21.7914	10.0793	4.73864	16.0678	24.3642	10.1227	16.6846	13.1779	17.9352	19.6499	16.05	15.315	14.9145	11.2772	20.6744	22.0443	24.8611	21.8062	15.1344	21.464	18.8393	22.1698	7.58897	16.3549	7.51669	16.5268	13.0347	18.7936	16.4224	8.28195	24.5871	18.8319	999	22.3899	999	999
CD59	999	18.6536	14.4975	20.5266	20.138	16.463	15.2016	12.7681	12.8708	12.0721	11.05	25.1578	3.33785	16.165	3.63805	2.5	7.5514	23.4037	6.55288	11.0523	4.50945	12.3894	12.2136	5.80539	9.20974	8.56086	7.84225	10.6214	22.4367	22.1413	16.116	10.5505	12.6097	12.8202	12.5794	3.34913	26.4325	3.48324	999	999	999	15.0201	26.8343	999	15.8591	24.376	20.6391	17.936	17.737
CDH1	21.5295	17.7807	12.155	14.9852	16.6473	12.7579	11.8182	9.77053	9.44135	9.66855	8.52543	21.4282	3.58482	16.9593	4.60735	3.47068	9.85297	15.6736	6.00887	8.53821	5.3273	10.0501	9.91902	11.6086	9.06093	7.32452	6.54464	13.432	17.6249	15.7965	12.6806	7.3061	9.30796	10.0296	10.2444	5.84206	14.1217	6.29987	9.02864	8.85951	14.9988	12.2166	5.04816	21.8655	16.8081	999	16.5	12.6603	12.1036
CDH2	23.3313	14.7706	12.4292	16.154	16.0279	12.9809	12.3406	11.73	10.9994	11.7956	7.74721	21.6114	4.60057	13.3761	3.33393	4.49461	4.63808	17.8944	6.02622	11.6544	2.5	10.0515	11.516	3.71681	6.73726	5.89632	7.50784	6.4989	17.2397	17.2954	13.4907	8.22859	10.9711	12.1928	12.6302	4.3127	5.82598	2.5	8.73117	9.62671	10.0858	13.2736	5.00027	20.1807	15.3547	23.7776	17.8782	17.6153	12.5155
CDH5	999	999	23.6661	999	999	999	21.7096	23.6325	19.7519	15.5095	20.9605	999	5.84308	999	9.14268	6.05388	17.5797	999	17.8581	999	11.3372	999	23.7992	20.0638	18.4596	16.5727	12.8938	20.5991	999	999	21.7314	20.4593	18.8814	15.8866	19.4654	8.37781	16.2121	9.91831	17.3901	12.9822	20.0006	999	16.1605	999	999	999	999	999	17.8805
CDKN2A	999	19.1542	21.5202	20.3842	22.6847	23.0484	18.2781	16.4311	18.4069	15.5872	15.3669	999	5.23132	17.1582	4.11807	4.87902	12.768	21.6283	10.6646	15.1593	10.8207	18.7949	15.4077	10.5712	12.3281	13.0311	12.9188	13.3122	999	22.6528	19.3685	15.2574	18.1676	16.5013	14.8524	6.35684	9.14317	6.97323	11.5715	12.7929	12.8652	10.0377	7.77008	15.064	11.5934	999	21.2963	20.7469	18.9267
CEACAM1	23.3714	19.4397	23.6078	999	24.7292	24.6157	26.0467	999	20.1388	20.4864	19.0686	999	10.4459	23.0763	10.2077	9.10122	18.1855	999	16.4561	17.3896	13.5349	21.2794	20.5683	19.9062	19.5965	15.9206	15.9064	22.2941	999	999	23.105	16.5031	19.0554	18.7236	17.884	8.82805	14.7205	11.5103	14.5228	12.7609	16.6326	26.9095	12.3517	22.5433	23.8279	999	999	999	24.7516
CREBBP	999	16.9256	15.0807	18.6809	18.2833	15.9479	14.4233	25.3955	12.5116	11.7666	9.73049	22.623	4.44264	16.8417	4.93718	4.37008	8.19832	22.7995	7.61976	10.7227	4.94086	12.2811	13.4533	7.61536	9.67069	9.35119	9.71036	9.63926	20.6264	20.4556	14.2457	8.59148	12.4191	12.4051	12.7673	4.90837	8.56794	3.67048	10.3004	10.7373	12.7273	17.1152	6.23856	21.1438	15.9443	999	19.3851	15.735	15.515
CSF1R	999	23.3223	999	999	24.2471	999	999	19.974	17.853	17.625	17.5314	999	9.35955	22.1266	10.3968	7.52012	20.649	999	18.9355	19.5499	16.4982	19.1724	19.8546	18.6446	15.4772	15.16	14.6315	19.1453	999	999	999	17.1082	18.2721	19.4849	16.508	13.2044	22.3608	13.4	15.8759	13.5098	19.0157	999	15.6243	22.578	999	999	999	999	24.0551
CXCR4	999	16.691	16.7569	20.2958	17.4611	16.9736	17.6673	17.2986	17.3711	15.7335	13.7341	999	5.04155	16.9105	4.01602	4.52084	9.44909	21.1577	11.7088	14.9708	7.82147	15.9654	15.6224	8.22442	9.54586	10.9445	12.1628	12.0515	19.0946	20.0173	18.5025	14.5013	18.0575	16.8221	15.3058	4.09027	8.81093	2.5	11.7166	12.7996	13.2965	10.7297	8.25088	15.4336	12.3141	999	22.2402	23.4708	18.9198
DES	999	21.2584	18.314	999	999	20.727	20.0788	16.6495	19.6797	15.8871	13.4878	999	6.29521	23.9544	8.514	5.79967	14.5842	23.1655	11.2548	15.6763	8.96696	15.6059	16.5442	13.4437	13.7868	14.3148	11.6605	16.595	999	23.6538	19.9364	13.9437	19.3105	16.3667	14.0958	6.09147	12.8691	7.69194	13.9141	14.401	15.2435	16.2461	8.22572	19.5396	20.8213	999	999	20.7605	18.6136
DLX5	999	999	999	999	24.2025	24.9514	999	20.2772	21.6619	20.9424	15.0007	999	7.98883	999	9.42794	10.7786	11.9095	999	19.9546	22.914	13.6711	18.5153	17.4134	16.4126	16.4172	13.3728	13.8659	16.4594	999	999	999	13.9224	20.1191	20.4755	23.4222	9.02107	19.8944	6.84436	13.471	14.8484	21.794	21.6021	17.6356	23.7737	999	24.6156	999	999	999
ENG	999	23.4164	22.8094	21.2932	21.5707	20.8137	20.7921	27.2357	19.4531	17.6934	16.5398	23.869	9.25709	23.2563	11.6479	8.30485	19.7195	22.0371	14.1623	19.706	14.4784	19.462	20.7773	18.0121	16.0192	15.7616	13.9125	19.3598	22.6514	22.5176	22.2427	17.4111	20.1056	18.1699	17.8015	10.4636	18.7568	12.0835	17.789	14.9523	20.8514	18.8857	12.1724	19.5885	999	22.3056	24.6189	24.0854	18.9237
ENO3	999	19.5855	17.2548	20.995	21.4464	19.2124	19.7393	16.2008	17.3573	16.5522	14.6183	999	10.7741	18.7834	7.59127	10.8986	10.3961	21.5596	11.6209	15.7046	10.2707	16.9971	16.6894	8.61386	13.7615	10.7492	12.301	12.7652	21.758	22.3185	19.801	13.274	16.0166	16.4664	16.1823	6.98368	9.11723	8.17631	11.8427	13.1472	12.8401	13.8235	8.04564	19.8457	18.5073	22.3519	23.2909	20.9981	20.4288
EP300	17.6553	9.81033	13.9228	16.3636	18.2031	14.2584	12.3437	999	11.4158	11.5603	9.27824	22.0738	4.19589	15.9613	4.42628	4.00833	7.54799	17.0003	6.69155	10.2098	4.17234	12.1998	12.9295	6.85853	8.05971	7.84027	7.90413	9.96156	19.53	17.3401	12.9651	7.61613	11.0143	11.4401	6.33958	3.59517	4.36418	3.27257	5.40436	5.5922	7.41988	10.6862	4.24867	19.5463	15.3232	999	17.1824	14.2732	14.4892
EPHB2	999	17.8952	16.801	21.518	21.0353	17.9999	16.2099	24.1263	16.9877	15.8781	15.4224	999	8.47028	17.8961	7.24556	8.70697	10.7079	999	13.247	16.5149	8.36284	16.2894	16.4967	9.85922	14.604	13.4941	15.7005	11.8284	20.9557	20.9974	16.5942	13.489	17.0762	16.1197	14.6873	8.15677	8.4579	5.91074	11.8115	13.8838	12.3986	16.1416	9.05029	23.193	999	999	21.2235	20.0253	19.7258
FABP1	20.5864	13.2641	18.8613	24.2416	21.8116	22.9423	22.0881	22.5202	9.83141	6.43799	11.1888	22.2923	2.5	999	3.20095	2.99251	18.4767	20.5644	20.522	23.3348	16.4238	21.4438	14.08	15.3532	15.5148	4.64563	3.1557	18.4057	999	999	23.5108	19.7885	10.1383	7.49212	11.8079	2.5	16.617	5.42128	18.7562	7.98445	18.8419	23.3911	16.5511	20.8757	24.7148	23.7267	999	23.0497	11.2477
FGF10	999	20.2836	20.7423	23.5286	24.7125	20.0823	19.3214	20.676	20.7227	15.4485	18.2056	999	6.83248	18.7776	8.32555	7.97028	11.1077	24.2244	12.5198	17.807	9.14985	19.3691	19.7918	10.1987	15.1845	15.3583	13.5297	13.9617	22.4006	26.2444	21.1764	17.3876	20.9171	16.3955	17.8996	7.12911	12.6225	7.08333	16.0684	15.629	17.1715	20.8051	10.9601	17.5168	23.3744	23.514	23.1575	999	19.3932
FGF2	21.0993	14.8267	10.6562	13.4389	16.3631	11.8362	10.9292	7.41487	10.3339	10.3123	6.17235	23.5371	4.56513	14.2584	3.44695	4.37258	6.95693	13.9929	4.29137	6.90291	3.77605	8.67143	9.8648	5.91771	6.27034	5.98685	7.08207	8.18296	18.0357	14.9862	12.4272	5.86496	10.8368	11.279	13.4336	4.59492	9.02078	4.78978	10.6091	12.2271	12.5909	10.192	4.79208	19.3251	14.922	999	15.5	12.229	13.7791
FGFR2	23.2548	15.5559	13.6485	17.5753	17.3998	15.0536	13.1057	15.6383	12.1348	10.8363	9.001	21.5983	3.04542	16.9997	4.27094	3.25141	7.4367	20.3305	6.28791	10.2998	4.05821	11.2658	12.0214	6.12462	8.89093	8.43968	7.76727	9.06463	19.8587	19.0272	13.8673	9.03674	12.039	11.0599	11.5942	4.23144	8.39801	3.94118	10.3926	9.84464	12.4986	11.6608	5.37421	20.9476	17.0764	999	18.2034	15.1413	15.5551
FN1	21.2377	13.9846	12.9427	14.6688	14.5682	11.3739	13.8298	11.6764	5.81298	5.9093	9.17899	16.783	2.5	15.0584	2.5	2.5	6.74016	16.1971	5.64405	9.85507	4.97753	12.5243	8.4922	6.00807	6.36173	4.19226	3.68087	8.92271	16.0323	15.3237	14.9025	8.79216	5.82855	6.3332	5.86202	3.81652	8.87196	3.59691	11.0301	5.77636	12.7064	8.57536	5.38107	19.9719	16.6683	23.9167	18.0773	15.2935	7.67497
FOXD3	999	21.7845	19.9001	20.8779	22.9622	19.7123	21.6538	14.084	17.0818	17.7885	11.0461	25.3591	8.37272	20.3819	5.93867	8.11924	13.8283	22.2233	9.20947	14.8254	13.2516	14.8291	17.5782	13.0015	11.0084	10.976	13.7403	16.0174	24.0474	21.4874	20.8772	11.8254	16.0038	17.6524	18.7342	9.02723	9.96995	9.55047	11.9145	12.3299	13.9148	14.6233	7.58554	17.846	15.5947	24.1573	24.37	20.4201	23.233
GAPDH_1	17.2318	9.65233	8.65108	13.8705	15.2695	11.8082	8.65979	11.4887	6.36421	6.67725	5.02084	17.1022	2.5	11.093	3.6352	2.5	4.03149	15.0348	3.58022	6.01048	2.5	7.78199	8.2187	3.86621	5.60037	4.80429	4.90736	5.32449	16.5176	15.2679	9.36912	5.92766	6.46505	6.63927	6.12697	3.25425	4.254	3.39932	5.29027	5.49401	7.29911	7.03577	4.17137	13.0293	10.4258	24.2085	14.3448	11.7139	10.9866
GATA2	22.7144	19.9071	17.1416	21.5754	22.0849	18.6966	18.4913	17.0364	14.1014	11.9306	12.7045	999	7.23587	19.4315	8.7939	7.04649	14.1745	22.3448	13.1328	15.2735	12.1736	14.2889	14.3796	17.2772	13.2201	11.9202	10.4462	15.8181	999	20.9935	18.4422	11.4918	13.6819	12.391	15.0257	9.8805	13.4171	10.2038	13.7077	12.6524	16.0816	16.962	7.80487	999	15.5382	999	16.963	15.5343	14.7482
GSC	999	999	21.5167	999	20.1185	18.2516	21.773	999	999	999	999	999	12.019	20.7016	10.138	10.1082	15.909	999	18.4323	26.54	9.81598	22.8193	20.3015	12.8887	16.6076	18.5108	17.5966	19.8189	21.2777	21.7123	999	21.6822	999	999	999	8.12854	14.5148	8.95106	15.9923	15.7858	20.0218	23.4238	13.7492	999	22.7855	999	999	999	999
HAND1	999	999	17.6365	19.5927	19.5312	17.4276	18.3754	20.3558	17.2072	14.3489	17.9289	21.2221	3.08055	18.6833	6.05305	3.2506	999	21.4695	17.6954	17.3598	18.5852	17.893	16.6048	14.1167	13.6182	12.4133	8.50793	20.7438	23.3186	21.8979	22.5848	16.6331	17.566	15.9301	17.7256	6.74674	19.5589	8.06725	19.4765	9.76008	23.0849	22.4952	16.6972	16.5366	23.4496	21.1331	23.4688	22.4893	22.5446
HLA-DRA	999	999	19.0549	21.7004	23.7982	20.4434	19.349	16.4564	18.3672	20.4151	14.8944	999	11.3953	21.8693	10.4165	8.4351	13.8813	22.8463	12.0995	14.1363	9.11535	17.2845	16.3853	12.8955	15.0578	14.2111	13.0656	15.6747	999	999	19.5226	14.0616	18.1775	19.1798	16.6079	8.6319	13.1574	9.94834	14.3699	16.5222	16.3633	16.7798	10.4307	999	999	23.2636	21.5583	20.4497	999
HNF1A	999	999	999	999	999	999	27.6003	999	18.6657	18.1991	22.4147	999	9.14499	999	11.7675	8.90921	999	24.0014	999	999	999	999	20.3399	22.7329	20.2904	14.4028	12.9341	999	999	999	999	21.3887	18.0427	18.2197	21.4154	13.0739	999	13.9537	999	14.6083	999	26.2928	17.2983	999	999	999	999	999	18.9316
HNF1B	999	21.0206	21.0387	21.7935	22.0793	20.3311	21.4527	20.9128	15.3535	15.5686	17.4516	24.9173	6.98109	21.1247	9.21927	7.58462	16.0408	20.3824	13.8225	16.8534	11.9082	23.0193	18.2371	13.9617	14.4312	13.786	12.5294	17.4334	24.5474	23.7929	23.2499	17.0604	14.8774	15.6831	18.6215	6.45618	15.795	7.63916	20.246	13.1382	999	23.5321	12.6831	19.8294	999	23.7665	21.9977	999	17.1995
IFNGR1	28.9022	19.3894	15.5225	18.5004	20.2553	16.0356	16.6743	13.4719	14.7401	13.7978	12.3939	25.865	4.33643	17.1723	4.85276	4.28301	7.87079	23.1108	7.68206	11.8067	5.69837	13.1174	13.0576	6.7831	10.7842	8.89751	8.18023	13.0473	24.8151	20.252	18.9465	10.3768	14.5387	14.392	16.0232	4.76013	9.62723	4.66865	11.5832	11.8514	13.5233	19.2921	7.07687	20.838	15.9288	22.4066	21.4071	18.5889	18.517
IRF6	23.5979	19.0963	16.8166	20.7376	23.9777	19.2899	17.6794	19.1723	13.2813	13.5837	12.2514	999	7.20147	21.6971	7.2981	6.48313	14.4541	21.2903	10.177	12.6804	10.4005	14.3933	14.7193	16.2601	11.9142	10.751	10.028	18.3418	24.1213	21.3777	17.8427	11.9878	12.9332	13.7069	11.5217	9.08606	16.3716	8.72217	12.5968	11.751	18.6489	15.9231	8.05671	22.9876	19.4422	999	999	18.696	16.1359
ISL1	20.6434	16.0565	17.7366	999	999	18.8377	21.234	16.8831	11.8393	12.1976	14.4836	24.7739	5.20989	20.6529	7.47035	6.85928	9.62749	24.1856	13.705	16.7025	12.6021	16.3744	14.8969	15.7144	9.03742	10.9644	8.93121	13.4638	999	21.5812	20.2377	12.2734	11.1805	12.0881	13.1817	5.53399	20.6433	5.70183	15.6536	13.1009	999	999	13.8932	999	999	999	999	19.333	18.1318
ITGA2B	999	22.2197	21.5533	999	999	999	21.6311	19.2489	18.95	17.9068	15.5709	999	10.7205	999	11.3406	7.01311	13.6953	999	14.1407	19.448	13.7009	17.9351	19.9618	13.6991	17.181	15.1962	12.3145	15.941	999	999	21.468	15.3691	17.912	17.8898	20.373	14.9951	13.3145	13.3198	15.0782	14.6715	17.0713	18.5905	11.215	23.736	18.3237	999	999	21.7446	23.2933
ITGAL	999	999	999	24.4876	27.6944	23.4199	24.3178	19.8777	22.5298	999	19.8466	999	13.5573	24.9233	14.428	11.2902	19.5101	23.4837	17.7689	19.4932	14.8685	24.4074	999	18.7765	18.8811	22.4873	19.1222	20.7749	999	999	999	20.9895	999	999	22.4478	18.0015	19.7494	17.02	20.9054	17.8352	999	19.339	13.9745	21.6239	24.4911	999	999	999	24.0971
ITGAM	999	999	23.5475	22.4696	23.2355	20.9636	21.444	21.0993	21.7429	22.1931	17.1896	999	13.1805	999	13.918	11.9012	18.6039	23.9635	14.6774	21.6011	16.6119	19.299	19.3151	17.5873	17.6781	17.9975	17.3833	18.3127	999	24.2659	999	17.5005	21.3017	19.9521	22.0678	16.2173	19.3752	16.1251	18.7938	17.9085	26.8523	20.7123	13.7243	23.3472	999	28.1826	999	999	23.8908
JAG1	23.355	16.7393	14.0763	18.8906	19.1445	17.0237	14.0674	11.9563	12.9368	13.9351	9.51461	23.2516	6.44431	15.9154	5.15778	6.22484	8.24293	21.154	9.24456	11.3702	5.9649	11.597	12.4155	7.04842	9.82774	8.64989	9.90517	9.70908	22.2089	20.2609	14.9098	8.87955	12.7407	14.248	13.8675	7.01383	8.32343	4.686	10.2868	11.6887	11.6002	16.7567	7.11715	999	999	999	20.832	16.4654	17.3698
JMJD6	999	18.2463	15.3936	23.5863	23.4053	19.6945	17.1483	17.46	14.5752	13.8354	11.8921	24.9414	6.854	18.649	6.59567	6.43285	11.3581	23.2091	9.71638	12.9238	7.9398	14.4033	14.7487	10.609	11.9748	11.3041	11.4931	11.7085	21.5682	23.5784	18.9428	13.1608	15.221	14.7331	14.8973	5.49712	10.9572	4.84295	12.5282	13.3848	14.2384	17.1113	7.90237	21.7767	21.9956	999	23.6549	18.6207	17.6328
KLF4	999	17.3944	17.5222	22.5096	22.8843	20.4079	20.1432	13.4137	17.574	18.2792	11.9707	999	8.64446	25.2007	6.87251	7.02204	13.3589	999	11.0342	13.5625	8.8744	14.9257	15.2271	11.7146	12.4745	11.3922	11.7231	15.8298	21.0946	999	21.1058	11.5339	17.0073	18.5438	14.0389	4.98041	9.23339	5.05279	10.9163	11.462	12.8853	10.9087	6.82391	14.9285	12.6724	999	999	19.5751	19.0799
MAP2	25.6978	14.6096	14.7827	20.2409	21.3815	19.8031	14.4304	23.2429	15.2888	17.9455	9.34946	22.8496	9.01257	15.1117	4.25327	8.10412	5.98408	21.9583	10.9658	14.4771	4.26671	12.5651	13.815	4.9565	8.33652	7.9323	10.7825	8.62144	22.8959	23.8263	15.5996	10.2769	14.6108	17.6776	13.6098	4.68447	8.53915	2.5	10.3894	13.2228	11.6486	16.6561	9.80287	17.7395	21.0173	19.7214	19.6011	20.8621	20.8116
MAP2K1	22.2401	14.6246	12.9524	16.8788	18.6183	14.9896	12.7657	15.4949	11.4093	11.1805	9.79307	24.2154	5.75911	14.9209	5.63625	5.50608	8.42059	17.3205	7.15366	10.412	6.26521	12.1815	12.323	7.5588	10.3319	8.86086	9.27763	9.67275	19.4945	17.7693	13.179	9.46836	11.1423	11.4513	11.0525	6.49422	9.12021	4.38043	10.7747	11.3699	12.5356	11.6577	6.00815	14.8516	15.8384	24.5917	17.6149	15.832	15.0719
MAPT	21.8089	14.8817	17.853	22.9666	22.2874	21.1209	19.079	15.8555	15.4089	14.9725	13.72	24.8882	8.2506	19.4732	8.04609	9.01753	9.94972	999	11.9058	16.3907	10.0154	16.0781	15.996	10.5345	12.0655	12.1887	13.0739	12.1271	23.1755	24.1373	19.7397	14.0318	15.4946	15.8661	15.0948	6.9545	12.4452	4.78465	14.5061	16.0243	15.7479	18.8005	11.0013	20.0858	999	22.5933	999	19.957	999
MCAM	999	999	17.0432	20.2231	21.2951	17.1189	18.3009	18.954	22.3878	18.9582	15.481	24.0619	7.71413	17.8763	6.03844	7.70389	10.5988	999	9.61689	14.1184	7.68274	15.8576	16.1181	9.06862	11.6915	11.9274	13.603	13.8197	20.4618	22.3209	22.0995	14.2883	21.3501	21.5266	21.4656	7.34426	10.848	6.53313	13.1382	14.4089	14.0483	13.8301	7.50651	20.9	999	999	21.7692	23.214	24.0861
MIXL1	999	999	18.6124	999	20.3023	17.318	22.8628	999	22.8539	999	999	999	10.6706	999	9.59084	12.3269	21.6487	999	17.1038	22.814	17.3382	999	999	19.3462	17.9871	20.1557	18.2933	22.1894	22.6536	22.8267	999	999	999	999	999	7.27288	17.2589	7.22669	19.0179	17.8187	19.9998	25.26	11.5026	20.0633	25.8507	22.4517	999	999	999
MNX1	999	22.4121	20.5711	999	999	19.7209	24.3412	25.7268	19.5427	17.0814	13.9909	999	12.2308	23.1393	10.1311	13.8418	16.3164	999	16.6745	17.36	14.4486	16.5875	20.142	14.312	13.8785	13.1102	14.5339	16.1448	999	22.8555	21.6304	13.969	18.2965	17.017	19.9101	11.4499	17.9635	11.4462	18.4216	17.9239	19.342	20.8239	15.1503	999	999	999	999	999	25.3898
MYOD1	999	999	999	999	999	999	999	999	999	28.4041	999	999	26.2646	999	999	27.8157	25.5197	999	999	999	27.067	24.2151	999	25.4255	999	27.0366	23.351	24.7216	999	999	999	999	999	999	999	26.8117	26.0837	26.8381	26.3948	27.1337	999	999	26.0016	999	999	999	999	999	999
MYOG	25.8658	18.4905	21.4498	22.3633	21.7116	22.0762	21.2351	21.2547	21.0478	20.8783	999	999	16.4265	26.8699	15.9562	14.9157	21.8088	21.9234	999	22.0981	999	24.6898	22.5947	18.2219	19.2932	19.1068	18.6949	20.014	999	23.1005	25.4282	22.0475	21.5519	20.9754	14.9588	6.03809	9.76574	6.45839	11.3657	11.9077	13.1766	20.6052	7.43702	18.3348	24.2469	22.7161	21.2988	999	23.8444
NANOG	20.9071	16.2232	9.67107	13.2065	16.0042	11.9096	12.889	22.3784	11.7729	10.7234	9.06429	999	3.74001	13.8575	3.34264	3.60542	8.54114	13.808	5.15946	7.52886	8.7562	10.7	12.253	7.41419	7.60081	9.09586	8.78652	9.70928	16.9544	14.5418	13.9274	8.06457	11.947	11.7061	15.1757	6.85023	10.2834	6.19537	11.7108	11.9997	13.5806	7.03269	4.61931	12.0105	9.93776	21.3538	16.3734	13.5166	15.334
NCAM1	999	15.9566	16.3986	20.7056	21.7424	16.9183	14.6835	17.4842	17.1994	13.3166	11.8973	999	5.64202	16.7636	6.57053	5.44022	8.29221	20.147	13.5029	15.6769	6.28322	14.8526	15.8581	7.37627	11.2734	11.2371	11.6686	10.1175	999	20.6469	14.7804	11.7466	16.1661	13.9142	14.8318	5.51454	9.58531	3.66761	12.6921	12.9742	13.1563	18.4255	10.1851	21.1009	999	999	19.5103	21.371	16.7598
NES	999	20.3504	16.471	18.6175	18.9039	17.0497	16.4026	20.7753	19.4104	18.875	18.5007	27.1777	15.4036	16.083	14.5992	16.5308	14.1916	21.443	14.3315	15.9164	14.1268	16.2555	16.8205	13.5305	18.0588	16.5812	18.2036	15.6541	18.8352	19.6617	17.7709	15.3601	18.7006	19.5676	20.2799	14.5681	14.9386	11.3587	16.6066	18.1925	17.1783	18.0778	13.1197	22.5167	20.9599	24.6079	22.0948	21.9703	24.3195
NEUROG3	999	999	999	999	999	24.3881	24.0072	21.6307	999	28.6202	18.9271	999	11.1081	21.9619	9.29307	12.7	14.005	21.9017	22.0514	20.1965	16.3682	22.2339	21.8965	15.8575	19.1495	18.9931	18.1767	15.3189	999	999	23.7688	19.2355	999	999	999	12.6683	12.7347	10.444	14.178	15.5789	15.3924	999	11.7046	20.9536	26.3115	999	999	23.3245	25.6516
NOG	999	21.828	19.0974	23.4352	23.3794	21.9049	20.9611	18.1512	17.2595	16.4115	11.9589	999	6.8503	17.7395	5.22939	6.50101	10.6982	999	13.5745	16.0318	12.7787	16.1236	17.4422	10.634	12.412	11.9455	11.8638	12.633	999	23.5064	22.7816	13.9487	16.4869	16.6138	16.0046	11.3192	10.8341	8.25186	12.5009	12.7412	14.3538	10.7787	9.75117	17.6214	14.224	999	999	22.6345	21.4862
NOTCH1	999	999	17.7628	21.2913	21.4648	18.8074	20.5885	999	22.8077	22.1402	17.8045	999	11.2797	18.8006	10.6209	10.5154	14.5554	999	14.171	18.2008	12.6979	17.5002	18.0233	14.8578	19.1266	16.2058	17.3167	16.5071	23.5743	25.5593	22.4414	16.9765	23.4564	21.6515	22.1974	12.3999	10.8321	8.73737	12.1162	13.6219	14.2177	19.126	8.98143	999	999	999	999	999	24.4022
PAX3	999	19.1655	17.0048	23.1773	999	999	19.9881	10.2541	14.9527	18.9901	9.08415	999	12.9192	19.0596	6.17571	15.1986	10.2511	999	999	23.1945	8.43532	12.5417	16.0474	11.6901	8.82787	8.48814	12.1019	15.3808	999	999	20.7204	8.89505	14.4974	20.628	21.0668	5.89118	14.7865	3.93929	11.4885	13.9355	17.3207	22.1184	18.8379	20.3547	999	24.5541	22.5536	999	999
PAX5	999	19.6372	20.3266	19.2992	21.3965	18.9149	18.2461	18.7256	20.0872	19.8501	17.7767	24.8377	18.8898	17.0283	17.4476	19.0219	17.0105	19.7496	17.8299	17.1153	12.2584	19.3936	18.3666	15.8271	16.1834	17.2934	15.489	16.8061	22.7508	23.2299	22.5774	18.7541	22.8445	21.6407	17.7927	8.00496	14.4398	8.72182	15.8593	17.4837	18.5573	18.083	12.459	15.1919	18.9181	18.2585	17.4601	17.9541	20.1043
PAX7	999	19.0494	19.9039	24.2821	23.669	21.9583	21.1363	15.9288	15.7179	18.5605	8.91025	999	15.8137	21.3733	10.4822	18.7824	12.2264	999	19.9093	21.5069	13.9397	13.4761	15.8599	14.983	12.305	11.4988	15.0065	16.0357	999	999	20.8699	9.66807	14.8537	21.028	19.4176	9.89753	20.0184	6.52985	14.2901	16.5789	23.1987	19.9791	21.6202	20.1566	24.1044	22.4491	22.2107	22.5804	25.3616
PDGFRA	20.9829	16.3507	17.0665	999	19.485	15.3239	17.7832	20.4001	9.82415	9.91201	12.8505	24.6679	3.73184	20.2978	6.31935	5.46015	12.3111	22.2984	12.8924	16.0626	8.70246	15.261	12.7769	11.8871	12.3599	9.61882	8.6048	15.3312	20.6574	18.6179	18.9265	12.0218	9.8393	10.4859	13.134	5.59354	13.6084	6.23281	14.2971	10.982	17.5361	24.9947	12.6627	999	21.108	999	22.0828	20.2118	13.1968
PDX1	999	999	999	999	999	24.3901	21.8919	26.7243	999	999	999	999	16.3483	22.7917	16.668	15.2727	999	24.3813	999	24.1408	21.3306	999	23.8771	20.45	20.2633	19.9821	20.1962	25.995	24.7278	999	999	999	999	999	999	14.8251	999	16.8588	999	24.3913	999	999	999	21.2	23.6499	999	999	999	999
PECAM1	22.6875	20.1081	18.8342	23.3303	999	20.0046	19.1758	17.4151	14.7912	12.508	14.9759	24.5348	5.27293	22.7682	7.43486	4.51522	15.3892	999	15.8091	18.2519	11.2736	19.0489	17.7637	15.6657	15.0251	11.726	9.0813	18.6335	999	23.9576	19.2951	15.2337	14.5152	12.9948	16.9724	6.80106	18.9288	10.3417	17.3721	12.3261	20.3347	25.3163	15.6173	999	999	999	999	24.5479	13.1935
PODXL	999	16.5755	11.4072	12.6728	15.5052	12.095	11.5556	6.91088	10.6893	8.66412	6.7862	22.436	2.5	16.3379	5.79675	2.5	8.44446	14.3211	3.99185	6.99271	4.81027	9.75631	10.6082	7.57148	9.12042	8.78394	6.48668	8.71156	16.1256	16.0291	11.7432	5.83505	10.5747	9.18657	10.7248	5.763	9.47328	5.03513	9.87215	9.04136	12.4693	5.53527	3.84545	16.0287	12.1774	22.3308	14.6973	10.9036	12.527
POU5F1	999	15.6966	9.78509	14.1935	15.1981	11.7507	12.6019	9.84869	11.3215	10.1115	6.59088	21.3126	4.20031	15.0501	3.85565	4.70488	7.17626	15.6759	3.47354	6.32328	4.10658	9.34989	11.1847	7.95573	6.33296	7.70593	8.00655	10.2489	16.2819	15.3569	13.4038	6.77656	11.2064	10.8244	14.6856	5.2999	9.07379	4.47908	9.83487	11.1904	12.7955	6.54217	3.9198	12.6401	10.3517	22.4647	17.0531	13.1394	14.7234
PROM1	23.3046	15.9101	14.1479	18.3888	18.3607	15.1017	14.632	10.31	11.8513	10.92	9.88382	999	4.42686	15.3512	5.9089	4.15796	7.40193	18.6158	7.77526	9.93226	5.92422	12.0745	13.3529	6.87225	9.78591	9.13378	9.02297	9.1842	21.2655	18.7752	15.1643	8.9748	11.9409	11.4712	14.6548	5.96876	10.1646	4.18505	11.0588	10.6717	14.6186	15.1053	6.74894	23.5746	17.2455	999	19.2934	14.3535	12.6611
PTPRC	999	999	999	999	22.6506	24.3165	22.2612	999	22.2928	999	999	999	16.5255	999	16.3372	11.225	999	999	999	22.0167	20.0606	999	999	20.2262	20.4492	19.2694	16.5751	22.0523	999	22.4867	999	22.418	22.8895	24.0031	999	13.6044	15.6287	14.2164	18.2114	17.5311	21.2994	27.2927	12.1865	20.4203	999	999	999	999	999
RPS4Y1	999	999	999	999	22.4763	999	999	999	999	999	999	999	999	999	23.2862	999	999	999	999	999	999	24.6588	999	21.0487	23.8737	999	999	999	999	999	24.1903	999	999	999	999	999	999	999	999	999	999	999	999	23.0622	999	999	999	999	999
S100B	999	999	21.7913	24.6347	24.64	23.9618	21.7215	23.3938	21.4366	999	12.7515	999	12.8316	23.1732	7.51969	6.56462	12.9903	24.0084	11.2682	19.4419	8.71609	18.9225	22.4336	10.9723	10.0188	11.4154	14.0937	18.8836	999	999	23.5543	15.453	20.5371	22.7211	20.5729	4.38391	17.2632	4.95315	16.8875	17.7601	18.9165	999	12.3393	21.0218	19.0257	999	22.3639	22.7106	999
SHH	999	23.1118	20.1198	18.9947	21.0131	18.5399	17.6768	20.2292	20.0415	17.9122	999	999	12.2483	18.1967	13.7423	12.3561	14.1477	20.5432	21.415	16.5044	11.2181	19.3348	18.5997	12.8236	16.1755	17.8099	17.2488	14.8841	22.4579	23.2761	19.3131	20.0859	20.295	19.0042	999	9.19751	22.5755	8.39866	27.5808	16.088	25.9702	18.3173	22.5615	16.2438	22.1242	21.5939	20.3673	23.7596	999
SLC2A2	999	999	23.9176	23.1117	999	20.5783	21.6179	27.8582	24.2917	20.4266	999	999	10.0424	23.9506	10.8828	8.78408	999	23.151	999	21.343	21.0467	23.8151	22.0391	20.5041	19.4165	17.7911	15.5618	21.7156	999	999	999	999	999	21.2093	999	8.31045	999	11.8631	28.8268	16.5165	999	20.9708	27.5081	18.7442	20.8488	999	999	999	999
SOX2	14.7553	14.7228	13.6121	16.8137	16.1229	15.0722	13.5133	11.7971	14.2831	16.3532	9.98045	23.6132	6.1191	14.3974	4.1685	5.77606	7.29463	17.3212	7.26259	10.9934	4.93937	11.8185	12.6201	6.30038	11.2403	9.148	12.2513	8.72892	16.4468	16.781	13.805	9.43048	13.9778	16.4745	14.1167	7.98951	6.15424	4.33884	8.29637	11.1157	9.83339	9.81777	5.13179	14.9203	12.4243	15.7293	16.3935	15.9681	19.5807
SOX9	18.8991	13.2897	13.755	18.3699	20.6167	17.6989	13.5337	18.2082	12.7824	13.477	8.80032	999	7.69792	15.1732	7.34055	7.52847	8.0218	19.3594	11.3512	13.8561	7.27232	12.0962	13.4255	8.46682	10.9786	9.72094	10.7572	9.42338	23.8448	19.8341	13.7453	9.35127	12.0736	12.9693	11.6898	5.9275	8.98768	4.40197	10.6324	12.057	12.3122	11.5419	9.37169	17.606	15.855	22.5654	17.0607	18.4976	15.9073
SP1	999	16.9441	14.2617	18.3182	18.733	16.0613	14.8134	11.0775	12.1827	12.0061	8.91344	22.618	4.35286	16.1019	4.63059	4.33758	7.3302	21.6243	6.78673	10.8548	4.46339	11.9115	12.5562	6.15306	8.26345	7.6527	7.8014	9.971	20.2142	19.5039	15.2521	8.69189	11.5852	12.1938	13.456	5.87161	8.3493	4.41117	9.92595	10.8167	12.3867	12.7938	5.84322	22.8557	16.859	999	20.8698	16.7496	15.9794
SRF	28.0962	18.3578	16.5205	21.2855	19.709	17.3108	17.8171	14.5399	17.257	15.8662	14.2387	999	8.12518	18.1806	7.32282	7.77984	11.5462	999	10.2082	13.8533	8.76837	15.692	15.9224	11.3692	13.1438	13.317	13.0733	14.4569	19.993	21.3864	17.7723	13.1607	16.5248	17.0407	15.0997	6.89904	10.2274	6.58292	12.0876	12.5262	14.3417	13.303	7.20769	19.6185	20.7465	24.4287	999	20.4276	20.8043
SST	999	23.6905	19.2272	999	23.3364	24.4335	22.8319	999	999	22.6159	19.9799	999	9.39991	21.6527	9.71984	9.17789	12.9169	999	15.7874	21.795	14.3201	24.6457	999	12.513	10.2836	13.6224	15.3532	16.4367	22.6557	999	999	18.6042	999	21.2219	21.191	4.4262	18.3274	4.64045	15.3854	18.3548	22.2843	25.5459	14.1633	999	999	999	999	999	999
STAT1	999	18.3812	15.5022	21.8759	19.4214	17.2663	14.9335	14.9525	14.1475	13.5431	10.6949	22.6212	6.51506	16.7596	6.18395	5.38549	8.4742	21.316	8.21293	11.9874	5.85572	13.252	13.4579	7.51153	10.1888	9.03935	8.99285	10.5632	21.7153	23.9356	14.9777	10.4155	13.4777	13.3903	11.7555	6.75954	9.65395	5.34233	11.3809	11.7672	13.4244	14.9955	7.16695	19.171	17.7326	24.0775	20.2301	17.9908	16.7561
STAT5A	999	21.7675	19.2907	22.7758	999	20.945	19.6427	14.9414	16.7513	14.4654	13.002	999	7.6905	23.5024	8.32899	7.10631	13.4802	999	11.5785	15.1279	10.4524	16.1729	16.5861	12.2989	12.4134	12.1768	12.7253	15.1594	999	999	20.3536	13.343	16.186	15.5077	16.0261	10.2554	12.9472	11.1934	13.6068	14.4285	15.7763	17.6729	10.0436	999	999	999	999	23.9987	19.8145
T	999	23.6548	18.9806	21.6064	23.546	17.5637	22.3404	17.3006	17.9938	15.5892	16.8738	999	11.2599	999	10.7764	15.2485	23.4508	23.0957	17.9853	19.3994	13.8293	19.7428	23.4137	17.2097	12.5908	13.8994	13.9916	17.6196	24.1057	22.1705	21.8615	16.0034	17.4197	16.0519	19.5396	10.3135	20.5595	10.0879	19.7249	999	999	25.7954	15.3577	19.9394	17.0298	999	23.3541	999	999
TAZ	999	21.8339	17.8902	20.113	999	19.028	19.3731	14.6621	15.8369	15.7817	12.3411	25.2948	8.84333	18.3261	8.51004	8.39991	11.0868	21.2119	10.9544	14.8025	9.37431	15.3726	16.5182	10.5823	11.5602	11.4904	11.6996	13.1072	23.0531	24.0563	19.2957	12.4669	15.498	15.3218	17.9193	10.7635	11.1321	8.21864	12.9404	13.5196	15.2538	14.6586	8.95612	18.4311	18.8845	23.3833	23.8617	20.5143	18.8087
TDGF1	999	15.2983	8.03488	12.5514	14.911	10.142	11.7722	14.3951	11.7047	10.3067	7.33188	23.1462	4.62644	13.9834	3.78877	4.78335	7.93894	13.1455	3.49154	6.17452	5.85482	9.46515	11.4229	7.96542	6.97772	8.37857	9.02659	9.71774	15.8444	12.9549	12.652	6.87939	11.8791	11.363	14.2315	4.3755	11.0814	4.80999	11.3665	12.9451	14.3447	6.77761	3.65082	12.1402	10.9071	22.3871	16.2507	12.0432	14.2507
TERT	999	20.4751	16.8665	17.9482	20.5865	18.7403	16.8643	15.7072	16.5886	18.2726	15.0501	999	13.0843	18.4794	10.6164	14.5207	13.7914	19.2051	11.3406	15.0739	10.9273	16.6941	16.8095	12.9822	15.7132	15.0902	17.2963	14.8964	22.7529	20.7729	17.7698	14.1252	16.9724	18.0092	21.287	12.4463	13.1959	10.4724	14.5641	17.5594	18.5616	11.882	8.99326	18.1832	21.4081	999	20.3164	18.8662	999
TGFB1	999	17.4934	14.7239	18.238	18.705	15.2779	15.4363	12.4225	14.3161	9.93153	10.9996	999	4.93009	18.9086	7.57391	5.03268	11.2698	18.4906	7.74496	12.3258	7.64943	13.8765	15.0377	11.6114	11.5944	10.6637	9.20552	11.7705	20.4959	18.7566	15.6689	11.4009	13.9402	10.4509	12.2552	8.96096	9.79705	8.95612	12.0936	11.2045	13.8659	12.7538	6.1627	22.806	16.5292	999	21.4996	17.935	14.7356
TGIF1	999	21.3149	15.791	20.9069	19.3027	16.4494	15.8776	28.7923	17.5921	16.6613	13.7095	21.5773	7.54279	16.909	6.53148	7.58302	11.5252	23.6801	9.5236	12.2169	7.47041	12.8651	13.3003	9.34737	13.0601	12.1799	13.1149	12.9984	20.2658	18.8476	18.0781	14.4298	17.3521	18.3182	18.0069	5.85311	9.49183	5.3479	10.2793	11.7215	12.5565	15.3811	6.35372	19.3344	15.9086	999	21.9423	22.9662	22.4786
THY1	999	16.8013	14.0263	16.5567	17.1374	14.8723	14.0367	11.4264	13.9707	11.9589	9.8019	22.3603	5.86983	17.3629	5.70323	5.62732	8.18842	18.8356	5.90304	10.8188	4.89117	13.0013	14.6287	7.36849	9.3664	8.70351	9.14569	10.5811	18.1631	18.5263	13.7112	9.04245	13.3381	12.4005	11.7675	5.29993	9.5133	4.7704	10.8185	11.0665	13.6203	11.8065	5.43412	20.8433	13.7031	23.0394	18.151	15.7577	15.0023
TNFRSF1A	999	17.1366	20.0592	21.2481	21.6342	18.3758	19.4643	16.3227	20.1478	17.106	14.333	999	7.31846	19.0727	7.63707	6.20207	12.5208	22.8116	11.7387	16.027	8.21225	16.4266	17.0309	11.5724	12.5127	11.9808	12.21	15.1472	21.4562	23.1027	21.3395	14.0344	18.606	18.6529	11.9779	5.63941	9.70613	4.99115	10.9284	11.0651	13.8107	13.4715	5.72638	19.9469	18.8744	22.4062	999	999	22.3154
TNFRSF1B	20.7283	20.8867	21.1861	19.7555	19.7664	22.1006	20.7543	21.6767	21.784	18.4993	20.5658	999	10.0039	18.9714	11.8852	9.20849	13.3454	20.5029	15.4693	19.0888	14.4159	18.3397	19.2919	15.0191	16.5086	15.0025	13.8788	15.8408	21.6244	21.4995	20.8552	18.0328	20.0819	18.4033	16.9166	8.52153	11.9999	7.80667	12.9626	12.2475	15.929	20.921	8.67205	19.0934	999	17.2597	19.0815	21.4054	21.3937
TNNI3	999	18.229	14.6604	19.1118	22.0375	19.178	15.7604	16.4348	12.5929	13.7316	9.91166	22.1813	6.00104	18.1757	4.34941	6.05496	9.19934	19.181	7.26622	11.9389	5.44711	12.5174	12.5278	7.37424	9.70308	8.62564	10.856	11.8197	23.6098	22.1461	16.3336	11.462	12.6813	13.9464	17.6846	4.99214	9.74125	5.25611	11.4082	13.3998	13.7815	12.6114	6.99978	21.7891	15.468	999	21.2323	17.9796	18.5352
VCAM1	999	18.1525	17.4697	22.9599	22.1426	21.2262	18.1472	999	13.625	16.7016	13.5215	26.2326	5.9774	19.9826	6.01134	6.5435	7.27666	22.6102	17.0168	19.4662	7.23968	15.4307	13.7336	7.17159	11.0389	10.0228	10.1871	9.96016	23.3349	999	20.231	12.6684	12.6178	16.0235	18.2687	5.05004	13.8131	4.1118	15.298	13.9053	15.3575	999	17.135	23.6574	999	999	999	999	15.3457
XIST	999	999	15.2911	999	999	21.5309	999	21.9892	999	999	20.9296	999	13.1886	999	13.3139	13.2917	17.1719	999	17.9011	17.3779	15.9282	21.0056	21.1796	15.6462	18.4078	17.9111	18.6937	25.1363	999	999	999	17.5941	999	23.5711	999	15.1789	18.1501	12.6631	19.1201	999	999	21.4754	12.9997	999	999	999	999	999	999
ZFP42	999	20.4483	13.0615	18.0558	16.7147	13.9639	14.2743	11.6204	13.0727	12.5419	10.2116	25.5499	4.04049	15.7389	3.79865	4.09178	9.74426	19.6154	5.24733	9.25436	4.46097	11.1413	11.2562	9.54281	9.06307	8.83333	8.36373	14.7242	19.3501	17.9846	16.2136	10.1368	13.2117	13.7048	15.8975	6.86163	10.9691	7.5904	10.4056	11.2415	14.963	9.32166	4.90203	14.1219	12.1413	21.6964	19.4356	17.4714	18.628
ABCB1	999	19.0265	21.1645	11.626	20.4362	14.9357	19.5933	21.6232	11.8775	12.4211	15.3607	14.6593	14.7697	20.6329	13.0017	13.5153	11.9096	999	14.6656	16.202	12.0931	19.6036	23.4108	13.3259	17.6322	15.16	20.7645	18.641	999	24.1448	22.1406	17.7759	21.0661	21.8917	15.6332	8.81233	18.6406	8.97644	20.7917	20.6388	19.0229	17.5653	13.9022	23.1333	999	999	999	999	999
ABCG2	999	18.5644	18.4193	6.66075	11.9104	5.51149	18.134	999	7.58147	8.29918	12.0898	5.34487	5.08096	18.335	5.79716	5.14732	11.0576	18.5791	9.88789	13.24	10.9544	13.7375	14.416	8.99554	12.4039	7.74223	8.13277	17.7531	21.9598	19.0988	19.0654	12.5329	10.6584	10.8061	12.3118	8.11741	13.3324	10.0875	14.3009	11.6052	18.1708	14.1204	9.16308	23.9174	999	999	23.9202	18.8975	12.9721
ACTB_2	18.7832	8.58171	11.92	3.27782	8.38906	4.15296	9.20447	17.3364	3.60535	3.16565	4.74787	3.12104	2.5	10.3079	3.37046	3.00247	3.9678	14.8611	3.95535	5.18008	3.34467	6.09979	8.02097	4.07572	6.68402	4.57414	6.46494	7.56592	14.9154	15.4017	9.1428	6.22657	7.81443	7.85685	6.17918	3.3848	4.61437	2.5	5.27163	5.35132	7.28825	6.63331	3.95887	19.143	14.3913	23.8552	14.7792	10.9358	8.61951
AFP	12.6036	10.8735	25.8012	6.74336	3.82872	3.25732	999	999	12.8698	10.8737	9.15343	3.31293	3.04465	21.3539	3.6957	3.31783	15.7041	999	10.8211	13.2994	15.9735	18.5238	9.49615	16.1056	16.3442	2.5	2.5	19.0276	999	999	20.8337	18.3466	5.98871	3.93817	7.49689	3.59337	999	3.04673	999	25.5781	999	14.9238	999	999	999	999	999	20.5551	4.21254
ALB	20.8272	15.5513	22.0384	11.5246	13.1321	3.83457	18.4021	999	13.8706	14.0475	15.7764	8.9689	6.02624	20.0201	6.72313	3.6506	11.445	999	16.962	18.7572	12.9734	17.7972	17.6358	11.1359	17.3469	8.81115	7.59552	17.8605	26.4521	999	19.7421	17.133	15.4446	15.5453	13.0336	3.17886	14.799	4.42742	17.8635	11.278	20.1983	17.3582	15.0852	999	28.2709	999	22.887	23.2249	13.9468
ANPEP	999	18.9515	20.0504	9.7206	12.6358	7.79538	22.5316	999	11.3669	6.57261	13.4621	6.81624	6.19777	18.9475	7.49232	6.03552	14.4025	22.1745	13.6779	15.0868	8.30923	14.6037	15.0229	13.7348	15.7735	9.36397	9.81195	19.2204	24.7278	20.2229	16.388	15.1806	12.1084	13.2144	13.6864	7.82508	13.2159	9.45196	13.6948	9.78134	17.4651	16.9554	11.3014	27.0873	999	999	20.9992	19.673	11.1153
APOE	999	13.9673	16.4296	3.70321	7.44037	4.04773	12.8027	18.918	3.83644	3.26206	4.86501	3.36819	2.5	15.2997	3.61503	3.60229	6.56988	14.5753	5.22003	5.47814	3.73431	6.14295	6.92768	5.76423	7.33769	3.87742	4.50827	11.5299	15.4371	17.5917	10.9856	5.5706	7.13965	7.46325	11.8564	5.00544	25.0822	5.20289	23.1467	23.963	26.5605	5.73622	20.4333	20.1463	16.7374	999	15.833	10.8895	6.39999
CAMK2A	999	16.9454	21.879	11.4752	14.9439	8.46747	16.5777	999	16.3223	13.5107	13.9139	11.11	7.60515	19.5937	10.118	7.18002	11.2292	21.1771	16.4301	18.876	12.5032	14.9756	17.8208	13.7398	14.7914	12.2267	12.6598	15.1863	23.0297	24.0117	19.4139	16.1619	15.5421	14.181	14.4356	11.2216	999	9.19587	999	999	999	23.2732	999	21.9639	999	999	999	999	15.7643
CD14	27.8567	19.7793	999	8.91324	17.6559	10.6644	16.4436	999	13.2241	6.3873	14.8171	5.90211	5.26211	18.6018	4.32634	6.05935	11.7599	21.2045	15.2817	16.4769	12.2308	18.6043	17.1499	13.2873	13.3644	13.9611	14.8097	16.1504	999	999	19.5652	16.3944	17.9435	16.0824	15.9216	9.3695	11.9813	9.48504	13.0866	13.645	14.9695	11.3614	9.36794	19.9286	16.0878	999	22.2243	20.4854	19.1266
CD19	999	999	999	17.0085	20.632	999	999	999	19.1403	19.3156	20.7716	19.6948	999	22.2222	19.8452	19.6174	999	25.39	24.541	22.3224	16.5043	22.1933	999	17.8558	22.9017	21.6844	999	24.5975	999	999	22.911	25.6199	999	999	999	999	22.4972	16.7063	999	999	999	21.3719	20.6009	999	999	999	23.1772	999	24.1505
CD24	17.3609	10.1959	11.7828	3.30555	9.11433	4.87256	11.1185	17.4212	3.48548	3.69707	7.21448	4.19766	3.95969	10.2403	4.71142	5.0021	5.60755	12.2511	5.27788	6.77621	3.9234	8.13874	9.86846	6.45457	9.52308	6.46019	8.19421	10.2264	14.5627	12.4025	8.43667	6.89579	8.40723	8.98671	8.91616	4.04794	9.34856	3.49045	8.95153	8.84407	13.4853	7.45449	4.99461	15.4496	22.4944	20.9246	12.8393	10.3847	11.66
CD4	999	22.8358	22.1258	11.6991	20.2041	12.6827	999	999	14.3182	13.2274	14.4103	12.0589	10.0649	20.4015	12.3935	9.3277	16.4581	22.5664	17.267	18.6454	11.4043	17.1225	18.5052	16.5666	15.9452	13.9258	14.5614	20.251	999	999	19.6981	15.3927	18.8577	17.1169	13.5173	13.0042	16.149	12.2847	16.256	16.4198	20.2116	18.9949	13.3574	23.4311	999	999	23.3228	21.0716	16.1503
CD9	999	14.6626	19.1871	3.16993	11.0539	3.99068	15.7831	24.1318	5.65017	4.11562	7.74868	4.92655	3.81115	17.8142	4.71015	3.55986	8.86348	17.556	5.90638	8.3967	6.38429	9.58468	11.5614	10.9758	6.76328	7.74986	7.40582	14.6898	19.0469	18.224	15.3977	9.14638	12.0818	11.4542	9.31269	4.95899	11.7185	3.94014	10.0428	9.65385	15.9209	10.0891	4.79994	23.6622	21.7492	999	20.649	13.5461	13.4799
CDCP1	999	19.2887	22.7031	7.95655	14.0897	8.45258	21.1945	21.6197	8.72269	8.59529	10.8833	7.70318	7.9933	17.9275	9.0568	7.3818	13.4922	17.6626	9.73565	10.8327	8.43847	11.9493	13.7134	15.6296	11.8967	11.0299	11.0306	16.5648	19.3497	18.3957	15.7239	10.9386	14.0095	14.9499	12.3239	9.89525	17.0934	10.5397	12.7104	13.8759	20.7667	14.7081	7.42052	17.9796	21.8733	999	20.6667	15.3249	16.0417
CDH15	999	19.4883	999	11.403	19.0048	16.5654	22.3217	999	15.6689	15.0802	17.3608	13.1941	13.586	23.3963	12.902	14.4408	15.8955	23.5005	16.0358	20.1107	14.902	18.7242	21.0117	18.1986	15.0667	16.0925	20.9394	21.6601	24.4783	999	24.4539	20.6466	20.4897	24.1664	19.0103	12.8183	17.291	12.8606	16.3271	18.0252	20.2089	18.1598	11.3874	999	999	999	999	23.0211	999
CDX2	999	17.1766	23.6357	9.50916	11.9964	7.11813	20.4179	999	17.6188	9.69249	15.8336	8.32322	6.07873	21.5983	8.61204	6.82711	999	22.1746	22.7577	19.1239	18.2172	16.5957	15.8551	20.9873	12.6958	10.2715	8.96684	17.6681	999	999	20.9845	16.1152	12.627	10.7006	14.6049	8.68729	20.8399	9.00126	20.8454	11.776	999	20.3336	19.1778	23.3259	999	999	999	999	15.5698
CGB8	999	21.1153	21.5924	9.50881	16.7488	11.7783	16.0743	999	15.3321	9.34556	15.2152	8.67689	7.00854	18.5337	5.60422	8.12204	14.4581	21.227	15.7137	16.1665	14.3092	17.2976	16.5305	14.4401	13.8157	14.567	14.5068	15.6549	999	999	19.67	16.1797	17.4118	16.344	21.0392	13.7743	12.8371	16.5837	13.5183	14.3357	14.7429	13.6103	10.1955	18.9467	17.9564	999	999	19.6801	17.9099
CRABP2	23.5941	11.8604	14.7476	4.90139	9.21086	7.00941	10.7003	23.9893	6.75577	4.51033	4.79041	3.88362	5.50817	12.3819	4.20186	6.15189	5.0159	18.282	6.61114	8.17913	4.96115	6.93911	8.15938	5.32738	6.53436	4.4555	7.14624	9.15043	19.7959	20.5202	13.0673	6.92212	9.1024	9.22557	7.26401	3.76571	7.0854	3.1861	7.1957	8.63294	10.6349	9.56685	5.82123	19.8547	17.6012	999	19.0211	13.9355	11.7368
CTNNB1	21.1788	9.96362	13.2462	2.5	9.40727	3.08398	10.1567	18.977	3.16722	2.5	5.06485	3.06844	2.5	11.5576	3.49559	3.01157	3.64464	18.1848	5.1076	6.69111	3.35873	7.60093	9.33994	3.69008	6.86717	4.06309	5.50783	8.6986	17.6107	17.1052	10.4868	6.94198	8.90213	8.75798	7.89971	3.62014	5.91217	2.5	7.05016	8.09193	9.86974	8.8765	4.35738	20.6518	20.8957	23.4672	16.2304	11.5273	9.2778
DDX3X	19.4112	10.0936	11.9971	3.29613	8.83892	3.80743	9.72301	20.3585	3.13023	3.48469	4.89584	3.42677	3.41409	10.9359	3.74508	3.48766	3.72919	14.8496	4.86904	6.24977	3.80542	6.86669	8.74906	3.61113	6.6242	4.10491	5.61537	8.65372	17.2699	15.4532	9.65887	6.1168	8.2175	8.90623	7.98596	4.6609	7.22813	3.15145	7.9785	9.28388	10.7528	6.45554	4.62886	18.743	15.5029	23.9236	14.4644	10.6628	8.97375
DDX3Y	999	999	999	18.981	22.8373	21.7245	23.0775	999	17.3521	18.9108	28.5421	21.5988	20.0871	17.9738	20.8589	20.1909	22.6746	21.8982	18.9271	16.2955	16.9324	16.8368	17.5316	17.2087	19.5685	17.5001	18.1052	16.8948	21.0622	999	17.4044	17.1938	19.9572	999	999	21.4068	25.042	18.2086	25.1978	25.9405	999	999	19.8907	22.3637	999	999	999	22.3069	20.1868
DLL1	999	14.3725	17.2458	7.90547	13.1083	11.2273	11.863	999	11.6687	10.207	9.74267	7.19444	8.86969	16.6347	6.68372	10.0046	6.98785	21.2507	12.4241	11.1522	8.45028	10.8744	12.5545	7.44564	10.6933	8.23323	11.6143	10.8343	22.284	25.0135	17.3742	10.2095	13.4181	13.8313	14.5872	9.16391	9.73229	5.89357	11.2289	13.4111	13.2807	13.6881	11.7671	23.4871	25.9514	999	23.9035	15.9925	13.8804
DPPA3	20.911	19.0961	17.8359	4.86088	13.7463	9.78806	16.5308	21.4422	6.97466	6.99872	8.59585	6.67697	8.11482	15.3772	7.26275	9.38789	9.23	16.4882	9.43429	7.41354	10.2578	9.60962	11.874	11.7782	10.9205	10.3411	10.695	13.7702	19.8851	17.0209	17.0697	9.90077	11.7736	14.2495	17.0124	7.86336	16.2153	10.9369	14.454	14.7615	17.6131	11.0127	7.99702	15.9846	20.528	999	17.9724	13.8198	13.2975
E2F1	25.6191	16.336	22.8044	7.52703	17.6965	11.9711	18.4247	999	9.40759	8.29862	12.5817	8.18941	9.65824	17.6288	8.72944	9.61779	9.35546	20.3682	11.2633	12.7091	8.23241	14.0151	17.4392	9.86122	13.5605	11.4698	14.5664	15.3321	21.0281	23.3204	18.0587	12.7782	17.6379	18.4451	14.3303	7.52194	10.9556	5.84713	12.3346	14.363	16.1015	13.8543	7.72692	22.3154	24.9469	999	999	18.5707	18.1279
EN1	999	999	999	11.1081	999	19.9577	999	999	22.6375	15.423	17.8086	15.7389	15.3797	23.1331	15.3127	17.0867	16.8818	999	22.4568	22.9416	15.2952	21.7617	23.7157	20.7742	18.3203	16.8778	23.613	21.7415	999	999	26.4109	20.6537	999	999	999	11.9418	24.3741	9.19445	20.8183	25.2009	999	999	22.1718	999	999	999	24.3597	999	999
EPCAM	20.8653	13.2579	18.6445	3.49299	8.83291	2.5	14.7903	19.0721	2.5	3.22063	5.59085	3.32754	2.5	16.0851	3.63232	3.65144	6.00859	14.4269	4.26385	5.27435	3.37416	7.33628	8.72822	7.80814	5.85094	4.04851	4.81869	13.2813	16.4749	16.1941	12.3119	5.95516	8.11237	8.87725	8.80982	3.51807	11.3475	3.73475	8.72532	8.10152	14.4176	7.58357	4.75257	19.9346	23.6452	23.6865	18.6226	10.7647	8.87439
ERAS	999	24.1335	999	14.2291	23.5133	17.248	23.7103	999	21.073	12.3696	20.0726	11.3251	10.2026	28.8812	8.0059	11.0475	20.0073	999	20.8176	24.5112	19.1673	26.8069	26.7188	18.8013	20.3061	20.0737	21.7027	22.9279	999	999	999	21.7478	27.2108	23.6901	999	18.9118	20.3696	18.9635	21.4037	21.9828	24.8311	17.2125	13.4886	999	24.8662	999	999	27.7483	23.0796
FABP2	999	20.1176	999	14.7261	23.8287	11.7644	999	999	19.9765	19.0773	19.2871	16.8277	11.6631	23.2448	14.3208	10.754	20.4736	999	21.5295	18.9741	999	999	25.1528	24.1567	19.6117	16.5733	14.6526	22.367	999	999	23.9538	20.4365	999	24.2058	19.3926	5.4095	22.4208	12.8172	18.9426	19.6057	21.9426	25.7975	999	20.9939	999	999	999	999	19.8058
FABP4	999	22.3732	999	13.7298	999	15.3651	999	999	16.1477	13.5839	20.7304	18.6488	16.9309	21.7075	16.5979	13.5768	17.0534	999	16.7087	18.8517	13.9036	21.3743	999	16.4908	21.0101	20.7011	20.0284	24.116	999	999	999	999	999	999	25.2824	7.55459	999	12.2934	999	999	999	999	18.6916	22.4749	999	999	999	999	999
FAS	999	21.205	20.9293	7.20382	17.6449	8.21249	19.4427	24.941	9.87391	9.90222	10.8623	8.50641	8.26495	18.3776	6.97641	7.99194	9.77248	21.8449	11.6381	12.5365	5.55059	14.1975	17.9304	8.92439	12.3396	10.1783	13.103	17.0248	20.4313	999	17.3743	13.1726	18.5488	17.8305	15.3605	7.24027	11.8927	7.77032	13.9704	15.7871	15.5168	16.7208	9.80609	21.2205	25.8892	999	23.8139	19.6651	20.0761
FCGR3A	999	18.2005	20.6187	9.09161	17.032	8.60849	16.0344	999	11.9215	5.8879	14.0238	5.83314	5.49681	17.3385	5.081	6.51482	10.546	19.3776	13.9071	15.5867	11.4015	17.716	16.1454	10.8168	12.6707	11.9388	13.6612	15.3392	21.8175	999	18.9298	15.9394	17.2436	16.172	16.8532	10.0951	12.4596	12.4759	12.7724	14.6639	15.8302	9.96649	9.3422	17.3625	28.3012	999	20.6071	19.5469	17.8305
FCGR3B	999	21.9746	23.3828	8.51669	19.9987	8.01992	18.7213	999	11.7414	5.42403	15.2752	5.47439	4.82986	18.2606	4.43879	5.62508	10.0972	21.777	14.2705	15.9673	12.7147	18.4394	16.4156	10.1465	12.9121	11.6678	13.8736	15.9283	999	999	19.5456	16.432	19.7422	18.2346	20.7937	9.68646	12.1487	12.3539	12.5417	14.4304	15.5035	10.3502	9.00532	17.8981	999	999	999	20.6609	20.0499
FOXA1	999	16.2099	21.6888	9.55494	14.6006	8.67663	19.4036	999	10.4998	10.4678	14.8099	10.072	8.15628	17.8669	9.36328	8.01441	10.8613	22.0259	19.2787	20.3163	6.69455	17.2911	18.149	10.7942	13.1575	11.5963	10.6461	16.0844	22.3312	999	16.1389	16.7742	14.9164	14.5284	14.0855	7.08513	12.7411	7.76345	16.8589	12.3204	17.9223	21.3456	15.2985	20.3595	25.2267	28.3226	21.9723	19.8076	12.9596
FOXA2	999	19.0486	23.7031	10.9718	14.1899	11.1443	18.6089	999	7.95233	8.75614	15.6965	9.40938	9.57047	21.8629	11.7323	9.92238	12.0474	999	15.8549	15.6412	7.98157	19.6684	14.6558	13.2868	13.6442	11.3941	11.1856	15.2728	20.4764	23.2407	16.0063	17.581	13.2538	13.197	16.9196	11.5901	999	11.0588	20.0419	12.91	21.8143	16.7151	14.9579	999	999	999	999	24.9137	13.0476
FUT4	20.2407	17.6138	20.614	9.20504	14.7056	10.6748	14.8279	22.4856	11.7414	7.43082	13.7944	6.47468	5.96164	16.8863	5.1564	6.7263	11.4697	18.8542	12.6197	14.3129	10.6879	14.6697	15.2341	12.0983	13.0991	12.0814	12.9036	14.4453	19.1066	19.7001	16.914	14.131	13.9821	14.4673	13.7213	11.5816	11.8051	10.4573	12.9588	12.3886	15.1255	10.9745	8.28831	17.6305	19.1006	23.1468	19.2148	18.3008	16.76
GAPDH_2	15.5527	7.17809	8.97335	3.88812	5.96062	3.19605	7.16497	18.3966	3.22063	3.47054	4.15123	3.61814	3.20752	8.45792	3.92885	3.60907	3.42525	13.5144	3.77256	4.53183	3.80114	4.82699	6.10578	3.63571	5.91049	3.82721	4.85111	6.208	15.1269	13.8921	7.50945	5.63064	5.23358	5.58137	4.9105	3.59451	4.30046	2.5	4.79956	5.2803	7.44969	6.59338	4.13504	15.7443	15.1392	20.6221	12.9588	9.73182	8.45047
GATA3	24.4511	21.2558	999	13.589	15.5036	11.6874	26.3163	999	14.9418	10.1398	15.27	9.99621	9.69904	20.3959	10.9911	9.70133	19.1585	21.2536	19.1813	19.3396	14.9559	15.787	16.5793	19.8954	16.9917	13.5527	13.9681	18.9048	22.112	999	20.9146	15.5157	15.8976	15.9544	13.0147	11.4119	21.3586	12.1067	13.0122	12.0478	18.895	18.7368	17.0237	20.1521	27.0308	999	23.9209	22.4542	18.5093
GATA4	999	16.7232	999	8.24154	11.981	8.24563	17.7326	999	7.99661	5.93564	13.7469	7.3503	6.45484	22.6306	8.88215	7.20128	17.5805	22.1909	17.6325	15.1333	14.5431	13.8163	12.2177	17.2744	13.0201	10.9118	10.5968	19.4645	17.9747	15.0864	19.6338	14.9472	10.4603	11.5075	14.6037	9.2528	19.6803	10.5286	18.8349	12.2334	21.0504	20.134	14.8623	21.6172	999	22.3316	23.7885	999	11.1022
GATA6	999	22.3301	999	6.50403	16.6616	6.69142	999	999	6.15803	4.74611	16.1603	6.34934	4.81285	24.2698	7.79008	5.84659	17.9188	26.6796	18.9691	20.1075	11.2534	21.3668	18.5434	17.2065	12.2182	11.6791	11.384	21.2783	19.9995	22.6714	23.5638	17.3751	15.5395	15.2927	16.6462	6.2449	19.5747	7.41839	18.3701	12.0197	22.7334	999	14.4559	24.3121	999	999	24.3312	999	15.4341
GCG	22.131	16.2785	999	19.5463	999	16.9459	999	999	18.8111	999	999	999	15.9031	23.4972	999	14.4816	999	23.2522	999	22.9624	999	999	22.8929	999	999	999	20.0257	28.009	999	999	22.6061	21.4516	999	999	15.2618	4.67551	999	8.4678	999	999	999	999	22.95	24.1487	999	999	999	999	23.6172
GFAP	999	20.3891	999	18.8615	19.9196	999	999	999	20.3589	999	999	21.1395	28.912	20.0493	20.2148	19.5933	20.3072	21.2892	22.2359	19.6705	19.7111	20.4544	20.439	18.438	22.5406	20.0196	21.7245	19.4937	21.9685	999	19.7808	20.4146	999	999	19.0769	11.4003	999	11.7869	27.0378	999	999	19.5566	19.1485	22.8727	999	999	999	23.6742	999
GNL3	19.3558	12.281	15.3561	3.12233	11.4285	4.28843	11.9839	999	3.52705	3.69936	5.58768	3.76379	4.27948	13.5029	3.93774	4.34696	4.85869	17.0379	5.33637	6.61454	3.46648	8.02334	9.91506	5.01641	6.91157	5.2026	6.88543	10.7378	17.5178	17.9207	11.9721	7.26218	10.7047	10.8248	10.1509	4.30956	9.42745	3.69386	10.28	11.8296	12.9431	9.33205	5.64385	19.2217	999	999	17.9092	12.8784	11.4383
GREM1	999	21.7174	22.3371	11.4761	15.966	18.2491	21.9684	999	17.5452	14.1387	13.4391	10.4058	16.6421	20.7864	10.3878	17.6087	19.0202	24.1598	17.5109	20.0389	11.5803	13.7648	17.6466	16.0792	15.1863	12.6255	18.4314	23.9714	999	999	19.9385	14.7178	16.1871	20.6571	18.59	11.4973	19.6194	11.997	13.5093	16.0981	21.9432	17.391	12.8819	21.5754	27.2502	28.1792	999	19.6239	20.1709
GSK3B	20.1956	11.6413	13.8644	3.77037	10.2069	4.74003	11.2812	999	5.32141	4.60436	7.34523	4.05418	4.37524	13.4134	4.07853	4.54286	5.90339	17.4088	7.68772	8.83003	3.88257	8.9849	10.4658	5.83823	8.68855	6.36045	8.51186	10.1534	18.5605	18.4096	11.5242	8.63453	9.90758	10.81	10.0897	5.25864	8.25645	4.0884	9.35884	10.3442	12.4953	13.1356	6.17644	22.1322	26.8337	999	16.8564	13.3596	11.8829
HHEX	999	21.6223	999	5.4695	999	7.75848	999	999	4.95526	5.54276	13.3409	6.64604	6.10473	25.4186	8.13457	7.66131	14.8647	22.5103	11.9482	17.0294	7.88824	17.0536	18.8484	15.8644	13.687	12.2477	14.0656	23.7126	19.0113	999	22.1095	15.1239	20.1051	21.1646	999	5.81594	19.1622	7.82485	14.7781	14.6393	999	18.7595	11.803	999	999	999	999	999	16.4547
HNF4A	25.5317	17.0299	24.216	9.40381	11.7945	7.21645	21.236	999	9.44461	8.31086	14.4172	5.80273	5.50958	21.8531	7.61832	5.94753	15.8202	23.3623	999	18.1103	15.1922	15.4086	12.5267	16.2254	14.4138	9.01708	8.82474	19.5349	23.0978	23.005	22.1443	17.3825	10.8191	11.5048	14.8123	8.62136	18.3241	9.26346	17.3443	9.93005	20.3275	18.3166	16.4748	24.8943	999	999	999	23.3136	10.8005
HTATSF1	16.0946	9.3057	10.8612	3.4992	9.23027	4.60372	9.52264	20.8594	3.60338	3.85515	5.6708	3.80772	3.99415	9.68398	3.79933	4.36775	3.99563	15.165	5.5203	6.45043	3.42991	7.12576	8.89694	4.06321	7.3273	4.84137	6.93325	7.96916	16.9322	14.4596	9.74213	7.65693	9.55999	9.66753	7.8859	4.09872	8.3303	3.06173	9.76961	11.7315	12.8326	8.13529	5.45554	19.0781	20.2526	22.4461	14.4354	11.7418	10.4281
ICAM1	999	999	999	12.5472	18.4343	12.4358	22.5566	999	15.4893	13.0816	17.1187	10.3626	9.05288	22.8479	8.0898	10.5362	17.8028	22.3459	17.1076	17.2859	12.7149	16.5907	16.3275	16.8742	19.2873	13.9391	16.973	20.2238	999	999	20.7959	17.1612	19.1095	18.7223	19.2778	15.0266	12.129	14.1798	12.0848	14.1223	14.9552	19.6277	11.2952	23.7713	999	999	999	24.3976	23.8932
IGFBP3	999	17.8238	17.2545	6.67524	11.832	3.74306	13.9997	20.0282	10.2238	8.1367	11.8206	4.28651	2.5	17.4357	3.97721	3.23081	8.53242	20.6918	11.8945	12.385	5.42932	14.8019	17.47	7.81373	13.7483	7.71905	6.6911	13.4295	20.4536	23.7679	15.3739	11.5094	11.9675	12.0244	8.37032	5.49629	8.53154	5.92658	11.9594	8.89908	10.2735	15.1875	8.55529	20.5869	999	999	20.5104	16.3831	11.9033
INHBA	999	19.8239	999	10.8918	15.2925	9.84232	22.7471	999	11.3597	10.828	15.809	8.46233	7.6712	23.9429	9.02586	8.58974	14.2564	19.134	8.40178	14.7511	10.5361	18.062	19.5455	16.8686	17.5669	12.5334	11.9216	22.4561	999	999	19.2702	14.0671	15.6073	16.5786	12.8029	8.14234	15.6011	9.81464	15.8579	12.3816	16.8578	11.6671	6.40346	23.035	23.615	999	19.7852	15.6808	14.7363
ITGA4	21.3963	15.548	17.136	4.39972	12.8216	9.27336	14.9031	999	7.08725	7.52995	8.24297	7.82581	8.16336	16.4435	6.12828	7.05196	8.55322	20.1609	10.3619	12.8839	5.70253	11.6744	15.2327	8.17481	8.63762	6.83991	10.2993	13.8014	20.3329	20.3076	13.9205	10.1927	14.5021	15.4092	14.1679	6.64558	12.5699	7.9881	14.2063	15.7115	18.0345	16.8468	10.364	23.6212	999	999	18.8205	17.6445	14.7875
ITGA6	21.6387	14.5198	15.7172	3.8975	12.4236	3.8779	13.7315	20.6108	4.75599	5.01474	7.67125	4.43204	4.53441	13.8261	4.88214	3.78869	6.23622	15.5477	6.62248	8.2737	3.37803	9.76273	11.3334	5.9525	8.70795	6.33732	8.38826	11.9564	17.7776	17.0112	10.556	8.51783	11.7833	12.4383	11.9873	6.28889	10.5179	5.20429	11.3509	12.7601	14.3262	13.1845	6.60462	20.0745	23.9582	24.4109	15.7383	12.6794	13.4091
ITGAV	20.7775	14.6675	15.8133	4.77152	11.796	4.74814	13.3068	999	4.99947	5.15068	8.01944	4.35443	4.23566	14.112	3.85575	4.24739	5.31151	19.2438	7.11577	9.90244	3.46411	10.5682	12.7815	5.69162	9.13565	5.44994	7.2729	11.2684	19.0943	18.8241	12.9903	9.32753	11.9836	11.7847	9.65887	6.04918	7.82594	5.13	9.36332	10.7932	12.2734	11.8123	5.98863	999	999	999	18.3302	14.3923	11.0559
ITGAX	999	999	999	12.9727	19.248	14.3199	999	999	17.0233	16.6658	15.6306	11.6091	12.204	21.3709	12.2649	12.8067	17.0768	20.5496	19.597	18.0608	16.1687	15.8343	16.8925	18.0892	16.3603	14.5532	16.4473	18.5645	22.2212	999	18.6046	16.0931	17.3664	18.2796	999	17.3899	22.367	17.8227	16.7221	17.1428	21.9287	18.2944	15.3371	20.6072	28.6717	999	999	24.4903	20.0079
ITGB1	18.6766	10.2269	12.2185	3.05158	7.89694	3.28972	9.32024	19.0528	2.5	3.20077	4.88563	3.32414	2.5	11.0087	3.50015	3.39565	3.86717	12.2658	3.12149	5.22703	3.90431	6.09906	7.72052	3.80731	5.12132	3.8035	4.49852	8.01358	15.0694	13.728	9.48809	5.24739	7.75938	7.54567	6.36094	3.69672	7.63655	3.09476	8.67161	9.8565	11.5037	8.91536	4.19263	17.0465	18.2477	21.7939	12.9943	8.54923	6.95271
ITGB2	999	21.0212	23.9796	13.7601	17.6655	9.6242	21.6813	999	13.6012	14.1059	16.8232	12.7415	8.39998	20.8338	12.0911	7.9141	16.6341	20.6938	14.6764	17.9845	13.5487	17.5349	18.6965	17.8859	16.2033	12.4877	11.3241	20.63	20.7166	999	19.5283	16.8862	18.5347	16.1307	20.5829	13.1216	17.92	14.6866	18.844	16.2649	21.4726	16.5027	15.0769	23.8637	25.4674	999	27.6889	999	18.1078
ITGB3	23.6447	19.3565	20.7047	13.7856	16.2693	9.0853	21.5621	999	13.1742	13.8091	15.8056	12.6772	9.33619	18.096	11.4114	5.0776	14.9434	21.8682	15.0288	15.5528	13.4794	17.2898	21.7443	15.0791	17.3669	14.1674	9.96797	16.4992	999	23.4403	17.7757	16.0097	18.0987	15.1995	14.1444	12.0049	16.1651	13.0114	18.1487	12.982	19.723	18.2114	13.8069	22.1207	999	999	999	999	16.0808
KDR	999	18.2967	20.1745	5.2297	13.0565	4.4361	17.4074	999	5.7327	5.49374	8.82947	5.92265	3.81263	18.1413	6.48626	3.75018	9.69935	16.9319	7.71005	10.7553	4.98318	10.7299	12.8378	11.5007	10.9288	8.07562	7.20102	16.5098	19.3596	18.3972	13.7292	9.01313	12.885	10.2706	12.3985	7.30302	15.5827	7.46679	11.8998	11.4206	18.4277	10.4315	7.71699	23.772	25.8559	999	18.7405	13.4629	10.0467
KIT	23.4495	15.2046	17.9976	6.0243	14.7599	8.66599	15.0253	999	4.84619	5.72947	10.8233	6.2147	7.33702	15.2516	7.41475	7.31013	6.7651	19.7112	8.97556	11.713	6.90898	12.6302	14.4802	7.97566	11.5757	8.69188	10.5181	13.6171	18.0019	20.6575	15.8154	10.7637	13.1749	15.3163	13.6685	7.70612	12.2365	5.98253	11.7103	12.807	16.4486	13.3746	7.92727	999	999	999	21.6892	14.2121	13.831
LEF1	999	15.2619	20.7045	4.55295	15.153	5.19134	16.1461	999	11.7861	5.57803	8.41343	5.78745	4.26043	16.5525	5.38079	5.20706	5.96175	999	13.5553	13.6579	5.29646	11.3739	16.2215	6.96753	9.2851	7.45249	9.13375	13.5452	999	999	17.4043	10.5561	15.238	12.8324	13.8803	4.40761	10.6784	3.42102	11.8332	12.7124	15.4512	999	13.0815	999	999	999	999	18.083	13.6097
LHX2	999	14.3393	16.959	9.16657	13.9209	13.8209	12.1035	999	16.415	13.2482	14.1644	8.98647	10.3718	15.409	6.57004	11.3624	7.56841	20.2377	19.5395	17.3373	7.61375	12.7791	16.0336	7.89799	12.6637	9.39134	14.0272	10.5182	24.2084	999	17.2656	16.4896	17.8723	18.1574	15.0645	7.04086	8.49234	4.32862	10.2907	14.3383	12.8152	20.7072	16.151	19.3889	26.1129	999	22.0522	20.5976	14.9038
LIN28	23.4082	12.713	12.6048	3.06255	9.3287	5.90419	10.9859	18.1867	3.02539	3.10349	4.28811	3.17	3.47343	11.2105	3.37908	5.1985	4.49418	15.0487	4.08953	4.7824	3.62723	5.59192	7.27459	3.99631	6.33478	4.37659	7.56521	9.19672	15.8109	15.326	9.28529	5.4331	8.04858	9.17571	12.7591	5.39262	4.75331	4.60296	5.45087	7.50349	8.92194	6.80739	3.94627	18.8237	19.3363	999	14.3005	9.86976	10.647
LRP2	22.1668	15.7574	14.3067	6.75786	11.533	4.76902	12.0844	999	11.9584	8.35712	9.98406	5.28895	4.77736	13.4126	5.4968	4.98347	5.66227	19.0958	11.4469	15.9785	6.12332	11.1394	13.0323	5.23326	10.1845	6.37213	6.8469	9.66912	999	999	14.6419	11.1041	10.7489	12.2786	14.2632	8.27926	8.27007	6.68012	10.6721	11.2936	12.5684	16.0706	9.8458	999	999	999	17.6079	18.2987	11.011
MAPK1	999	12.1744	16.1038	4.42367	11.9806	5.2977	13.3937	23.9851	5.74528	5.1964	8.58059	4.62656	4.47314	13.7256	4.79279	5.07779	6.18056	19.3163	7.98254	9.58239	8.37116	10.3812	12.5374	6.50405	10.308	7.14119	9.32883	11.3659	20.2527	20.5348	13.5751	9.88302	11.7877	12.3827	10.4459	5.48696	8.3455	4.13891	9.49232	10.111	12.6092	14.0514	6.13964	20.2611	999	999	19.4038	15.3289	14.0625
MAPK3	999	13.2205	16.553	6.97156	11.9762	7.03722	12.86	22.7874	7.25753	7.0493	8.41443	5.95904	5.65696	15.4088	6.2169	5.73204	7.48113	20.9132	7.97921	9.11257	5.67648	10.211	11.7645	7.59479	9.97626	7.78883	8.75528	11.6164	23.8359	22.5264	13.991	10.2896	11.792	11.4475	9.73731	5.76942	9.21095	4.89409	10.4462	10.4951	12.7535	12.2449	6.11076	22.7719	26.0917	999	18.4136	13.8508	11.3397
MME	22.4231	16.4204	21.3788	6.4715	15.3858	5.88981	19.5431	999	5.93518	6.1574	11.1018	9.43064	5.90885	18.9797	7.96729	5.00167	10.2705	17.8596	6.51077	10.2241	6.96544	14.1568	17.392	10.6986	12.5694	10.8662	8.20834	17.1588	20.8972	20.0861	16.6406	11.4721	16.9719	13.7552	8.86116	6.02416	999	7.54817	12.2995	12.6588	15.089	11.1271	6.1508	21.7325	999	999	21.5231	15.8115	16.9739
MYC	999	999	999	8.77884	21.7378	11.7523	999	999	9.4162	8.76247	17.3949	12.2745	10.988	20.9597	11.5047	10.8447	15.6807	20.6505	11.6641	15.5735	12.6849	18.3885	21.0583	13.901	18.1138	15.7112	16.979	19.6859	22.6182	24.3257	20.5711	16.5509	20.4698	20.758	20.1457	7.30679	12.5427	7.57007	12.5357	13.2454	13.9296	14.3375	8.49706	18.9036	999	999	23.7205	20.0943	23.936
MYH3	19.5733	16.8305	17.8312	8.71354	16.9975	8.82956	17.9178	999	11.1708	6.12845	13.0449	6.68407	4.98061	18.3006	10.2161	5.96168	10.7719	19.6136	13.6721	13.7783	9.99156	14.7163	17.2823	10.8811	14.0962	12.0556	13.0435	15.4818	21.8232	20.7325	16.4684	12.6066	15.2513	17.1735	17.734	7.26772	10.9032	8.78443	11.56	12.7133	14.6377	11.4796	9.98739	20.6502	21.0894	999	19.556	16.2337	14.8092
NEFL	999	22.3767	999	5.37357	22.1302	11.7588	21.9541	999	8.52291	8.67477	10.9787	6.80867	9.64054	18.7291	6.08913	10.598	7.48417	20.7735	11.6647	15.0088	6.67227	15.8079	17.4528	9.60008	13.748	9.35836	15.8764	16.4098	22.5251	23.3174	19.4471	15.2376	18.7202	999	24.526	5.36387	12.3698	3.50564	12.585	14.8133	14.9251	15.7614	7.6419	22.5177	999	999	23.2607	23.0278	999
NGFR	999	19.2418	21.8919	5.88666	15.6192	10.8456	16.0096	999	9.83219	9.32386	8.40447	6.69471	9.1922	19.2611	6.1383	9.29674	8.84864	21.3306	10.5888	12.5015	5.91659	11.5478	14.4322	9.64923	8.99462	7.69562	12.925	13.5019	999	23.5973	17.867	10.9191	15.9988	16.6167	17.74	7.16829	9.47655	6.93117	10.4453	13.2984	14.132	16.5745	9.84084	23.3254	999	999	21.256	19.6518	16.603
NKX2-5	999	999	999	10.0803	999	13.7151	999	999	17.1398	9.15566	999	8.7483	6.99575	22.0536	5.873	8.75871	15.5581	23.4156	19.9012	21.2577	16.7084	20.9587	999	17.2327	18.1359	18.2696	20.3786	19.3855	999	999	21.8103	23.5595	21.6508	999	999	15.4727	18.638	14.6158	19.1544	21.5468	22.04	15.8929	15.5396	23.5897	999	999	23.1354	25.5079	24.9171
NODAL	999	18.975	23.5285	4.12555	14.8705	11.4476	19.3723	999	4.78107	5.54463	9.68881	7.59079	8.46096	21.1744	6.35704	11.4363	11.6396	19.6786	8.65521	11.0603	13.468	12.2703	18.2893	11.9261	11.543	9.39182	13.4408	17.3972	17.1891	20.3358	20.5408	10.9821	15.5056	16.4906	17.9201	6.08475	20.8947	7.19855	16.8669	13.884	20.548	11.6724	5.70915	20.61	999	999	24.2459	18.8989	13.3738
NR5A2	999	18.157	999	6.85416	15.0028	7.1039	22.339	999	7.13984	7.92778	12.9559	8.65687	6.24684	20.6066	8.04363	6.04927	13.3541	22.0331	9.88081	13.2449	7.46896	15.4537	17.8853	13.8637	13.499	10.4902	10.4792	20.6086	21.2072	21.1126	16.364	13.1729	14.8686	15.1244	14.3703	7.31398	16.0124	8.1923	17.9479	13.2092	21.1804	15.1544	8.91827	24.8815	999	999	999	18.7207	13.3783
OTX2	999	13.9876	15.2514	4.75942	11.6288	9.40102	11.6315	20.717	5.04535	5.25096	6.26225	4.00272	7.26942	13.544	3.95296	8.89435	5.29395	22.2136	7.63909	7.46489	3.7646	8.04985	9.99318	4.8073	7.1537	6.01111	9.70942	10.9224	16.8212	19.3219	12.3036	7.68117	11.1969	13.8093	11.9854	4.54061	6.92788	3.63939	8.35132	10.6927	10.6965	11.0445	6.94265	22.192	25.1229	27.8884	16.8891	13.388	13.5178
PAX6	999	14.4473	17.8262	4.11351	12.5808	13.2669	12.1359	999	11.5798	9.95015	8.86531	4.25002	15.0639	17.6918	3.39371	14.2372	4.98358	999	14.831	16.6574	3.67981	10.2551	14.3684	3.7302	5.41302	4.86075	10.0273	10.5719	999	999	16.6044	12.0126	15.0454	999	13.6613	3.50688	7.68152	2.5	10.2869	13.503	12.494	22.7412	14.0326	21.735	999	999	999	21.0208	21.2736
RAF1	22.4207	13.8104	16.3889	4.82877	11.3428	5.35074	12.0561	22.0503	5.02489	4.7231	7.31346	4.60442	4.29316	14.6976	4.90518	4.37707	5.9786	17.9207	7.38003	9.02349	3.95419	9.74796	12.1314	5.88145	9.61779	6.34749	7.67389	11.0084	18.2203	18.8426	13.1803	7.64829	10.3807	11.1946	12.1981	6.09445	7.89683	3.97617	9.05644	9.90278	12.2012	10.4183	5.48318	21.3967	18.7622	999	18.5954	13.1027	10.4851
ROCK1	23.4758	13.3867	16.8278	3.73353	10.8674	3.88816	13.0895	22.7823	3.64468	3.897	5.51598	4.0209	3.73184	15.0252	4.4342	4.85288	5.18335	17.1486	5.09648	6.31403	3.70603	7.4157	9.85997	5.4747	6.60862	4.8883	5.67135	10.3687	17.3101	19.099	13.2735	6.15368	9.93934	10.3152	11.6234	4.99691	10.0082	4.31596	10.7341	12.2115	13.5074	9.74593	6.53502	999	999	999	17.0212	12.1302	9.79715
SDC1	999	20.4694	21.9374	7.90469	18.3241	8.9765	19.0713	999	9.08884	8.97183	11.0763	7.37227	7.68236	17.5687	7.66296	7.37928	8.91688	20.1566	10.9662	12.8417	6.02041	14.6928	17.351	9.77755	11.8811	9.92206	12.1327	16.3894	21.742	20.8528	18.313	12.5177	18.3618	18.7706	15.2645	7.05109	9.60297	6.38096	10.7894	11.7532	14.0906	12.4483	7.10955	20.3007	24.9425	999	20.6061	19.6245	15.8497
SNAI2	20.3148	12.5798	17.1463	5.2863	11.0256	5.88956	15.5993	999	13.165	5.94337	6.32852	6.91044	3.98747	16.7342	6.31847	4.40846	12.3742	18.7169	13.7878	14.4911	9.52747	9.00112	13.6344	11.718	8.15536	7.8265	8.43346	13.871	21.1881	17.5022	16.1838	10.0183	11.0869	8.95659	8.75646	4.99632	13.339	6.18068	11.876	11.3855	18.0272	17.1312	11.8511	18.9037	28.2991	21.8214	19.8678	999	12.613
SOX10	999	21.3225	999	5.62417	15.8713	12.1333	21.2452	999	10.8693	10.0921	9.51025	7.51351	10.605	23.2222	6.49564	12.1037	13.7352	999	13.1898	15.8822	9.84865	13.7751	17.1513	12.842	9.49709	8.739	13.7383	20.1637	22.7135	999	21.5544	12.7359	17.2896	20.2673	21.1799	9.01152	13.8009	9.23422	11.6777	13.8577	17.179	18.6228	10.3626	24.1252	999	999	999	999	25.6458
SOX17	999	18.6235	999	8.16283	17.6928	10.3503	20.8798	24.0018	6.6605	6.17191	13.3487	8.69971	8.9519	19.2896	10.2759	9.96701	11.4396	20.4493	15.4424	18.3645	10.4803	17.8772	17.9138	13.5659	11.2531	11.3626	13.3711	18.3806	19.244	24.1141	19.0513	15.2293	16.5025	17.6924	15.7887	7.6889	11.3395	6.50075	12.3864	12.2608	14.4262	16.7679	11.135	20.9955	999	999	23.1149	24.947	16.6678
SOX7	999	999	999	14.2791	999	10.9433	999	999	17.2041	15.8939	18.5301	9.0148	8.57475	22.7643	11.2117	9.35434	16.6467	999	21.2674	21.9261	14.8567	24.3405	22.9879	17.977	19.1393	15.1621	18.2176	999	999	999	21.8916	19.9381	22.1672	999	999	13.5999	18.5555	14.3121	17.5413	12.5848	18.091	16.7869	14.1369	20.7215	999	999	999	999	999
SPARC	999	11.9914	16.3893	5.21256	8.98647	3.2444	12.5687	20.4436	5.11385	4.07175	8.09018	3.61854	2.5	15.004	3.89298	3.0041	6.32217	15.0912	6.35818	8.69905	5.24294	9.42216	11.0737	6.11438	9.51757	5.64216	5.31546	10.808	16.5474	18.5409	13.1248	8.45451	8.55889	8.19176	6.26622	3.73253	8.0285	3.24542	9.33997	6.63738	11.0238	6.17395	5.04036	19.6728	23.8299	23.084	18.0174	13.1688	8.26058
SPI1	20.3036	999	999	12.8863	17.8391	12.0966	999	999	13.2278	14.6151	15.6012	16.062	11.3401	999	14.523	8.9443	17.4141	999	14.7682	19.0502	17.3579	17.95	21.5827	19.0663	17.1084	18.0412	15.456	999	999	999	999	18.0979	21.7602	18.2295	18.2274	12.7522	23.0543	14	18.7566	15.0686	999	24.8522	10.9042	999	999	25.1764	19.3558	999	20.9989
STAT3	22.5365	14.2719	16.5158	4.43924	12.0189	5.06114	13.8568	999	5.79594	5.25465	8.3225	4.597	5.08258	15.5459	5.2439	4.85101	7.61752	18.0907	7.98958	9.45174	4.31776	10.2502	11.7365	7.67713	10.9951	7.67146	8.82439	12.0756	21.4826	20.8696	13.6109	9.52331	11.872	12.5139	11.4934	6.0291	9.06228	4.82048	10.0677	11.0957	13.0543	7.69363	5.86161	21.5682	20.5021	24.3616	18.5184	14.3422	12.2662
SYP	24.0622	15.5357	23.0522	10.927	19.7338	17.3929	16.7852	999	13.6697	13.3783	16.0555	11.8083	14.3188	19.5731	13.1275	15.3704	11.4089	21.2855	13.9553	14.7458	12.1589	16.3248	17.757	13.5015	16.2906	14.5391	18.8194	14.9417	20.3721	999	19.1711	15.6386	20.0403	19.4631	15.5721	11.3765	16.4046	7.71719	15.2572	18.0531	18.2527	13.1602	10.2586	19.8219	27.4966	999	21.7713	18.6903	22.9937
SYT1	22.436	12.9242	17.0267	5.74077	14.8926	10.7741	13.3582	999	5.28474	6.75537	9.8207	6.57908	9.95817	16.0198	6.37528	10.0561	5.99386	16.4466	6.77562	10.3146	4.83866	12.1739	14.2001	6.63258	10.8396	8.52534	12.2106	11.6744	18.6311	18.9013	13.6388	10.5495	15.2791	16.8191	13.4956	6.89687	10.507	4.43324	12.2907	16.1598	14.778	9.2465	6.15719	19.7512	999	999	17.907	15.1748	16.3933
TFRC	22.1021	13.8249	18.4263	4.79319	12.6842	5.82813	14.8649	999	5.15146	4.76178	8.51379	4.91947	4.63887	16.3932	4.19734	4.93395	7.05411	18.9314	6.67031	9.98354	6.51457	10.5068	12.5531	7.55532	10.2352	6.30538	8.90434	13.7	23.147	19.6338	15.166	10.1138	13.4614	13.7173	11.2634	6.55149	9.60385	4.59084	9.7176	11.5289	13.4619	16.3143	5.54088	21.8802	999	999	20.2818	15.6602	15.4909
TH	999	16.6548	18.8431	15.3318	19.0153	19.2409	16.8634	999	23.6078	21.0301	16.9104	16.0247	17.3373	20.4743	12.625	16.7955	12.4411	24.3662	22.3968	23.4741	17.4152	16.9431	20.5918	13.2786	16.5702	15.2713	19.1124	16.0152	23.0639	999	22.738	23.5788	22.3999	999	14.7633	12.8143	14.0112	9.28773	16.7353	19.7406	16.0577	21.1198	19.856	21.6317	999	999	999	21.9904	20.9882
THBD	999	19.9753	22.877	9.43854	16.1826	10.0591	15.5445	999	11.5551	7.84504	14.7335	7.19627	6.03643	19.1908	5.11156	6.32179	13.157	22.9203	14.4797	15.3157	12.5989	16.8148	16.2546	13.226	13.0772	13.9137	10.9846	15.2964	22.6395	23.7915	18.8065	15.0982	17.2953	14.3385	13.4016	10.0128	12.6813	11.5655	13.9112	12.2057	15.7773	12.8273	9.94426	19.1879	18.0464	999	23.5768	20.7035	15.1369
TNFRSF8	999	999	999	10.147	17.7251	15.7142	20.0802	999	9.21686	10.3913	13.4509	11.817	13.775	21.2016	12.2563	13.4179	14.2845	20.4363	10.2345	11.7172	12.4647	14.524	16.2612	16.027	14.397	14.0092	15.9787	20.1762	21.4033	21.4582	19.3376	12.9751	18.0458	19.291	20.9189	14.4409	18.9394	14.4695	15.7755	17.4697	19.9589	13.9919	7.97981	999	999	999	23.0905	17.6069	20.4486
TP63	999	999	999	9.21151	19.7003	10.1604	999	999	14.3315	14.847	15.0876	8.85734	9.10116	22.434	7.89132	9.67868	16.738	999	19.1379	18.787	8.56949	20.1519	23.3373	17.5436	13.507	11.165	12.5761	22.031	999	999	20.8436	16.6008	20.8553	21.3094	17.6332	6.12977	19.7367	7.93643	13.509	13.8963	999	999	15.7544	22.477	999	999	23.7473	999	19.0394
TWIST1	20.4337	12.825	19.7121	6.52493	13.0684	6.53346	17.2827	999	10.2637	6.29684	10.7961	9.0284	5.58851	15.6037	7.90062	6.12549	10.6679	18.4463	10.1234	11.4656	6.9527	11.6213	13.0096	11.9114	10.0573	10.4385	9.05712	15.2288	999	19.8172	14.7951	11.9324	13.744	11.3757	11.3112	4.74619	17.5471	5.30383	17.3692	15.4054	22.8022	11.8467	8.81035	21.828	999	25.4625	19.089	19.2137	13.3469
UTF1	999	999	23.8535	9.91127	16.1684	13.7672	16.9843	999	10.839	10.942	11.6459	8.92205	8.96996	20.1694	6.66381	10.1615	13.1859	21.9339	10.3802	11.172	13.1977	12.02	13.3881	13.7254	13.2653	13.4901	14.8264	16.5463	23.9063	22.0131	21.0821	12.4692	16.0375	16.7378	999	14.8258	13.2133	15.967	12.0764	14.2722	15.8009	10.8318	7.06568	22.0384	22.698	999	20.8501	17.2725	17.6966
VIM	16.7273	6.91773	11.2943	3.21079	7.17272	3.02719	7.56637	19.2225	4.37791	3.33771	4.95392	3.15421	2.5	10.0392	3.6282	3.56784	2.5	15.2356	4.7076	7.90828	3.70819	6.72952	8.70279	3.48986	5.06243	3.45694	5.1283	5.70527	18.6865	17.0567	10.7864	7.71946	7.33012	7.2241	6.62672	3.50931	4.95908	2.5	6.72537	6.98797	7.93826	6.78818	4.24133	19.1042	19.4114	22.4206	16.383	13.9771	9.16923
ZFX	21.202	13.4109	15.939	4.94955	11.8015	5.18428	12.6489	999	5.00033	4.92771	7.61994	4.51815	4.22748	13.6095	4.48972	4.53664	5.62038	18.6791	7.67892	9.03211	5.86718	9.55888	11.4587	5.43999	9.45599	6.16527	8.07084	10.1423	18.7409	18.6565	12.8216	8.61463	10.9654	11.5807	10.4761	5.23621	9.46384	4.49918	10.0974	11.322	13.1176	11.6447	6.82388	21.1374	28.0796	24.8328	17.102	13.519	11.4888
[truncated: 526 more columns]
