# Supplementary material for: Assessment of established techniques to determine developmental and malignant potential of human pluripotent stem cells
Source: Nat Commun. 2018 May 15;9:1925. doi: 10.1038/s41467-018-04011-3 (PMC5954055; doi:10.1038/s41467-018-04011-3)
Supplement: Supplementary file 6 — Supplementary Data 3 [file 41467_2018_4011_MOESM6_ESM.xlsx]

## Sheet: Sheet1
Supplementary Data 3. Normalized Expression data for embryoid body differentiation assays.
ID_REF	Assay ID	Assay Name	FP	RP	Design RefSeq	Blast Hits	Gene Symbol	Gene Aliases	Gene Full Name	GO Function	GO Process	GO Component				B-01-101-T-R-1	B-01-105-T-R-3	B-01-10-EB-R-1	B-01-11-EB-R-1	B-01-12-EB-R-1	B-01-13-EB-R-1	B-01-14-EB-R-1	B-01-17-EB-R-2	B-01-18-EB-R-2	B-01-19-EB-R-2	B-01-21-EB-R-2	B-01-22-EB-R-2	B-01-23-EB-R-2	B-01-24-EB-R-2	B-01-26-EB-R-2	B-01-27-EB-R-2	B-01-28-EB-R-2	B-01-2-EB-R-1	B-01-30-EB-R-3	B-01-31-EB-R-3	B-01-34-EB-R-3	B-01-35-EB-R-3	B-01-36-EB-R-3	B-01-38-EB-R-3	B-01-39-EB-R-3	B-01-40-EB-R-3	B-01-41-EB-R-3	B-01-42-EB-R-3	B-01-4-EB-R-1	B-01-5-EB-R-1	B-01-6-EB-R-1	B-01-7-EB-R-1	B-01-8-EB-R-1	B-01-9-EB-R-1
ACTA2	GEA00013236	ACTA2_13236_i2	ACCCGATAGAACATGGCATCA	GGCAACACGAAGCTCATTGTA	NM_001141945.1	NM_001613.2|NM_001141945.1	ACTA2		actin, alpha 2, smooth muscle, aorta							22.6303	23.6265	23.7094	13.7972	10.3614	21.3503	24.3201	23.2623	18.9472	21.5482	24.0382	15.3188	23.2623	25.3557	22.4769	22.917	24.9003	25.928	24.1982	24.3201	24.4445	22.6725	21.0334	25.8476	24.5435	24.1288	24.3201	26.8896	23.0952	18.6944	22.9997	22.8457	19.7536	23.7925
ACTB	GEP00055733	ACTB_55733_i2	CCAACCGCGAGAAGATGAC	TAGCACAGCCTGGATAGCAA	NM_001101.3	NM_001101	ACTB		actin, beta							29.9169	32.2331	31.478	28.5768	29.5581	28.8434	32.5399	30.1959	30.1959	29.7937	31.2502	29.7937	31.0499	32.5399	32.8133	31.9546	31.2502	29.4473	32.2331	31.0499	31.478	31.478	31.2502	31.2502	30.0452	30.3475	30.5104	32.8133	30.5104	30.5104	32.8133	30.8654	31.9546	31.478
ACTN1	GEA00017570	ACTN1_17570_i2	TAGCCAGCAAAGGCGTCAAA	TGCCCAGGGTCATCTTCACA	NM_001130004.1	NM_001130005.1|NM_001130004.1|NM_001102.3	ACTN1	BDPLT15	actinin, alpha 1	actin filament binding|calcium ion binding|integrin binding|ion channel binding|protein binding|protein domain specific binding|vinculin binding	actin filament bundle assembly|blood coagulation|cell junction assembly|extracellular matrix organization|focal adhesion assembly|negative regulation of cellular component movement|platelet activation|platelet degranulation|regulation of apoptotic process	Z disc|cell projection|cytoplasm|cytoskeleton|cytosol|dendritic spine|extracellular region|extracellular vesicular exosome|fascia adherens|focal adhesion|nucleus|plasma membrane|platelet alpha granule lumen|pseudopodium|ruffle				28.3277	28.1731	29.7937	28.493	29.4473	27.3107	29.2353	31.9546	27.17	26.7364	28.409	26.0928	27.803	29.2353	27.241	28.409	27.3805	29.5581	28.9281	29.5581	28.6641	28.9281	29.3364	28.02	28.9281	28.1731	28.1731	27.8798	29.1291	29.2353	29.5581	28.9281	28.9281	28.409
ADIPOQ	GEP00057388	ADIPOQ_57388_i2	CCTGGTGAGAAGGGTGAGAAA	GGTTTCACCGATGTCTCCCTTA	NM_001177800.1	NM_004797|NM_001177800	ADIPOQ	ACDC|ADPN|APM1|APM-1|GBP28|ACRP30|ADIPQTL1	adiponectin, C1Q and collagen domain containing	cytokine activity|hormone activity|identical protein binding|protein binding|protein homodimerization activity|receptor binding|sialic acid binding	adiponectin-mediated signaling pathway|brown fat cell differentiation|cellular response to cAMP|cellular response to drug|cellular response to epinephrine stimulus|cellular response to insulin stimulus|circadian rhythm|detection of oxidative stress|fatty acid beta-oxidation|fatty acid oxidation|generation of precursor metabolites and energy|glucose homeostasis|glucose metabolic process|low-densit…	cell surface|collagen|endoplasmic reticulum|extracellular region|extracellular space				22.6303	13.4575	17.1764	8.98287	19.7536	14.6627	14.098	24.3201	10.0058	7.63625	14.6627	15.3188	7.63625	15.7026	8.33361	7.92495	7.63625	18.489	13.7972	19.0326	13.7972	17.6745	14.098	6.91918	7.63625	8.33361	6.18717	11.2817	17.7469	18.6944	16.7179	16.385	17.8194	12.665
ALPL	GEP00056628	ALPL_56628_i10	CCCTTCACTGCCATCCTGTA	GCAGACTGCGCCTGGTA	NM_000478.4	NM_001127501|NM_001177520|NM_000478	ALPL	HOPS|TNAP|APTNAP|TNSALP|AP-TNAP	alkaline phosphatase, liver/bone/kidney	alkaline phosphatase activity|metal ion binding|pyrophosphatase activity	cellular response to organic cyclic compound|cementum mineralization|developmental process involved in reproduction|endochondral ossification|response to antibiotic|response to glucocorticoid stimulus|response to lipopolysaccharide|response to vitamin D|skeletal system development	anchored to membrane|extracellular space|integral to membrane|plasma membrane				22.6303	13.4575	26.5898	20.6593	27.7331	26.015	25.8476	24.6364	19.0326	14.9519	20.9119	15.3188	21.4514	27.3107	21.6569	17.6745	23.2623	22.4769	25.5254	25.4328	25.2784	25.6846	26.8177	24.9003	18.8501	20.2146	17.6745	21.8402	28.6641	27.3107	22.917	22.4037	19.252	16.9638
BMP2	GEA00004139	BMP2_4139_i0	GTCCCCGCGTGCTTCTTA	AGCAGCAACGCTAGAAGACA	NM_001200.2	NM_001200.2	BMP2		bone morphogenetic protein 2							22.6303	13.4575	23.1655	19.3896	27.3107	25.928	22.2059	24.9003	21.4514	20.6593	20.7351	15.3188	20.9119	20.3169	19.3896	21.9193	18.2686	19.1333	18.489	22.0092	21.0334	20.6593	22.4769	19.0326	17.1764	19.8526	20.7351	19.5104	27.803	27.5231	21.0334	21.6569	22.9997	22.3163
CAPN1	GEP00059704	CAPN1_59704_i13	AGCTGGATGACCAGATCCA	GGCCTTGAAGTTCTCGTCAA	NM_001198868.1	NR_040008|NM_001198868|NM_005186|NM_001198869	CAPN1	CANP|muCL|CANP1|CANPL1|muCANP	calpain 1, (mu/I) large subunit	calcium ion binding|calcium-dependent cysteine-type endopeptidase activity|protein binding	positive regulation of cell proliferation|proteolysis|receptor catabolic process	cytoplasm|plasma membrane				28.2521	27.3805	27.5231	25.6846	23.4396	24.1982	26.5152	31.0499	25.6097	24.1982	26.5152	22.9997	26.7364	25.6097	23.9387	25.8476	25.928	28.1011	27.3805	27.5231	25.6846	26.5152	26.4209	25.6846	26.5898	26.5152	27.3805	25.4328	27.1002	26.3364	26.8896	28.1011	27.1002	26.5898
CD151	GEA00024692	CD151_24692_i5	CGAGACCATGCCTCCAACA	CTCAGGTGCTCCTGGATGAA	NM_001039490.1	NM_001039490.1|NM_139029.1|NM_139030.3|NM_004357.4	CD151	GP27|MER2|RAPH|SFA1|PETA-3|TSPAN24	CD151 molecule (Raph blood group)	protein binding	T cell proliferation|cell adhesion|cell junction assembly|cell migration|extracellular matrix organization|hemidesmosome assembly	cytosol|integral to plasma membrane|membrane|plasma membrane				22.6303	25.928	27.8798	25.928	27.8798	25.1837	25.928	28.7585	23.7925	22.9997	24.1288	21.9193	25.5254	27.0296	25.928	26.8177	24.8226	25.2784	26.5152	25.928	25.4328	26.0928	26.3364	24.6364	25.0989	23.9387	24.1982	24.7206	28.1011	26.2641	26.5152	25.0989	24.9003	25.4328
CD34	GEA00011907	CD34_11907_i5	AAAAGCACCAATCTGACCTGAA	CTCTGGTGGCTTGCAACA	NM_001025109.1	NM_001773.2|NM_001025109.1	CD34		CD34 molecule							28.7585	26.015	23.4396	22.4037	22.7651	16.7179	23.4396	22.6725	24.1288	25.4328	22.0959	15.3188	24.5435	21.6569	19.1333	24.5435	19.5104	25.4328	19.9554	21.5482	21.2472	21.9193	21.9193	21.7633	20.0875	21.5482	23.9387	19.0326	17.7469	18.6944	24.8226	21.4514	24.4445	27.5939
CD36	GEA00028331	CD36_28331_i3	AGCAGCAACATTCAAGTTAAGCA	GCGTCCTGGGTTACATTTTCC	NM_001001547.2	NM_001127444.1|NM_001127443.1|NM_000072.3|NM_001001547.2|NM_001001548.2	CD36	FAT|GP4|GP3B|GPIV|CHDS7|PASIV|SCARB3|BDPLT10	CD36 molecule (thrombospondin receptor)	high-density lipoprotein particle binding|lipid binding|lipoprotein particle binding|lipoteichoic acid receptor activity|low-density lipoprotein particle binding|low-density lipoprotein receptor activity|low-density lipoprotein receptor activity|thrombospondin receptor activity|transforming growth factor beta binding	MyD88-dependent toll-like receptor signaling pathway|antigen processing and presentation of exogenous peptide antigen via MHC class I|antigen processing and presentation of exogenous peptide antigen via MHC class I, TAP-dependent|antigen processing and presentation of peptide antigen via MHC class I|apoptotic cell clearance|blood coagulation|cGMP-mediated signaling|cell adhesion|cell surface rece…	Golgi apparatus|cell surface|cell surface|endocytic vesicle membrane|external side of plasma membrane|integral to plasma membrane|membrane|membrane raft|phagocytic vesicle|plasma membrane|plasma membrane|platelet alpha granule membrane				22.6303	22.7651	7.09771	8.98287	10.3614	7.45624	17.9228	7.45624	18.7498	19.5104	18.8501	15.3188	20.2146	21.3503	20.3169	24.6364	20.9119	14.4245	24.1288	22.5881	19.3896	19.0326	11.9503	20.9119	20.5021	21.3503	23.7094	18.7498	17.7469	18.6944	8.83722	18.3817	19.3896	21.3503
CD44	GEP00056546	CD44_56546_i0	CGGACACCATGGACAAGTT	GCAAAGCGGCAGGTTATATTC	NM_000610.3	NM_001202555|NM_001001390|NM_000610|NM_001202556|NM_001001391|NM_001202557|NM_001001389|NM_001001392	CD44		CD44 molecule (Indian blood group)							22.6303	13.4575	18.9472	19.5104	21.6569	18.1728	18.3817	23.1655	11.9503	19.1333	19.6446	15.3188	24.1288	20.5021	18.489	26.664	18.3817	18.9472	25.4328	21.9193	18.2686	21.1399	19.6446	18.1728	19.1333	18.639	23.7925	13.4575	25.3557	21.1399	19.0326	21.5482	15.2015	19.252
CD59	GEP00055881	CD59_55881_i2	TTTGATGCGTGTCTCATTACCA	GGGTTGTGACGTCGTTGAAA	NM_001127226.1	NM_203330|NM_203331|NM_001127226|NM_001127223|NM_000611|NM_203329|NM_001127227|NM_001127225	CD59	1F5|EJ16|EJ30|EL32|G344|MIN1|MIN2|MIN3|MIRL|HRF20|MACIF|MEM43|MIC11|MSK21|16.3A5|HRF-20|MAC-IP|p18-20	CD59 molecule, complement regulatory protein	complement binding|protein binding	blood coagulation|cell activation|cell surface receptor signaling pathway|innate immune response|negative regulation of activation of membrane attack complex|negative regulation of apoptotic process|positive regulation of T cell proliferation|regulation of complement activation	anchored to external side of plasma membrane|cell surface|compact myelin|extracellular region|extracellular space|membrane|plasma membrane|sarcolemma				22.6303	24.6364	28.3277	22.9997	27.17	26.0928	27.0296	29.1291	26.0928	25.6097	25.6846	21.8402	29.6717	28.2521	29.5581	31.9546	27.803	21.1399	28.3277	27.6586	27.9494	28.02	28.8434	29.6717	27.7331	27.5939	28.409	27.1002	24.7206	24.1982	26.9584	26.5152	27.3805	26.8896
CDH1	GEA00004385	CDH1_4385_i11	AGTGCCAACTGGACCATTCA	TCTAAGGCCATCTTTGGCTTCA	NM_004360.3	NM_004360.3	CDH1		cadherin 1, type 1, E-cadherin (epithelial)							29.4473	25.8476	30.1959	29.7937	30.6881	30.3475	30.6881	33.1176	28.9281	28.409	29.0298	26.8896	29.2353	27.5231	27.3805	29.1291	25.6097	31.478	29.1291	29.7937	27.0296	30.5104	31.9546	23.4396	28.02	29.0298	30.0452	24.8226	30.3475	31.0499	30.0452	29.9169	30.8654	29.9169
CDH2	GEP00056054	CDH2_56054_i2	GCCAACCTTAACTGAGGAGTCA	TGGCCACTGTGCTTACTGAA	NM_001792.3	NM_001792	CDH2		cadherin 2, type 1, N-cadherin (neuronal)							27.5939	29.3364	30.0452	28.1731	31.478	29.7937	30.3475	30.0452	27.7331	26.015	29.4473	26.5152	27.1002	31.7089	31.478	27.0296	31.9546	29.0298	29.0298	27.3107	31.478	30.1959	29.6717	33.5772	30.1959	30.1959	28.9281	32.2331	30.8654	29.7937	29.3364	29.0298	29.3364	27.803
CDH5	GEA00011915	CDH5_11915_i4	GCTGGTCACTCTGCAAGAC	GTGTCTTCAGGCACGACAAA	NM_001795.3	NM_001795.3	CDH5		cadherin 5, type 2 (vascular endothelium)							22.6303	13.4575	17.5198	8.98287	10.3614	7.45624	19.1333	22.5881	17.8194	21.6569	11.2817	15.3188	24.9967	7.7806	19.7536	24.1982	16.1637	14.4245	16.7179	6.00245	20.5021	6.91918	12.3392	9.67473	12.665	14.9519	21.6569	13.7972	17.7469	18.6944	19.1333	12.3392	19.5104	23.8706
CDKN2A	GEP00059649	CDKN2A_59649_e3	CACCGCTTCTGCCTTTTCA	CCCACATGAATGTGCGCTTA	NM_001195132.1	NM_058197|NM_058195|NM_000077|NM_001195132	CDKN2A		cyclin-dependent kinase inhibitor 2A							22.6303	23.9387	19.8526	23.2623	22.8457	15.7026	23.7925	26.7364	19.5104	21.3503	20.5882	15.3188	26.0928	27.241	28.3277	26.4209	22.0959	24.8226	24.8226	23.7094	21.3503	20.5021	25.1837	24.7206	23.6265	21.0334	21.5482	24.9967	17.7469	23.5278	23.3478	21.1399	20.8173	22.4769
CEACAM1	GEA00023210	CEACAM1_23210_i2	AGTGACCCAGTCACCTTGAA	TTTGCCCCTGGACGGTAATA	NM_001184816.1	NM_001184816.1|NM_001184815.1|NM_001184813.1|NM_001024912.2|NM_001712.4	CEACAM1	BGP|BGP1|BGPI	carcinoembryonic antigen-related cell adhesion molecule 1 (biliary glycoprotein)	molecular_function|protein binding	angiogenesis|cell migration|homophilic cell adhesion|integrin-mediated signaling pathway	extracellular region|integral to membrane|integral to plasma membrane|membrane|plasma membrane				27.4504	23.3478	17.8194	8.98287	19.9554	12.3392	13.4575	7.45624	17.1764	13.4575	13.7972	15.3188	17.8194	18.8501	18.0552	19.0326	14.9519	14.4245	18.7498	20.5021	17.8194	16.1637	17.1764	10.0058	9.32303	16.1637	16.5455	9.67473	17.7469	18.6944	16.9638	19.1333	19.0326	19.3896
CREBBP	GEA00012187	CREBBP_12187_i4	AACCAGCACAGCCTCAAAC	TCCTCCTGCTGGAATGTTCA	NM_001079846.1	NM_004380.2|NM_001079846.1	CREBBP		CREB binding protein							22.6303	26.8896	27.803	25.1837	29.0298	26.8177	27.7331	22.4037	26.4209	26.0928	27.17	25.1837	27.3805	27.7331	26.8177	27.3107	27.241	22.8457	27.3107	28.1731	27.3805	28.1011	27.5939	27.241	27.17	25.928	25.928	28.5768	27.3107	26.664	28.493	28.8434	27.4504	27.1002
CSF1R	GEA00030905	CSF1R_30905_i13	AACCTTCTGGGAGCCTGTAC	AAGTTGAGCAGGTCGCCATA	NM_005211.3	NM_005211.3	CSF1R	FMS|CSFR|FIM2|HDLS|C-FMS|CD115|CSF-1R|M-CSF-R	colony stimulating factor 1 receptor	ATP binding|cytokine binding|cytokine binding|macrophage colony-stimulating factor receptor activity|protein homodimerization activity	cell proliferation|cell-cell junction maintenance|cellular response to cytokine stimulus|cellular response to macrophage colony-stimulating factor stimulus|cytokine-mediated signaling pathway|hemopoiesis|inflammatory response|innate immune response|macrophage differentiation|mammary gland duct morphogenesis|monocyte differentiation|multicellular organismal development|osteoclast differentiation|p…	cell surface|integral to plasma membrane|plasma membrane|receptor complex				22.6303	18.8501	7.09771	8.98287	20.6593	7.45624	11.6483	24.4445	20.0875	18.9472	17.1764	15.3188	18.8501	19.8526	17.9228	21.8402	11.6483	14.4245	15.2015	17.9228	10.6561	19.8526	18.9472	11.6483	19.0326	17.6745	18.2686	16.1637	17.7469	18.6944	8.83722	17.9228	20.6593	18.3817
CXCR4	GEP00055214	CXCR4_55214_e1	CCCGACTTCATCTTTGCCAAC	ACACAACCACCCACAAGTCA	NM_003467.2	NM_001008540|NM_003467	CXCR4		chemokine (C-X-C motif) receptor 4							22.6303	27.17	25.7654	23.3478	29.7937	25.6097	24.9003	26.0928	20.8173	21.1399	22.917	15.3188	26.5152	27.5939	28.493	26.8896	26.1764	26.0928	23.0952	24.1982	24.1288	23.8706	25.0989	26.4209	27.241	24.5435	22.5881	26.4209	29.2353	27.241	24.6364	21.8402	21.0334	22.2059
DES	GEP00058573	DES_58573_i2	CGAGGAGATCGCGTTCCTTAA	CTGGACCTGCTGTTCCTGAA	NM_001927.3	NM_001927	DES		desmin							22.6303	21.3503	23.5278	8.98287	10.3614	19.7536	21.5482	26.3364	18.0552	20.7351	23.3478	15.3188	24.0382	16.7179	20.5021	24.7206	19.6446	22.0959	23.9387	23.3478	22.9997	24.3201	23.7925	21.5482	20.7351	19.0326	23.2623	19.8526	17.7469	22.5881	22.5881	22.9997	18.639	22.917
DLX5	GEA00013585	DLX5_13585_i0	GCTAGCTCCTACCACCAGTAC	GGTTTGCCATTCACCATTCTCA	NM_005221.5	NM_005221.5	DLX5		distal-less homeobox 5							22.6303	13.4575	7.09771	8.98287	20.9119	11.6483	11.6483	24.1288	14.4245	12.3392	21.2472	15.3188	21.6569	7.7806	19.252	16.5455	23.1655	14.4245	12.665	10.6561	17.6745	20.8173	22.6725	17.3408	17.5198	20.3169	19.7536	20.3169	17.7469	18.6944	8.83722	23.0952	17.5198	17.5198
ENG	GEP00056632	ENG_56632_i1	CCAATGCCATCCTTGAAGTCC	CTTGGATGCCTGGAGAGTCA	NM_000118.2	NM_000118|NM_001114753	ENG		endoglin							22.6303	18.7498	18.7498	21.2472	24.8226	19.5104	20.8173	22.0959	18.3817	18.8501	18.9472	23.2623	19.252	18.2686	15.436	20.5882	12.665	24.1982	20.8173	17.8194	14.9519	19.1333	16.7179	14.4245	18.3817	16.385	19.3896	15.436	24.3201	23.6265	18.639	17.5198	17.6745	20.3169
ENO3	GEP00058358	ENO3_58358_i1	GGAGGTGGACCTGCACAC	AGCCTCATAGATACCCGTGGAA	NM_001976.4	NM_001193503|NM_053013|NM_001976	ENO3	MSE|GSD13	enolase 3 (beta, muscle)	magnesium ion binding|phosphopyruvate hydratase activity|protein heterodimerization activity|protein homodimerization activity	aging|carbohydrate metabolic process|gluconeogenesis|glucose metabolic process|glycolysis|glycolysis|response to drug|skeletal muscle tissue regeneration|small molecule metabolic process	cytoplasm|cytosol|membrane|phosphopyruvate hydratase complex				22.6303	23.1655	25.0989	21.8402	24.9967	22.0092	21.9193	26.9584	20.9119	20.4278	21.7633	15.3188	17.1764	24.9003	22.0092	16.385	25.1837	25.0989	23.2623	23.1655	21.9193	22.5881	23.2623	26.1764	20.8173	24.7206	22.2059	25.5254	25.6846	23.9387	22.6725	23.6265	23.7094	22.6725
EP300	GEA00004941	EP300_4941_i4	ACATGATTGTCCTGTGTGTCTCC	AACGGGTGCTCCAGTCAAAA	NM_001429.3	NM_001429.3	EP300		E1A binding protein p300							32.5399	32.8133	28.8434	27.803	29.1291	28.2521	30.1959	7.45624	27.3107	26.3364	27.8798	26.015	27.9494	28.7585	27.5939	28.3277	27.8798	30.1959	28.1731	28.5768	28.493	28.1731	28.02	28.1731	29.0298	28.2521	28.3277	27.9494	28.409	29.6717	29.9169	29.6717	29.2353	28.6641
EPHB2	GEA00029202	EPHB2_29202_i11	TTGGGCTCTCACGCTTTCTA	AGCGGATGGGGATCTTTCC	NM_004442.6	NM_004442.6|NM_017449.3	EPHB2	DRT|EK5|ERK|CAPB|Hek5|PCBC|EPHT3|Tyro5	EPH receptor B2	ATP binding|axon guidance receptor activity|protein binding|protein tyrosine kinase activity|receptor binding|transmembrane-ephrin receptor activity|transmembrane-ephrin receptor activity	angiogenesis|axon guidance|axon guidance|axonal fasciculation|camera-type eye morphogenesis|central nervous system projection neuron axonogenesis|commissural neuron axon guidance|corpus callosum development|dendritic spine development|dendritic spine morphogenesis|ephrin receptor signaling pathway|inner ear morphogenesis|learning|negative regulation of axonogenesis|nervous system development|opti…	axon|dendrite|integral to plasma membrane|neuronal cell body				22.6303	25.6097	25.6846	20.9119	26.1764	23.7094	26.4209	22.4769	21.7633	20.8173	20.5021	15.3188	20.7351	26.1764	23.0952	19.8526	24.5435	14.4245	22.0959	22.3163	23.8706	23.4396	23.9387	25.3557	19.9554	20.0875	16.7179	26.5898	26.8896	25.928	26.4209	23.1655	22.0092	23.2623
FABP1	GEA00018658	FABP1_18658_i1	AGGAATGTGAGCTGGAGACA	TTGTCACCTTCCAACTGAACC	NM_001443.1	NM_001443.1	FABP1	FABPL|L-FABP	fatty acid binding protein 1, liver	antioxidant activity|bile acid binding|chromatin binding|drug binding|fatty acid binding|long-chain fatty acid transporter activity|phospholipid binding	cellular lipid metabolic process|cellular response to hydrogen peroxide|cellular response to hypoxia|intestinal absorption|negative regulation of apoptotic process|negative regulation of cysteine-type endopeptidase activity involved in apoptotic process|positive regulation of cell proliferation|positive regulation of fatty acid beta-oxidation|positive regulation of hydrolase activity|small molecu…	apical cortex|cytosol|nucleoplasm|peroxisomal matrix				31.2502	30.8654	22.9997	17.1764	24.3201	15.9442	18.639	22.917	28.5768	33.5772	25.5254	25.6846	31.0499	7.7806	32.2331	29.5581	14.4245	26.8177	12.3392	9.67473	11.009	15.9442	26.9584	19.1333	18.9472	32.8133	33.5772	17.6745	17.7469	18.6944	15.9442	13.4575	29.9169	32.5399
FGF10	GEP00057271	FGF10_57271_i0	GAAGGTCAGCGGGACCAA	TGGCTTTGACGGCAACAAC	NM_004465.1	NM_004465	FGF10		fibroblast growth factor 10							22.6303	22.4769	21.0334	17.8194	20.0875	20.5882	22.6725	23.8706	16.1637	21.7633	15.9442	15.3188	23.6265	24.9967	20.9119	21.0334	24.1288	19.252	22.4769	19.9554	22.8457	19.5104	19.0326	25.0989	19.252	17.1764	20.3169	24.1288	24.9003	20.3169	20.5882	17.6745	16.5455	22.8457
FGF2	GEA00004794	FGF2_4794_i1	TGCTAACCGTTACCTGGCTA	AAGAAACACTCATCCGTAACACA	NM_002006.4	NM_002006.4	FGF2		fibroblast growth factor 2 (basic)							30.0452	29.2353	31.9546	32.8133	31.0499	32.2331	31.9546	33.5772	28.1011	27.4504	31.0499	23.6265	27.17	30.3475	30.3475	27.241	28.7585	33.1176	31.0499	32.2331	29.1291	33.1176	32.2331	29.4473	31.7089	29.6717	29.4473	30.6881	30.0452	32.8133	30.6881	32.8133	29.4473	28.8434
FGFR2	GEA00013602	FGFR2_13602_i15	TGCTGAAGGAAGGACACAGAA	ATGCCAACAGTCCCTCATCA	NM_000141.4	NM_001144919.1|NM_001144918.1|NM_001144917.1|NM_001144916.1|NM_001144915.1|NM_001144914.1|NM_001144913.1|NM_000141.4|NM_022970.3	FGFR2		fibroblast growth factor receptor 2							27.7331	28.493	29.1291	26.8896	29.9169	27.3805	29.3364	27.3107	26.7364	26.8896	28.3277	26.664	30.1959	27.4504	27.8798	29.3364	28.02	27.17	28.7585	28.493	28.8434	29.0298	29.2353	28.8434	28.2521	27.803	28.5768	29.4473	28.1731	28.1731	28.8434	27.9494	27.803	29.1291
FN1	GEA00007778	FN1_7778_i3	GTGTGTGTGTCTTGGTAATGGAAA	AGTCCCAGCAGCATGATCAA	NM_212474.1	NM_002026.2|NM_212482.1|NM_212478.1|NM_212476.1|NM_212474.1|NM_054034.2	FN1		fibronectin 1							29.7937	30.3475	29.6717	30.1959	33.5772	33.5772	28.3277	30.3475	34.2454	34.2454	28.02	34.2454	31.0499	29.6717	34.2454	31.9546	28.9281	31.0499	29.4473	29.0298	27.241	27.8798	33.1176	29.2353	31.2502	33.5772	33.1176	29.6717	33.5772	31.7089	27.9494	28.5768	34.2454	33.5772
FOXD3	GEP00056744	FOXD3_56744_e0	CTCATGGCCACCCACCAA	GGAGAGTGGCACGCTAAGAA	NM_012183.2	NM_012183	FOXD3		forkhead box D3							22.6303	20.5882	22.2059	22.0959	22.5881	21.5482	19.252	28.409	21.6569	18.489	25.7654	21.6569	20.8173	22.8457	25.3557	20.7351	21.0334	23.9387	26.4209	24.4445	18.0552	25.2784	22.2059	21.9193	25.5254	24.3201	19.9554	20.8173	21.9193	25.5254	21.2472	25.1837	23.7925	20.9119
GAPDH	GEP00055153	GAPDH_55153_i3	GAACGGGAAGCTTGTCATCAA	ATCGCCCCACTTGATTTTGG	NM_002046.4	NM_002046|NM_001256799	GAPDH		glyceraldehyde-3-phosphate dehydrogenase							33.1176	33.5772	33.1176	32.2331	32.5399	32.5399	34.2454	30.6881	33.5772	33.1176	34.2454	33.5772	31.0499	33.5772	29.6717	31.9546	33.5772	31.9546	32.5399	34.2454	31.478	34.2454	34.2454	32.2331	32.8133	32.5399	31.7089	33.1176	32.2331	31.9546	33.5772	32.2331	33.1176	32.8133
GATA2	GEP00055203	GATA2_55203_i5	GCCTGTGGCCTCTACTACAA	GTCTGGATCCCTTCCTTCTTCA	NM_001145661.1	NM_032638|NM_001145661|NM_001145662	GATA2		GATA binding protein 2							28.409	22.8457	25.1837	20.8173	23.7925	22.9997	23.2623	26.1764	24.8226	25.928	23.9387	15.3188	22.917	23.7925	19.9554	22.4769	20.3169	23.7094	22.2059	23.6265	19.252	25.928	26.664	16.1637	21.9193	22.917	25.1837	21.3503	17.7469	26.015	24.7206	25.6097	26.015	27.3107
GSC	GEA00017071	GSC_17071_i1	AAGCTCTCGAGAACCTCTTCC	GCGCGGCGGTTCTTAAA	NM_173849.2	NM_173849.2	GSC		goosecoid homeobox							22.6303	13.4575	19.9554	8.98287	27.241	23.4396	18.9472	7.45624	6.5374	7.63625	7.92495	15.3188	15.436	22.3163	18.1728	17.5198	18.639	14.4245	16.1637	6.91918	22.3163	13.4575	17.8194	22.2059	16.7179	11.2817	13.7972	15.2015	26.2641	24.9967	8.83722	10.0058	9.15295	10.3614
HAND1	GEA00012491	HAND1_12491_i0	CGATCCCGAGGCCTTCAA	CCCAGGGCAGGAGGAAAA	NM_004821.2	NM_004821.2	HAND1		heart and neural crest derivatives expressed 1							22.6303	13.4575	24.4445	24.1288	27.5939	24.6364	23.5278	24.0382	21.2472	22.5881	16.5455	27.1002	29.9169	25.0989	24.9967	29.4473	7.63625	25.1837	17.3408	20.7351	8.98287	21.4514	23.6265	19.9554	21.2472	21.9193	27.5231	13.013	22.9997	24.7206	17.8194	19.0326	21.4514	23.7094
HLA-DRA	GEP00054516	HLA-DRA_54516_i0	CGCTCAGGAATCATGGGCTA	CGCCTGATTGGTCAGGATTCA	NM_019111.4	NM_019111.4	HLA-DRA	MLRW|HLA-DRA1	major histocompatibility complex, class II, DR alpha	MHC class II receptor activity	T cell costimulation|T cell receptor signaling pathway|antigen processing and presentation of exogenous peptide antigen via MHC class II|cytokine-mediated signaling pathway|immune response|interferon-gamma-mediated signaling pathway	ER to Golgi transport vesicle membrane|Golgi membrane|MHC class II protein complex|clathrin-coated endocytic vesicle membrane|endocytic vesicle membrane|integral to lumenal side of endoplasmic reticulum membrane|integral to plasma membrane|late endosome membrane|lysosomal membrane|lysosomal membrane|lysosome|plasma membrane|plasma membrane|trans-Golgi network membrane|transport vesicle membrane				22.6303	13.4575	22.8457	20.5882	21.4514	20.0875	22.5881	26.5898	19.6446	14.098	21.5482	15.3188	15.9442	20.4278	17.8194	20.4278	20.7351	22.6725	22.7651	25.2784	22.917	22.3163	24.1288	22.0959	19.5104	19.1333	21.1399	21.5482	17.7469	18.6944	23.1655	22.4769	20.7351	18.639
HNF1A	GEA00012494	HNF1A_12494_i1	TGGTACGTCCGCAAGCA	ACCTGTGGGCTCTTCAATCA	NM_000545.5	NM_000545.5	HNF1A		HNF1 homeobox A							22.6303	13.4575	7.09771	8.98287	10.3614	7.45624	13.013	7.45624	19.1333	17.9228	10.0058	15.3188	19.5104	7.7806	15.2015	19.252	7.63625	20.3169	6.72829	6.00245	5.81772	6.91918	17.6745	6.5374	8.33361	18.9472	21.3503	5.6905	17.7469	18.6944	8.83722	10.3614	21.1399	20.2146
HNF1B	GEP00059095	HNF1B_59095_i4	AGGCCACAATCTCCTCTCAC	GGATATTCGTCAAGGTGCTGAC	NM_000458.2	NM_001165923|NM_000458	HNF1B		HNF1 homeobox B							22.6303	21.6569	20.7351	20.5021	23.8706	20.4278	19.7536	23.7094	23.3478	21.4514	17.3408	22.0959	23.1655	21.5482	19.6446	21.5482	18.489	27.1002	21.1399	21.6569	19.6446	13.013	21.7633	20.3169	20.2146	19.3896	22.0092	19.1333	21.1399	22.4769	16.385	18.1728	24.6364	24.1288
IFNGR1	GEA00013000	IFNGR1_13000_i2	AAGCCAGGGTTGGACAAAA	GATATCCAGTTTAGGTGGTCCAA	NM_000416.2	NM_000416.2	IFNGR1	CD119|IFNGR	interferon gamma receptor 1	cytokine binding|interferon-gamma receptor activity|protein binding	cytokine-mediated signaling pathway|interferon-gamma-mediated signaling pathway|regulation of interferon-gamma-mediated signaling pathway|response to virus|signal transduction	integral to plasma membrane|plasma membrane				25.6846	23.5278	27.241	25.4328	27.0296	26.7364	25.6846	28.5768	23.9387	23.3478	24.1982	21.2472	27.6586	27.1002	26.9584	27.5231	27.5939	22.3163	27.241	27.1002	26.664	27.1002	27.9494	28.3277	25.928	26.664	27.9494	25.2784	20.6593	26.9584	24.1288	26.8896	25.2784	25.3557
IRF6	GEA00025170	IRF6_25170_i5	GCTCTCCAGAACTGTGGATCA	CTCCTTCCCACGGTACTGAAA	NM_006147.2	NM_006147.2	IRF6		interferon regulatory factor 6							27.3107	24.0382	25.6097	22.6725	21.2472	21.8402	24.7206	24.8226	25.7654	23.5278	24.4445	15.3188	22.9997	20.7351	22.9997	23.5278	19.9554	25.7654	25.1837	26.4209	21.6569	25.8476	26.2641	17.8194	24.1982	24.6364	25.5254	17.8194	21.6569	25.6846	25.5254	24.9967	26.7364	26.015
ISL1	GEA00005800	ISL1_5800_i4	TCGCCTTGCAGAGTGACATA	CCCGGTCCTCCTTCTGAAAA	NM_002202.2	NM_002202.2	ISL1	Isl-1|ISLET1	ISL LIM homeobox 1	RNA polymerase II activating transcription factor binding|RNA polymerase II transcription coactivator activity|bHLH transcription factor binding|chromatin binding|enhancer sequence-specific DNA binding|enhancer sequence-specific DNA binding|estrogen receptor binding|ligand-dependent nuclear receptor binding|sequence-specific DNA binding transcription factor activity|zinc ion binding	atrial septum morphogenesis|axon regeneration|cardiac cell fate determination|cardiac muscle cell myoblast differentiation|cardiac right ventricle morphogenesis|cellular response to glucocorticoid stimulus|endocardial cushion morphogenesis|innervation|mesenchymal cell differentiation|negative regulation of canonical Wnt receptor signaling pathway|negative regulation of inflammatory response|negat…	cytoplasm|nucleus				31.0499	27.803	24.3201	8.98287	10.3614	22.6725	20.0875	26.2641	26.8896	25.3557	22.2059	22.4769	26.1764	22.4037	22.4037	22.7651	25.8476	19.5104	21.3503	21.8402	18.7498	23.3478	25.7654	18.7498	28.1011	24.4445	26.8896	24.6364	17.7469	25.1837	22.3163	24.7206	28.7585	27.8798
ITGA2B	GEP00055201	ITGA2B_55201_i10	TGGCTGTCACTGACGTCAAC	TGCCCGGCTCTCCATATACA	NM_000419.3	NM_000419	ITGA2B	GT|GTA|CD41|GP2B|HPA3|CD41B|GPIIb|BDPLT2|BDPLT16	integrin, alpha 2b (platelet glycoprotein IIb of IIb/IIIa complex, antigen CD41)	extracellular matrix binding|identical protein binding|metal ion binding|protein binding	axon guidance|blood coagulation|cell adhesion|cell-matrix adhesion|extracellular matrix organization|integrin-mediated signaling pathway|platelet activation|platelet degranulation	external side of plasma membrane|focal adhesion|integral to plasma membrane|integrin complex|plasma membrane|platelet alpha granule membrane				22.6303	19.8526	19.7536	8.98287	10.3614	7.45624	19.3896	24.7206	18.8501	18.3817	20.0875	15.3188	17.3408	7.7806	15.9442	22.6725	21.2472	14.4245	20.9119	18.2686	17.5198	21.2472	18.639	20.7351	16.1637	17.5198	22.0959	20.9119	17.7469	18.6944	19.5104	20.9119	21.2472	20.6593
ITGAL	GEA00032202	ITGAL_32202_i26	CAACAGCAGCAAGCATTTCC	CTTCTCATACACCACGTCAACC	NM_001114380.1	NM_001114380.1|NM_002209.2	ITGAL	CD11A|LFA-1|LFA1A	integrin, alpha L (antigen CD11A (p180), lymphocyte function-associated antigen 1; alpha polypeptide)	cell adhesion molecule binding|metal ion binding|protein binding	T cell activation via T cell receptor contact with antigen bound to MHC molecule on antigen presenting cell|activated T cell proliferation|blood coagulation|cell adhesion|cellular component movement|heterophilic cell-cell adhesion|inflammatory response|integrin-mediated signaling pathway|leukocyte cell-cell adhesion|leukocyte migration|positive regulation of T cell proliferation|positive regulati…	external side of plasma membrane|immunological synapse|integrin complex|plasma membrane				22.6303	13.4575	7.09771	16.5455	17.3408	15.436	14.9519	24.5435	11.6483	7.63625	13.013	15.3188	12.3392	14.6627	10.3614	15.9442	13.013	21.0334	17.1764	18.0552	14.6627	11.009	7.45624	11.2817	12.3392	6.91918	10.3614	12.3392	17.7469	18.6944	8.83722	10.6561	9.15295	10.3614
ITGAM	GEP00056634	ITGAM_56634_i22	GCCGGTGAAATATGCTGTCTAC	GGTATTCTCTGAGGCCGTGAA	NM_001145808.1	NM_001145808|NM_000632	ITGAM	CR3A|MO1A|CD11B|MAC-1|MAC1A|SLEB6	integrin, alpha M (complement component 3 receptor 3 subunit)	glycoprotein binding|heparan sulfate proteoglycan binding|heparin binding|metal ion binding|opsonin binding|protein binding	activated T cell proliferation|blood coagulation|cell adhesion|cellular extravasation|innate immune response|integrin-mediated signaling pathway|leukocyte cell-cell adhesion|leukocyte migration|microglia development|neutrophil chemotaxis|toll-like receptor 4 signaling pathway|toll-like receptor signaling pathway	external side of plasma membrane|integrin complex|nucleus|plasma membrane				22.6303	13.4575	17.9228	19.7536	22.4037	18.8501	19.8526	23.6265	14.098	11.6483	17.8194	15.3188	13.7972	7.7806	11.2817	15.436	13.7972	20.4278	20.0875	13.7972	10.3614	19.7536	20.3169	14.9519	14.9519	11.6483	14.098	17.9228	17.7469	21.7633	8.83722	16.7179	15.7026	17.9228
JAG1	GEA00005175	JAG1_5175_i13	AACAAAGGCTTCACGGGAAC	CAAGTGCCACCGTTTCTACAA	NM_000214.2	NM_000214.2	JAG1		jagged 1							27.5231	27.1002	28.6641	24.9967	28.02	25.5254	28.1731	29.6717	26.015	23.0952	27.5939	24.1982	23.9387	28.8434	26.5898	23.9387	27.0296	26.1764	26.2641	27.3805	26.0928	28.8434	28.493	27.9494	26.9584	27.4504	25.6846	28.3277	25.2784	26.8896	27.8798	28.409	27.17	25.5254
JMJD6	GEA00023277	JMJD6_23277_i3	TTCCCTGTGGTATGGCACAA	GGGGTGCTCTTGCTTCAAAA	NM_001081461.1	NM_001081461.1|NM_015167.2	JMJD6	PSR|PTDSR|PTDSR1	jumonji domain containing 6	RNA binding|histone demethylase activity (H3-R2 specific)|histone demethylase activity (H4-R3 specific)|identical protein binding|iron ion binding|peptidyl-lysine 5-dioxygenase activity|protein binding|receptor activity|single-stranded RNA binding	RNA splicing|T cell differentiation in thymus|apoptotic process|cell surface receptor signaling pathway|erythrocyte development|heart development|histone H3-R2 demethylation|histone H4-R3 demethylation|kidney development|lung development|mRNA processing|macrophage activation|peptidyl-lysine hydroxylation to 5-hydroxy-L-lysine|recognition of apoptotic cell|regulation of mRNA splicing, via spliceos…	nucleolus|nucleoplasm|nucleus|plasma membrane				22.6303	25.0989	27.3805	17.6745	22.0092	21.6569	25.3557	25.8476	24.1982	23.2623	25.4328	22.0092	23.4396	25.1837	23.6265	23.6265	23.8706	21.8402	25.7654	26.1764	24.0382	25.7654	26.1764	24.4445	24.1288	23.7925	23.4396	26.8177	25.928	22.6725	24.1982	23.7094	24.1982	24.9003
KLF4	GEA00013688	KLF4_13688_i3	CTGCGGCAAAACCTACACAA	CGTCCCAGTCACAGTGGTAA	NM_004235.4	NM_004235.4	KLF4		Kruppel-like factor 4 (gut)							22.6303	26.1764	24.5435	19.6446	22.6725	20.2146	21.4514	28.6641	20.4278	17.5198	24.9967	15.3188	20.4278	14.098	23.4396	22.5881	21.4514	14.4245	24.4445	25.6846	23.1655	25.0989	25.4328	23.0952	23.1655	23.6265	22.9997	21.2472	26.664	18.6944	20.7351	25.5254	22.2059	19.8526
MAP2	GEA00029288	MAP2_29288_i4	CAACGGAGAGCTGACCTCA	CTACAGCCTCAGCAGTGACTA	NM_001039538.1	NM_002374.3|NM_031845.2|NM_031847.2|NM_001039538.1	MAP2	MAP2A|MAP2B|MAP2C	microtubule-associated protein 2	calmodulin binding|dystroglycan binding|microtubule binding|protein binding|structural molecule activity	axonogenesis|cellular response to organic substance|central nervous system neuron development|dendrite morphogenesis|microtubule bundle formation|neuron projection development|peptidyl-threonine phosphorylation	cytoplasm|dendritic shaft|microtubule|microtubule associated complex|neuronal cell body|nuclear periphery				26.2641	29.7937	28.02	23.5278	25.1837	21.0334	27.6586	22.8457	23.4396	18.1728	27.803	24.9967	19.6446	29.5581	27.9494	20.8173	30.1959	24.3201	24.5435	24.8226	28.3277	27.6586	27.17	30.6881	28.7585	28.02	24.5435	30.3475	23.7925	22.3163	27.241	27.0296	24.9967	20.8173
MAP2K1	GEA00013044	MAP2K1_13044_i4	CTGAGGGAGAAGCACAAGATCA	TCCCCACGGGAGTTGACTA	NM_002755.3	NM_002755.3	MAP2K1	CFC3|MEK1|MKK1|MAPKK1|PRKMK1	mitogen-activated protein kinase kinase 1	ATP binding|MAP kinase kinase activity|Ras GTPase binding|mitogen-activated protein kinase kinase kinase binding|protein binding|protein kinase activity|protein serine/threonine kinase activator activity|protein serine/threonine kinase activity|protein serine/threonine/tyrosine kinase activity|protein tyrosine kinase activity|receptor signaling protein tyrosine phosphatase activity	Fc-epsilon receptor signaling pathway|Golgi inheritance|MAPK cascade|MyD88-dependent toll-like receptor signaling pathway|MyD88-independent toll-like receptor signaling pathway|Ras protein signal transduction|TRIF-dependent toll-like receptor signaling pathway|activation of MAPK activity|activation of MAPKK activity|axon guidance|cell cycle arrest|cell motility|cell proliferation|cellular compone…	Golgi apparatus|cell cortex|cytoplasm|cytosol|dendrite cytoplasm|early endosome|focal adhesion|late endosome|mitochondrion|nucleus|perikaryon|perinuclear region of cytoplasm|plasma membrane|spindle pole body				29.1291	29.6717	29.5581	27.241	28.493	27.6586	29.6717	27.3805	27.3805	26.5898	27.0296	23.0952	25.0989	29.9169	26.0928	25.1837	26.7364	29.3364	27.9494	28.409	26.015	28.2521	28.5768	27.3805	26.1764	26.8177	26.0928	28.409	28.5768	29.4473	29.7937	27.5231	28.8434	28.5768
MAPT	GEP00059702	MAPT_59702_i13	AGATTGGGTCCCTGGACAAT	GAAGGTCAGCTTGTGGGTTT	NM_001123066.3	NM_005910|NM_016835|NM_001203251|NM_001123066|NM_016841|NM_016834|NM_001123067|NM_001203252	MAPT	TAU|MSTD|PPND|DDPAC|MAPTL|MTBT1|MTBT2|FTDP-17	microtubule-associated protein tau	SH3 domain binding|apolipoprotein binding|enzyme binding|lipoprotein particle binding|microtubule binding|protein binding|protein kinase binding|structural constituent of cytoskeleton	adult walking behavior|apoptotic process|axon cargo transport|axon extension|cellular component disassembly involved in execution phase of apoptosis|generation of neurons|microtubule cytoskeleton organization|mitochondrion transport along microtubule|negative regulation of intracellular transport|neuron migration|positive regulation of axon extension|positive regulation of microtubule polymerizat…	axon|cilium axoneme|cytosol|growth cone|microtubule|microtubule associated complex|nuclear periphery|plasma membrane|tubulin complex				29.2353	29.0298	24.1288	18.639	23.5278	18.639	22.917	27.1002	23.1655	22.0959	22.9997	22.2059	21.0334	23.7094	21.0334	19.1333	25.5254	14.4245	22.8457	22.4769	22.0959	23.7925	24.4445	24.8226	24.0382	22.0959	20.8173	26.3364	23.3478	21.8402	22.8457	22.6725	24.1288	23.9387
MCAM	GEP00056760	MCAM_56760_i4	GGTACCCCATTCCTCAAGTCA	TGTACAAACCACTCGACTCCA	NM_006500.2	NM_006500	MCAM	CD146|MUC18	melanoma cell adhesion molecule		anatomical structure morphogenesis|cell adhesion|glomerular filtration|vascular wound healing	external side of plasma membrane|integral to membrane|plasma membrane				22.6303	13.4575	25.3557	23.6265	25.6846	25.3557	23.7094	24.9967	12.3392	16.1637	20.4278	23.1655	22.0959	26.4209	25.0989	21.4514	24.7206	14.4245	26.015	25.3557	24.1982	24.0382	24.1982	26.0928	24.6364	22.8457	20.2146	24.4445	27.5231	23.8706	18.8501	22.2059	15.436	15.9442
MIXL1	GEA00013715	MIXL1_13715_i0	CGGTACCCCGACATCCA	TAATCTCCGGCCTAGCCAAA	NM_031944.1	NM_031944.1	MIXL1	MIX|MIXL|MILD1	Mix paired-like homeobox	RNA polymerase II core promoter proximal region sequence-specific DNA binding|RNA polymerase II core promoter proximal region sequence-specific DNA binding transcription factor activity involved in positive regulation of transcription|RNA polymerase II distal enhancer sequence-specific DNA binding|RNA polymerase II distal enhancer sequence-specific DNA binding transcription factor activity involv…	cell migration involved in gastrulation|digestive tract development|endoderm development|endodermal cell differentiation|gastrulation|heart development|hematopoietic progenitor cell differentiation|negative regulation of hematopoietic progenitor cell differentiation|positive regulation of mesoderm development|positive regulation of transcription from RNA polymerase II promoter	nuclear chromatin				22.6303	13.4575	23.3478	8.98287	26.9584	24.9003	17.3408	7.45624	11.009	7.63625	7.92495	15.3188	17.5198	7.7806	19.0326	14.9519	10.3614	14.4245	17.8194	11.009	9.67473	6.91918	7.45624	10.3614	14.6627	8.69157	11.9503	10.0058	24.1982	23.3478	8.83722	6.5374	9.15295	10.3614
MNX1	GEA00011941	MNX1_11941_i1	CACCTCGCTCATGCTCAC	TTTGCTGCGTTTCCATTTCA	NM_005515.3	NM_001165255.1|NM_005515.3	MNX1	HB9|HLXB9|SCRA1|HOXHB9	motor neuron and pancreas homeobox 1	sequence-specific DNA binding|sequence-specific DNA binding transcription factor activity	anatomical structure morphogenesis|diaphragm development|dorsal/ventral neural tube patterning|endocrine pancreas development|humoral immune response|motor neuron axon guidance|nerve development|neuron migration|post-embryonic development|regulation of transcription from RNA polymerase II promoter|regulation of transcription, DNA-dependent|spinal cord motor neuron cell fate specification|transcri…	nucleus				22.6303	19.5104	21.2472	8.98287	10.3614	21.4514	14.6627	22.3163	18.2686	19.8526	22.8457	15.3188	15.2015	18.489	18.2686	11.6483	18.0552	14.4245	18.3817	20.6593	15.2015	23.1655	18.1728	19.8526	20.6593	20.8173	18.7498	20.5882	17.7469	23.2623	19.252	22.7651	20.5882	21.9193
MYOD1	GEA00005259	MYOD1_5259_i1	ACGAAGGCGCCTACTACA	GCAGTCTAGGCTCGACAC	NM_002478.4	NM_002478.4	MYOD1	PUM|MYF3|MYOD|bHLHc1	myogenic differentiation 1	E-box binding|RNA polymerase II distal enhancer sequence-specific DNA binding transcription factor activity|chromatin DNA binding|core promoter binding|protein binding|protein heterodimerization activity|transcription coactivator activity|transcription factor binding|ubiquitin protein ligase binding	cardiac muscle cell differentiation|cellular response to estradiol stimulus|cellular response to glucocorticoid stimulus|cellular response to oxygen levels|cellular response to starvation|histone H3 acetylation|histone H4 acetylation|muscle cell differentiation|muscle cell fate commitment|muscle organ development|myoblast fate determination|myotube cell development|myotube differentiation involve…	myofibril|nuclear chromatin|nucleoplasm|nucleus|transcription factor complex				22.6303	13.4575	7.09771	8.98287	10.3614	7.45624	11.6483	7.45624	6.5374	9.67473	7.92495	15.3188	6.5374	7.7806	5.56329	5.81772	8.98287	14.4245	6.72829	6.00245	7.27624	11.2817	7.45624	5.81772	5.56329	6.18717	6.91918	7.92495	17.7469	18.6944	8.83722	6.5374	9.15295	10.3614
MYOG	GEA00016322	MYOG_16322_i1	ACTGGAGTTCAGCGCCAAC	GCAGGTTGTGGGCATCTGTA	NM_002479.4	NM_002479.4	MYOG	MYF4|myf-4|bHLHc3	myogenin (myogenic factor 4)	E-box binding|RNA polymerase II regulatory region sequence-specific DNA binding|RNA polymerase II transcription regulatory region sequence-specific DNA binding transcription factor activity involved in positive regulation of transcription|chromatin DNA binding|core promoter binding|core promoter proximal region sequence-specific DNA binding|protein heterodimerization activity|sequence-specific DN…	cellular response to estradiol stimulus|cellular response to growth factor stimulus|cellular response to lithium ion|mRNA transcription from RNA polymerase II promoter|muscle cell differentiation|muscle cell fate commitment|negative regulation of cell proliferation|ossification|positive regulation of cell cycle arrest|positive regulation of muscle atrophy|positive regulation of muscle cell differ…	nucleoplasm|nucleus|protein-DNA complex|transcription factor complex				26.1764	24.7206	20.2146	19.9554	24.6364	17.3408	19.9554	23.5278	15.9442	12.665	7.92495	15.3188	8.98287	10.6561	9.32303	10.6561	10.0058	24.4445	6.72829	11.2817	5.81772	9.32303	14.6627	13.013	10.6561	10.3614	11.009	14.6627	17.7469	23.1655	12.3392	9.32303	14.9519	17.1764
NANOG	GEP00055869	NANOG_55869_e0	TGCCTTGCTTTGAAGCATCC	TTTCTTCAGGCCCACAAATCAC	NM_024865.2	NM_024865	NANOG		Nanog homeobox							30.3475	27.7331	32.8133	33.1176	31.7089	31.9546	29.4473	22.9997	27.0296	27.0296	28.2521	15.3188	28.7585	30.8654	31.0499	28.6641	26.5152	33.5772	29.7937	30.6881	23.4396	29.6717	28.6641	27.5231	29.2353	26.3364	27.17	28.2521	31.478	33.1176	28.7585	29.1291	27.9494	28.1011
NCAM1	GEA00005384	NCAM1_5384_i9	CTCCCAGTCCATGTACCTTGAA	GGTTCCCCTCCCAAGTGTAC	NM_181351.3	NM_181351.3|NM_001076682.2|NM_000615.5	NCAM1	CD56|NCAM|MSK39	neural cell adhesion molecule 1	identical protein binding	axon guidance|cell adhesion|cytokine-mediated signaling pathway|extracellular matrix organization|interferon-gamma-mediated signaling pathway	Golgi membrane|anchored to membrane|cell surface|external side of plasma membrane|extracellular region|integral to membrane|plasma membrane				22.6303	28.02	26.5152	22.7651	24.5435	25.6846	27.4504	25.7654	21.3503	24.0382	25.3557	15.3188	25.6097	27.803	23.7094	25.3557	26.8896	27.3805	21.7633	23.2623	25.928	25.1837	24.9003	27.5939	25.1837	24.0382	23.1655	27.5939	17.7469	26.5152	28.1731	25.4328	23.5278	25.8476
NES	GEA00011931	NES_11931_i0	GCTGCGGGCTACTGAAAA	CTGAGCGATCTGGCTCTGTA	NM_006617.1	NM_006617.1	NES		nestin							22.6303	22.4037	26.3364	25.2784	28.1011	25.4328	26.0928	23.7925	18.489	16.385	15.2015	20.4278	10.6561	28.409	10.0058	8.69157	20.2146	25.3557	20.5882	23.0952	16.1637	23.5278	22.9997	21.0334	13.7972	14.6627	12.665	21.6569	29.4473	27.8798	25.7654	21.0334	19.8526	18.2686
NEUROG3	GEA00015629	NEUROG3_15629_i0	CGCTGCTCATCGCTCTCTA	CTCCGTCTCACGGGTCAC	NM_020999.3	NM_020999.3	NEUROG3		neurogenin 3							22.6303	13.4575	7.09771	8.98287	10.3614	13.7972	15.9442	23.4396	6.5374	9.32303	14.4245	15.3188	16.7179	20.2146	19.5104	14.098	20.5882	24.5435	10.3614	16.9638	11.2817	14.4245	15.436	18.3817	11.2817	10.6561	13.013	22.0959	17.7469	18.6944	15.2015	13.7972	9.15295	10.3614
NOG	GEP00059703	NOG_59703_e0	CCATGCCGAGCGAGATCAA	CCTCCGCAGCTTCTTGCTTA	NM_005450.4	NM_005450	NOG	SYM1|SYNS1	noggin	cytokine binding|protein binding|protein homodimerization activity	BMP signaling pathway|axial mesoderm development|cartilage development|cell differentiation in hindbrain|cellular response to BMP stimulus|dorsal/ventral pattern formation|embryonic digit morphogenesis|embryonic skeletal joint morphogenesis|embryonic skeletal system development|endoderm formation|epithelial to mesenchymal transition|face morphogenesis|fibroblast growth factor receptor signaling p…	extracellular region|extracellular space				22.6303	20.4278	22.7651	17.9228	22.0959	17.6745	20.5882	25.3557	21.0334	20.5021	25.0989	15.3188	23.5278	26.664	26.4209	23.4396	24.6364	14.4245	21.6569	22.917	18.489	23.7094	22.5881	24.3201	23.4396	22.7651	22.917	25.6097	17.7469	22.7651	17.1764	22.917	22.917	22.4037
NOTCH1	GEA00012649	NOTCH1_12649_i26	AGCCTCAACATCCCCTACAA	GCCGCCACGTACATGAA	NM_017617.3	NM_017617.3	NOTCH1		notch 1							22.6303	13.4575	24.1982	21.3503	24.9003	22.7651	21.1399	7.45624	11.2817	11.9503	16.7179	15.3188	16.385	24.8226	17.3408	17.1764	19.7536	14.4245	20.7351	19.5104	18.639	22.0959	22.0092	19.6446	11.6483	15.9442	14.4245	20.0875	22.6725	20.5021	18.3817	18.2686	11.6483	14.9519
PAX3	GEA00013742	PAX3_13742_i2	GCGGTCTGTGATCGAAACA	TCCTCCTCTTCACCTTTCCC	NM_181461.3	NM_181459.3|NM_001127366.2|NM_000438.5|NM_181458.3|NM_181457.3|NM_013942.4|NM_181460.3|NM_181461.3	PAX3	WS1|WS3|CDHS|HUP2	paired box 3	HMG box domain binding|RNA polymerase II distal enhancer sequence-specific DNA binding transcription factor activity|chromatin binding|protein binding|sequence-specific DNA binding|sequence-specific DNA binding transcription factor activity	apoptotic process|cell proliferation|developmental pigmentation|heart development|mammary gland specification|muscle organ development|negative regulation of transcription from RNA polymerase II promoter|neural crest cell migration|neural tube closure|neuron fate commitment|organ morphogenesis|positive regulation of cell proliferation|positive regulation of transcription from RNA polymerase II pr…	nucleus				22.6303	23.8706	25.4328	18.1728	10.3614	7.45624	21.6569	32.5399	23.7094	15.9442	28.1731	15.3188	14.4245	24.1982	24.7206	10.3614	25.2784	14.4245	6.72829	10.0058	23.7925	27.7331	24.3201	23.1655	28.409	27.7331	22.7651	21.9193	17.7469	18.6944	21.8402	28.3277	25.4328	17.3408
PAX5	GEA00012344	PAX5_12344_i7	TGGACAGGGCAGCTACTCA	AGGAATACTGAGGGTGGCTGTA	NM_016734.1	NM_016734.1	PAX5	BSAP	paired box 5	DNA binding|sequence-specific DNA binding transcription factor activity	humoral immune response|multicellular organismal development|negative regulation of histone H3-K9 methylation|negative regulation of transcription from RNA polymerase II promoter|nervous system development|organ morphogenesis|positive regulation of transcription from RNA polymerase II promoter|skeletal muscle cell differentiation|spermatogenesis|transcription from RNA polymerase II promoter	nucleus				22.6303	22.9997	21.4514	24.4445	25.0989	22.4769	23.8706	25.0989	17.3408	14.6627	16.9638	22.3163	7.27624	27.3805	7.63625	6.5374	17.3408	27.6586	16.9638	21.1399	19.1333	19.3896	21.5482	18.489	17.9228	13.7972	17.1764	19.7536	23.9387	22.9997	17.9228	14.098	13.013	15.436
PAX7	GEP00056752	PAX7_56752_i3	ACAGCATCGACGGCATCC	CAGGTTCCGACTCCACATCC	NM_013945.2	NM_001135254|NM_013945|NM_002584	PAX7	HUP1|RMS2|PAX7B	paired box 7	RNA polymerase II core promoter sequence-specific DNA binding transcription factor activity|sequence-specific DNA binding|sequence-specific DNA binding transcription factor activity	anatomical structure morphogenesis|cartilage development|chromatin remodeling|dorsal/ventral neural tube patterning|embryonic skeletal system development|muscle tissue morphogenesis|negative regulation of apoptotic process|neuron fate commitment|positive regulation of histone methylation|positive regulation of myoblast proliferation|positive regulation of transcription from RNA polymerase II prom…	nucleus				22.6303	24.1288	22.0959	16.9638	21.5482	17.5198	20.2146	27.0296	22.917	16.7179	28.5768	15.3188	10.0058	21.2472	17.6745	7.63625	22.6725	14.4245	13.013	14.098	16.5455	26.7364	24.8226	19.5104	23.7094	23.2623	17.8194	20.7351	17.7469	18.6944	21.3503	27.3805	24.8226	16.7179
PDGFRA	GEP00056732	PDGFRA_56732_i6	GAGATCACCACTGATGTGGAA	CTTCTTCCTTAGCACGGATCA	NM_006206.4	NM_006206	PDGFRA		platelet-derived growth factor receptor, alpha polypeptide							30.1959	27.6586	25.2784	8.98287	27.6586	27.0296	24.5435	23.9387	28.6641	28.02	23.7094	22.6725	28.8434	22.9997	24.1982	25.2784	22.5881	23.7925	22.4037	22.8457	23.6265	24.8226	28.1011	22.9997	23.5278	25.8476	27.3107	22.0092	27.17	28.6641	24.3201	24.9003	30.1959	29.4473
PDX1	GEP00059098	PDX1_59098_i0	CAAAGCTCACGCGTGGAA	TCCTTCTCCAGCTCTAGCA	NM_000209.3	NM_000209	PDX1		pancreatic and duodenal homeobox 1							22.6303	13.4575	7.09771	8.98287	10.3614	13.4575	18.8501	22.2059	6.5374	7.63625	7.92495	15.3188	9.32303	19.252	7.92495	9.67473	7.63625	18.8501	6.72829	8.69157	7.63625	6.91918	11.2817	8.69157	8.69157	8.98287	8.98287	7.27624	20.7351	18.6944	8.83722	6.5374	9.15295	10.3614
PECAM1	GEP00056436	PECAM1_56436_i0	GATGCCGTGGAAAGCAGATA	CATCTGGCCTTGCTGTCTAA	NM_000442.4	NM_000442	PECAM1		platelet/endothelial cell adhesion molecule 1							28.493	22.6725	23.0952	18.0552	10.3614	20.7351	22.8457	25.928	23.8706	24.9003	21.3503	22.7651	25.928	19.3896	22.5881	26.9584	18.9472	14.4245	19.0326	19.252	20.5882	19.9554	22.0959	18.8501	19.6446	22.9997	26.5152	17.3408	17.7469	22.0092	23.6265	21.3503	25.3557	26.664
PODXL	GEA00011959	PODXL_11959_i6	GATGTGTACGAGCGGCTGAA	TGGTCCCCTAGCTTCATGTCA	NM_001018111.2	NM_005397.3|NM_001018111.2	PODXL	PC|PCLP|Gp200|PCLP-1	podocalyxin-like	protein binding	cell adhesion|cell migration|epithelial tube formation|glomerular visceral epithelial cell development|leukocyte migration|negative regulation of cell adhesion|negative regulation of cell-cell adhesion|positive regulation of cell migration|positive regulation of cell-cell adhesion mediated by integrin|regulation of microvillus assembly	apical plasma membrane|cytoplasm|filopodium|integral to plasma membrane|lamellipodium|membrane raft|microvillus membrane|plasma membrane|ruffle|slit diaphragm				22.6303	27.3107	30.8654	33.5772	31.9546	31.7089	31.2502	34.2454	27.9494	29.6717	30.0452	25.5254	31.0499	28.02	25.8476	31.9546	26.664	32.2331	31.478	31.7089	27.6586	31.0499	30.8654	27.3107	27.8798	27.241	30.1959	30.1959	33.1176	30.8654	31.2502	33.1176	29.6717	30.8654
POU5F1	GEP00056052	POU5F1_56052_e2	GGTATTCAGCCAAACGACCAT	CCGCAGCTTACACATGTTCT	NM_002701.4	NM_001173531|NM_203289|NM_002701	POU5F1		POU class 5 homeobox 1							22.6303	28.409	32.5399	31.9546	32.8133	32.8133	29.9169	32.8133	27.5231	27.7331	30.6881	26.9584	27.8798	29.7937	28.7585	26.7364	28.493	31.2502	33.5772	32.8133	28.7585	31.7089	30.0452	26.8896	31.478	28.3277	28.2521	27.5231	32.8133	31.478	29.4473	30.6881	28.6641	29.2353
PROM1	GEP00055673	PROM1_55673_i5	GGCCCAGTACAACACTACCAA	CAAGAATTCCGCCTCCTAGCA	NM_001145847.1	NM_001145850|NM_001145852|NM_001145851|NM_001145849|NM_001145847|NM_006017|NM_001145848	PROM1	RP41|AC133|CD133|MCDR2|STGD4|CORD12|PROML1|MSTP061	prominin 1	actinin binding|cadherin binding|protein binding	camera-type eye photoreceptor cell differentiation|camera-type eye photoreceptor cell differentiation|glomerular parietal epithelial cell differentiation|glomerular visceral epithelial cell differentiation|photoreceptor cell maintenance|positive regulation of nephron tubule epithelial cell differentiation|retina layer formation|retina morphogenesis in camera-type eye	apical plasma membrane|brush border|cell surface|extracellular space|integral to plasma membrane|microvillus membrane|photoreceptor outer segment|photoreceptor outer segment membrane|plasma membrane|stereocilium				27.6586	28.1011	28.5768	25.5254	28.8434	27.17	27.5231	32.2331	26.8177	26.8177	26.8896	15.3188	27.4504	29.3364	25.5254	27.9494	28.1011	28.6641	26.9584	28.9281	26.1764	28.5768	27.7331	28.1011	27.0296	26.2641	26.664	29.2353	26.3364	28.409	27.6586	28.02	28.02	28.493
PTPRC	GEP00055840	PTPRC_55840_i1	GTGGCTTAAACTCTTGGCATTT	GGGAAGGTGTTGGGCTTT	NM_002838.4	NM_080921|NM_002838|NM_001267798|NR_052021	PTPRC	LCA|LY5|B220|CD45|L-CA|T200|CD45R|GP180	protein tyrosine phosphatase, receptor type, C	protein binding|protein kinase binding|protein tyrosine phosphatase activity|transmembrane receptor protein tyrosine phosphatase activity	B cell proliferation|B cell receptor signaling pathway|T cell differentiation|T cell receptor signaling pathway|T cell receptor signaling pathway|axon guidance|bone marrow development|cell surface receptor signaling pathway|defense response to virus|dephosphorylation|hematopoietic progenitor cell differentiation|immunoglobulin biosynthetic process|negative regulation of T cell mediated cytotoxici…	external side of plasma membrane|focal adhesion|integral to plasma membrane|membrane raft|plasma membrane				22.6303	13.4575	7.09771	8.98287	22.917	14.098	18.489	7.45624	12.665	7.63625	7.92495	15.3188	8.69157	7.7806	8.69157	16.1637	7.63625	14.4245	6.72829	11.9503	8.33361	6.91918	7.45624	8.98287	7.92495	9.67473	15.7026	10.3614	17.7469	23.7094	8.83722	8.69157	12.665	13.013
RPS4Y1	GEA00023614	RPS4Y1_23614_i3	TTTGCTGTTCACCGCATCAC	GATTCCCTTCACTCCCACAGTA	NM_001008.3	NM_001008.3	RPS4Y1	S4|RPS4Y	ribosomal protein S4, Y-linked 1	RNA binding|rRNA binding|structural constituent of ribosome	RNA metabolic process|SRP-dependent cotranslational protein targeting to membrane|cellular protein metabolic process|gene expression|mRNA metabolic process|multicellular organismal development|nuclear-transcribed mRNA catabolic process, nonsense-mediated decay|translation|translation|translational elongation|translational initiation|translational termination|viral life cycle|viral process|viral t…	cytosol|cytosolic small ribosomal subunit|polysome				22.6303	13.4575	7.09771	8.98287	22.9997	7.45624	11.6483	7.45624	6.5374	7.63625	7.92495	15.3188	5.56329	7.7806	6.18717	5.56329	7.63625	14.4245	6.72829	6.00245	5.81772	9.67473	7.45624	7.63625	6.18717	5.81772	5.81772	5.6905	17.7469	18.6944	14.098	6.5374	9.15295	10.3614
S100B	GEP00056445	S100B_56445_i1	GGAGACAAGCACAAGCTGAA	CCATGACTTTGTCCACAACC	NM_006272.2	NM_006272	S100B	NEF|S100|S100-B|S100beta	S100 calcium binding protein B	RAGE receptor binding|S100 protein binding|calcium ion binding|calcium-dependent protein binding|identical protein binding|protein binding|protein homodimerization activity|protein homodimerization activity|tau protein binding|zinc ion binding	astrocyte differentiation|axonogenesis|cell proliferation|cellular response to hypoxia|central nervous system development|innate immune response|learning or memory|long-term synaptic potentiation|memory|negative regulation of skeletal muscle cell differentiation|positive regulation of I-kappaB kinase/NF-kappaB cascade|positive regulation of apoptotic process|positive regulation of cell proliferat…	cytoplasm|cytoplasm|extracellular region|extracellular space|neuronal cell body|nucleus|perinuclear region of cytoplasm|ruffle				22.6303	13.4575	19.3896	16.385	20.2146	14.9519	19.0326	22.7651	14.9519	7.63625	23.8706	15.3188	14.6627	18.3817	22.2059	23.1655	21.8402	20.2146	23.8706	18.3817	23.5278	20.2146	14.9519	24.0382	26.7364	23.5278	18.9472	17.1764	17.7469	18.6944	15.7026	20.6593	16.9638	14.098
SHH	GEA00012613	SHH_12613_i0	AGCGGACAGGCTGATGAC	CCTCGTAGTGCAGAGACTCC	NM_000193.2	NM_000193.2	SHH	TPT|HHG1|HLP3|HPE3|SMMCI|TPTPS|MCOPCB5	sonic hedgehog	calcium ion binding|glycoprotein binding|glycosaminoglycan binding|laminin-1 binding|morphogen activity|patched binding|peptidase activity|protein binding|signal transducer activity|zinc ion binding	Bergmann glial cell differentiation|CD4-positive or CD8-positive, alpha-beta T cell lineage commitment|T cell differentiation in thymus|androgen metabolic process|anterior/posterior pattern specification|apoptotic process|artery development|axon guidance|blood coagulation|branching involved in salivary gland morphogenesis|branching involved in ureteric bud morphogenesis|branching morphogenesis of…	cell surface|extracellular matrix|extracellular space|extracellular space|membrane raft|nucleus|plasma membrane				22.6303	18.9472	21.7633	24.9003	26.2641	23.0952	24.8226	24.1982	17.5198	18.2686	7.92495	15.3188	14.9519	25.7654	11.6483	14.6627	20.4278	26.8896	11.009	22.4037	20.6593	19.6446	20.8173	22.3163	18.0552	12.665	14.9519	22.9997	24.5435	22.917	23.4396	13.013	17.1764	19.1333
SLC2A2	GEP00059701	SLC2A2_59701_i4	GGGAGCACTTGGCACTTTTCA	GCAGGATGTGCCACAGATCA	NM_000340.1	NM_001278658|NM_001278659|NM_000340	SLC2A2	GLUT2	solute carrier family 2 (facilitated glucose transporter), member 2	D-glucose transmembrane transporter activity|dehydroascorbic acid transporter activity|glucose transmembrane transporter activity|hexose transmembrane transporter activity	carbohydrate metabolic process|endocrine pancreas development|energy reserve metabolic process|glucose transport|hexose transmembrane transport|hexose transport|regulation of insulin secretion|small molecule metabolic process|transmembrane transport	brush border|cytoplasm|integral to plasma membrane|membrane|plasma membrane				22.6303	13.4575	17.3408	18.2686	10.3614	19.8526	19.6446	22.0092	9.32303	13.7972	7.92495	15.3188	18.0552	16.9638	16.7179	19.7536	7.63625	22.2059	6.72829	14.6627	7.92495	11.9503	15.2015	8.33361	10.3614	13.013	16.9638	10.6561	17.7469	18.6944	8.83722	6.5374	9.15295	16.385
SOX2	GEA00013148	SOX2_13148_e0	CATGAAGGAGCACCCGGATTA	CGGGCAGCGTGTACTTATCC	NM_003106.2	NM_003106.2	SOX2		SRY (sex determining region Y)-box 2							33.5772	29.5581	29.2353	27.3107	31.2502	27.241	28.9281	29.9169	24.6364	20.5882	26.664	23.5278	24.1982	30.1959	28.1011	24.8226	28.2521	29.2353	27.803	27.7331	27.4504	28.7585	28.2521	28.5768	25.2784	26.1764	22.3163	30.0452	32.5399	29.9169	28.9281	27.6586	25.7654	22.5881
SOX9	GEA00012570	SOX9_12570_i0	AACGCCGAGCTCAGCAA	CGCTTCTCGCTCTCGTTCA	NM_000346.3	NM_000346.3	SOX9		SRY (sex determining region Y)-box 9							31.7089	30.6881	28.9281	25.6097	26.664	24.1288	28.7585	25.2784	26.1764	23.8706	28.8434	15.3188	22.2059	29.4473	22.7651	21.7633	27.4504	28.02	23.7094	25.5254	24.9967	28.409	27.6586	26.2641	25.6097	25.6846	24.6364	28.9281	22.2059	27.4504	29.0298	27.7331	27.7331	26.7364
SP1	GEP00056643	SP1_56643_i4	CAGAGGCACAAACGTACACA	AGGTGGTCACTCCTCATGAA	NM_003109.1	NM_003109|NM_001251825|NM_138473	SP1		Sp1 transcription factor	DNA binding|HMG box domain binding|RNA polymerase II core promoter proximal region sequence-specific DNA binding|RNA polymerase II core promoter proximal region sequence-specific DNA binding transcription factor activity involved in positive regulation of transcription|RNA polymerase II core promoter sequence-specific DNA binding|RNA polymerase II repressing transcription factor binding|bHLH tran…	cellular lipid metabolic process|definitive hemopoiesis|embryonic camera-type eye morphogenesis|embryonic placenta development|embryonic process involved in female pregnancy|embryonic skeletal system development|enucleate erythrocyte differentiation|gene expression|liver development|lung development|megakaryocyte differentiation|modulation by virus of host morphology or physiology|ossification|po…	cytoplasm|nucleolus|nucleoplasm|nucleus|nucleus|protein-DNA complex				22.6303	26.7364	28.409	25.7654	28.2521	26.664	27.3805	31.7089	26.5898	25.7654	28.493	25.3557	27.5939	28.3277	27.17	27.4504	28.1731	24.9003	28.1011	27.8798	28.1011	28.6641	28.3277	28.7585	28.8434	28.409	28.493	27.803	27.7331	27.9494	27.5939	28.7585	28.493	27.7331
SRF	GEA00023819	SRF_23819_i4	TCCACCATGCAGGTGTCA	TGTCCCAGATGATGCTGTCA	NM_003131.2	NM_003131.2	SRF	MCM1	serum response factor (c-fos serum response element-binding transcription factor)	RNA polymerase II core promoter proximal region sequence-specific DNA binding|RNA polymerase II core promoter proximal region sequence-specific DNA binding transcription factor activity involved in positive regulation of transcription|RNA polymerase II core promoter sequence-specific DNA binding transcription factor activity|RNA polymerase II distal enhancer sequence-specific DNA binding transcri…	angiogenesis involved in wound healing|associative learning|cardiac myofibril assembly|cardiac vascular smooth muscle cell differentiation|cell migration involved in sprouting angiogenesis|cell-matrix adhesion|cellular senescence|contractile actin filament bundle assembly|developmental growth|dorsal aorta morphogenesis|epithelial cell-cell adhesion|epithelial structure maintenance|erythrocyte dev…	cytoplasm|nuclear chromatin|nucleus				25.7654	24.9003	26.1764	21.4514	27.4504	24.9967	24.4445	27.9494	21.1399	20.9119	22.5881	15.3188	21.2472	25.8476	22.917	21.3503	23.5278	14.4245	25.0989	25.6097	23.3478	24.1982	24.6364	23.6265	22.0959	20.5882	20.9119	23.5278	27.9494	25.6097	25.6846	23.7925	22.8457	21.7633
SST	GEA00011928	SST_11928_i0	CCCAGACTCCGTCAGTTTCT	AGCAGCTCTGCCAAGAAGTA	NM_001048.3	NM_001048.3	SST	SMST	somatostatin	hormone activity	G-protein coupled receptor signaling pathway|cell surface receptor signaling pathway|cell-cell signaling|digestion|hormone-mediated apoptotic signaling pathway|hyperosmotic response|negative regulation of cell proliferation|regulation of cell migration|response to amino acid stimulus|response to drug|response to heat|response to nutrient|response to steroid hormone stimulus|synaptic transmission	extracellular region|extracellular space|neuronal cell body				22.6303	18.3817	22.5881	8.98287	22.2059	13.013	17.5198	7.45624	6.5374	11.2817	12.665	15.3188	18.7498	20.9119	18.9472	18.7498	21.9193	14.4245	19.1333	13.4575	15.7026	10.0058	7.45624	22.4037	26.2641	19.6446	17.5198	20.4278	24.1288	18.6944	8.83722	14.6627	9.15295	16.1637
STAT1	GEP00056036	STAT1_56036_i14	ATGCTGGCACCAGAACGAA	GCTGGCACAATTGGGTTTCAA	NM_007315.3	NM_139266|NM_007315	STAT1		signal transducer and activator of transcription 1, 91kDa							22.6303	24.8226	27.3107	20.4278	27.803	25.0989	27.1002	27.6586	24.7206	23.6265	26.1764	25.2784	23.8706	27.8798	24.6364	25.4328	26.5898	25.6097	26.7364	26.8896	26.4209	27.0296	27.5231	27.4504	26.3364	26.4209	26.8177	27.241	25.7654	22.2059	27.7331	26.7364	26.0928	26.2641
STAT5A	GEA00013091	STAT5A_13091_i18	CCCAGGCTCCCTATAACATGTA	ATGGTCTCATCCAGGTCGAA	NM_003152.3	NM_003152.3	STAT5A		signal transducer and activator of transcription 5A							22.6303	20.6593	22.4769	19.1333	10.3614	18.9472	22.0959	27.7331	21.8402	22.4037	23.5278	15.3188	22.3163	17.8194	20.7351	22.3163	21.3503	14.4245	23.3478	23.7925	21.5482	23.6265	23.7094	22.4769	23.3478	22.3163	21.7633	22.5881	17.7469	18.6944	22.0959	23.4396	23.3478	24.1982
T	GEA00005638	T_5638_i1	CGCTTCAAGGAGCTCACCAA	GCCAGACACGTTCACCTTCA	NM_003181.2	NM_003181.2	T	TFT	T, brachyury homolog (mouse)	RNA polymerase II activating transcription factor binding|RNA polymerase II core promoter proximal region sequence-specific DNA binding|RNA polymerase II distal enhancer sequence-specific DNA binding|RNA polymerase II distal enhancer sequence-specific DNA binding transcription factor activity|RNA polymerase II transcription factor binding|RNA polymerase II transcription factor binding transcripti…	BMP signaling pathway|SMAD protein signal transduction|anterior/posterior axis specification, embryo|bone morphogenesis|canonical Wnt receptor signaling pathway|determination of heart left/right asymmetry|embryonic skeletal system development|heart morphogenesis|mesoderm development|mesoderm migration involved in gastrulation|negative regulation of transcription from RNA polymerase II promoter|ne…	cytoplasm|nuclear chromatin				22.6303	18.489	22.917	20.7351	21.7633	24.4445	18.2686	26.015	19.8526	21.2472	18.3817	15.3188	16.5455	7.7806	16.9638	10.0058	9.32303	22.4037	16.385	18.489	17.1764	18.7498	12.665	16.385	22.7651	19.252	19.252	18.9472	21.8402	24.0382	18.9472	19.9554	21.5482	23.4396
TAZ	GEP00059705	TAZ_59705_i8	TTCAGTGCCCTGCCTGTAC	AAGTCCGTCAGGGCTTTCC	NR_024048.1	NR_024048.1	TAZ	EFE|BTHS|EFE2|G4.5|Taz1|CMD3A|LVNCX	tafazzin	1-acylglycerophosphocholine O-acyltransferase activity	cardiac muscle contraction|cardiac muscle tissue development|cardiolipin acyl-chain remodeling|cardiolipin biosynthetic process|cristae formation|glycerophospholipid biosynthetic process|heart development|hemopoiesis|mitochondrial ATP synthesis coupled electron transport|mitochondrial respiratory chain complex I assembly|muscle contraction|phospholipid metabolic process|skeletal muscle tissue dev…	integral to membrane|mitochondrial inner membrane|mitochondrion|mitochondrion|plasma membrane				22.6303	20.3169	23.8706	23.7925	10.3614	22.3163	22.4769	27.803	22.6725	21.0334	24.3201	21.7633	19.8526	25.6846	20.5882	20.5021	24.1982	26.015	24.6364	24.5435	22.6725	24.6364	23.8706	24.5435	24.8226	23.3478	23.0952	25.1837	23.5278	21.9193	23.5278	24.5435	24.0382	24.5435
TDGF1	GEP00059468	TDGF1_59468_e5	TTCCAGGACTCCAGAACTACCA	AAGGCAGATGCCAACTAGCA	NM_001174136.1	NM_001174136|NM_003212	TDGF1		teratocarcinoma-derived growth factor 1							22.6303	28.7585	34.2454	34.2454	33.1176	34.2454	30.8654	28.1011	27.1002	27.5231	29.7937	24.4445	26.9584	30.6881	29.0298	26.5898	27.5231	34.2454	33.1176	33.5772	26.5152	31.2502	29.7937	26.8177	29.6717	27.8798	26.5898	28.1731	34.2454	34.2454	30.3475	30.5104	28.1731	28.7585
TERT	GEP00059700	TERT_59700_i3	CCAGAACGTTCCGCAGAGAAAA	ACGCTGAACAGTGCCTTCAC	NM_198253.2	NM_001193376|NM_198253	TERT	TP2|TRT|CMM9|EST2|TCS1|hTRT|DKCA2|DKCB4|hEST2|PFBMFT1	telomerase reverse transcriptase	metal ion binding|protein binding|protein homodimerization activity|telomerase activity|telomeric DNA binding|telomeric RNA binding|telomeric template RNA reverse transcriptase activity|telomeric template RNA reverse transcriptase activity	DNA strand elongation|negative regulation of extrinsic apoptotic signaling pathway in absence of ligand|replicative senescence|telomere formation via telomerase|telomere maintenance|telomere maintenance via telomerase|telomere maintenance via telomerase	PML body|chromosome, telomeric region|cytoplasm|nuclear telomere cap complex|nucleolus|nucleoplasm|nucleoplasm|telomerase holoenzyme complex				22.6303	22.0959	25.5254	26.5898	26.7364	22.8457	25.6097	27.241	21.9193	17.6745	21.0334	15.3188	14.098	25.5254	17.5198	11.2817	21.1399	28.1731	23.7925	23.8706	21.1399	23.0952	23.0952	22.0092	18.639	17.9228	14.6627	22.917	23.8706	26.4209	25.8476	22.3163	22.3163	20.5021
TGFB1	GEA00007272	TGFB1_7272_i1	CGTCTGCTGAGGCTCAAGTTA	TCGCCAGGAATTGTTGCTGTA	NM_000660.4	NM_000660.4	TGFB1		transforming growth factor, beta 1							22.6303	26.0928	28.1011	26.015	28.3277	27.1002	26.8177	29.4473	24.5435	27.8798	25.8476	15.3188	26.5898	24.5435	22.0959	26.2641	24.0382	28.7585	27.17	26.664	24.3201	26.2641	25.6097	23.3478	24.7206	24.8226	26.1764	26.7364	27.4504	28.5768	27.1002	25.7654	25.8476	29.5581
TGIF1	GEA00013806	TGIF1_13806_i1	GAGCACCGTTACAATGCCTA	GGGCGTTGATGAACCAGTTA	NM_003244.2	NM_174886.1|NM_173211.1|NM_173210.1|NM_173209.1|NM_173208.1|NM_173207.1|NM_170695.2|NM_003244.2	TGIF1	HPE4|TGIF	TGFB-induced factor homeobox 1	chromatin binding|co-SMAD binding|protein binding|sequence-specific DNA binding|sequence-specific DNA binding transcription factor activity|transcription corepressor activity	determination of left/right symmetry|dorsal/ventral pattern formation|gene expression|multicellular organismal development|negative regulation of cell proliferation|negative regulation of retinoic acid receptor signaling pathway|negative regulation of transcription from RNA polymerase II promoter|neural tube closure|nodal signaling pathway|positive regulation of fibroblast proliferation|positive …	nucleoplasm				22.6303	21.2472	27.1002	21.9193	27.9494	26.1764	26.5898	9.67473	20.3169	20.0875	23.1655	26.8177	22.4769	27.6586	23.7925	21.6569	23.6265	20.9119	26.1764	26.7364	24.6364	27.3107	27.8798	25.7654	22.2059	22.2059	20.6593	25.3557	27.5939	28.3277	25.1837	22.0092	21.6569	20.0875
THY1	GEA00013840	THY1_13840_i1	TCAGCATCGCTCTCCTGCTA	TCCACTAGGCAGGCCGTTA	NM_006288.3	NM_006288.3	THY1		Thy-1 cell surface antigen							22.6303	27.0296	28.7585	27.6586	30.1959	27.803	28.2521	30.8654	25.0989	25.8476	26.9584	25.6097	24.8226	26.9584	26.015	24.9967	27.3107	28.5768	29.2353	27.9494	27.5231	27.17	26.5152	27.7331	27.5939	27.3805	26.3364	27.17	29.9169	28.7585	29.1291	27.8798	26.1764	27.17
TNFRSF1A	GEA00026516	TNFRSF1A_26516_i8	CCACAAGCCACAGAGCCTA	GCCGCACGAATTCCTTCC	NM_001065.3	NM_001065.3	TNFRSF1A	FPF|MS5|p55|p60|TBP1|TNF-R|TNFAR|TNFR1|p55-R|CD120a|TNFR55|TNFR60|TNF-R-I|TNF-R55|TNFR1-d2	tumor necrosis factor receptor superfamily, member 1A	protease binding|protein binding|protein complex binding|tumor necrosis factor binding|tumor necrosis factor-activated receptor activity	apoptotic process|apoptotic signaling pathway|cellular response to estradiol stimulus|cellular response to mechanical stimulus|cytokine-mediated signaling pathway|defense response to bacterium|diterpenoid metabolic process|extrinsic apoptotic signaling pathway via death domain receptors|flavonoid metabolic process|inflammatory response|modulation by virus of host morphology or physiology|negative…	Golgi membrane|axon|cell surface|extracellular region|extracellular space|integral to plasma membrane|membrane raft|nucleus|plasma membrane|protein complex				22.6303	26.4209	21.9193	21.5482	24.7206	23.3478	22.3163	26.8177	16.9638	19.7536	22.4769	15.3188	22.6725	24.1288	21.7633	24.0382	22.3163	22.7651	22.9997	22.9997	23.9387	23.2623	22.8457	23.5278	23.0952	22.5881	22.4769	22.6725	26.015	23.0952	20.0875	22.5881	19.9554	19.6446
TNFRSF1B	GEA00026030	TNFRSF1B_26030_i2	ACATACACCCAGCTCTGGAAC	AGTGCAGGCTTGAGTTTCCA	NM_001066.2	NM_001066.2	TNFRSF1B	p75|TBPII|TNFBR|TNFR2|CD120b|TNFR1B|TNFR80|TNF-R75|p75TNFR|TNF-R-II	tumor necrosis factor receptor superfamily, member 1B	protein binding|tumor necrosis factor-activated receptor activity|ubiquitin protein ligase binding	RNA destabilization|cellular response to growth factor stimulus|cellular response to lipopolysaccharide|immune response|inflammatory response|negative regulation of inflammatory response|positive regulation of membrane protein ectodomain proteolysis	extracellular region|integral to membrane|membrane raft|neuronal cell body|nucleus|perinuclear region of cytoplasm|plasma membrane|varicosity				30.8654	21.7633	20.5882	24.0382	27.3805	17.1764	20.9119	23.3478	13.4575	16.9638	11.9503	15.3188	18.2686	24.4445	14.6627	18.489	21.5482	26.9584	19.5104	18.7498	15.436	20.9119	20.4278	19.3896	16.9638	18.3817	19.6446	21.1399	25.8476	25.3557	21.4514	15.436	17.9228	19.9554
TNNI3	GEA00023171	TNNI3_23171_i5	GAGGCAAAAGTCACCAAGAACA	CCGCTTAAACTTGCCTCGAA	NM_000363.4	NM_000363.4	TNNI3	CMH7|RCM1|cTnI|CMD2A|TNNC1|CMD1FF	troponin I type 3 (cardiac)	actin binding|calcium channel inhibitor activity|calcium-dependent protein binding|metal ion binding|protein binding|protein domain specific binding|protein kinase binding|troponin C binding|troponin T binding	cardiac muscle contraction|cellular calcium ion homeostasis|heart contraction|heart development|muscle filament sliding|negative regulation of ATPase activity|negative regulation of ATPase activity|regulation of smooth muscle contraction|regulation of systemic arterial blood pressure by ischemic conditions|vasculogenesis|ventricular cardiac muscle tissue morphogenesis	cytosol|sarcomere|troponin complex				22.6303	25.1837	28.2521	24.8226	23.9387	22.0959	26.664	26.664	26.3364	23.4396	26.8177	25.8476	24.4445	25.928	27.803	24.1288	26.4209	28.2521	27.7331	27.0296	26.8896	27.9494	28.409	27.6586	27.1002	27.5231	24.4445	26.664	22.5881	24.1288	26.664	25.6846	27.241	25.7654
VCAM1	GEP00056408	VCAM1_56408_i5	CAGGCTGGAAGAAGCAGAAA	CACTCTCAGAAGGAAAAGCTGTA	NM_080682.2	NM_001078|NM_001199834|NM_080682	VCAM1	CD106|INCAM-100	vascular cell adhesion molecule 1	cell adhesion molecule binding|cell adhesion molecule binding|integrin binding|primary amine oxidase activity	B cell differentiation|acute inflammatory response|aging|amine metabolic process|cell adhesion|cellular response to glucose stimulus|chorio-allantoic fusion|chronic inflammatory response|cytokine-mediated signaling pathway|heart development|heterophilic cell-cell adhesion|interferon-gamma-mediated signaling pathway|leukocyte cell-cell adhesion|leukocyte tethering or rolling|membrane to membrane d…	Golgi apparatus|alpha9-beta1 integrin-vascular cell adhesion molecule-1 complex|apical part of cell|cell surface|early endosome|endoplasmic reticulum|external side of plasma membrane|extracellular space|filopodium|integral to membrane|microvillus|plasma membrane|podosome|sarcolemma				22.6303	25.2784	24.6364	18.7498	23.7094	18.3817	23.9387	7.45624	25.4328	19.9554	23.2623	20.8173	24.6364	23.4396	25.2784	23.2623	28.409	23.2623	18.0552	18.1728	25.1837	24.4445	27.3107	27.803	25.4328	25.3557	25.3557	28.02	22.917	18.6944	22.4037	24.4445	27.3107	23.5278
XIST	GEP00055798	XIST_55798_i2	TTGGATGGGTTGCCAGCTA	TCTCCACCTAGGGATCGTCAA	NR_001564.2	NR_001564	XIST		X inactive specific transcript (non-protein coding)							22.6303	13.4575	27.5939	8.98287	10.3614	18.0552	11.6483	23.0952	6.5374	7.63625	11.6483	15.3188	13.4575	7.7806	11.9503	13.013	17.1764	14.4245	16.5455	20.5882	12.3392	16.7179	15.9442	18.9472	13.013	12.3392	11.2817	7.63625	17.7469	18.6944	8.83722	16.5455	9.15295	13.4575
ZFP42	GEP00059104	ZFP42_59104_e3	TCTGTGCGGAATGTGGGAAA	CGAAACGGCTTCTCTCCAGTA	NM_174900.3	NM_174900	ZFP42		ZFP42 zinc finger protein							22.6303	22.2059	29.4473	26.3364	30.5104	28.493	27.9494	30.5104	25.8476	24.8226	26.4209	21.4514	28.1731	29.1291	28.8434	28.1011	25.6846	27.803	29.6717	29.2353	28.1731	29.3364	29.9169	25.6097	27.9494	26.9584	27.7331	23.3478	28.7585	29.3364	26.8177	27.241	26.4209	26.0928
ABCB1	GEP00056172	ABCB1_56172_i20	AACACCACTGGAGCATTGAC	TACAGCAAGCCTGGAACCTA	NM_000927.4	NM_000927	ABCB1		ATP-binding cassette, sub-family B (MDR/TAP), member 1							14.8073	20.9119	21.1399	18.489	15.2015	14.4245	20.3169	27.4867	22.2059	20.2146	19.0326	20.2146	11.6483	18.639	12.665	13.7972	22.2059	7.7806	20.5021	19.7536	20.9119	14.098	9.67473	21.1399	15.2015	15.5693	8.33361	19.252	9.84025	20.5882	14.5436	15.2015	13.7972	13.7972
ABCG2	GEA00003960	ABCG2_3960_i5	GCCTACAACTGGCTTAGACTCA	ATTGTTCGTCCCTGCTTAGACA	NM_004827.2	NM_004827.2	ABCG2		ATP-binding cassette, sub-family G (WHITE), member 2							14.8073	21.5482	24.0382	26.5152	25.7654	27.8798	22.0092	18.3817	26.9584	25.1413	23.4396	28.409	26.8537	22.0092	26.2641	27.3805	23.3478	26.7364	25.8476	24.0835	22.2059	22.9997	23.4396	25.928	23.7925	27.0296	28.02	20.2146	22.0959	26.7771	21.6569	24.1288	28.3277	28.2126
ACTB	GEP00055733	ACTB_55733_i2	CCAACCGCGAGAAGATGAC	TAGCACAGCCTGGATAGCAA	NM_001101.3	NM_001101	ACTB		actin, beta							30.5104	32.5399	31.0499	30.6881	29.6717	29.2353	32.8133	31.478	30.8654	32.2331	32.8133	32.8133	32.6766	31.9546	33.5772	33.9113	31.7089	30.3475	31.9546	31.9546	34.2454	32.3865	31.478	30.8654	30.5104	30.5104	30.3475	32.5399	31.7089	30.1959	32.5399	31.0499	31.478	31.2502
AFP	GEP00055858	AFP_55858_i9	GCCTCTTCCAGAAACTAGGAGAA	GGGGCTTTCTTTGTGTAAGCAA	NM_001134.1	NM_001134	AFP		alpha-fetoprotein							34.2454	30.5104	16.9638	26.2641	34.2454	30.6881	8.12928	18.3817	21.5482	21.9193	26.3364	31.9546	30.5104	17.3408	30.5104	31.2502	17.8194	7.7806	24.9003	23.9387	14.4245	15.2015	29.4473	17.6745	17.8194	34.2454	34.2454	18.639	9.84025	11.6483	18.1728	14.4245	32.8133	34.2454
ALB	GEP00056061	ALB_56061_i4	GAATGTTGCCAAGCTGCTGATA	CAGACGAAGCCTTCCCTTCA	NM_000477.5	NM_000477	ALB		albumin							28.1011	25.3943	20.0875	18.8501	23.0952	29.9169	21.8402	18.3817	19.7536	17.8194	18.2686	23.9387	25.4328	19.7536	23.8706	29.9811	22.8814	7.7806	18.2686	16.5455	19.7536	17.1764	18.8501	23.7094	15.9442	25.4328	28.7585	19.9554	19.6446	11.6483	19.7536	17.3408	22.7651	22.7651
ANPEP	GEA00013521	ANPEP_13521_i10	TCCTTGACCCCGATTCCAA	GATGGATGTGATGGGCACAA	NM_001150.2	NM_001150.2	ANPEP		alanyl (membrane) aminopeptidase							14.8073	21.1399	22.4037	21.7633	24.1288	25.7654	15.7026	18.3817	22.9997	26.9584	21.8402	27.17	24.9003	21.1399	23.1655	25.928	19.1333	19.8031	21.8402	21.4514	25.0989	21.8402	22.7651	20.5451	18.7498	25.1413	25.7654	18.489	19.7536	25.4328	25.2784	20.5882	26.2641	25.6097
APOE	GEA00019742	APOE_19742_i2	CCCAGGTCACCCAGGAAC	TGTTCCTCCAGTTCCGATTTGTA	NM_000041.2	NM_000041.2	APOE		apolipoprotein E							14.8073	27.4504	26.8896	29.6717	30.3475	29.3364	27.8798	29.3364	30.5104	31.478	32.2331	31.2502	32.6766	26.5898	31.2502	30.3475	28.3277	30.6881	30.1959	30.8654	30.3475	31.9546	32.8133	29.3364	29.3364	31.7089	32.5399	27.4504	30.6881	28.2521	30.1959	32.5399	32.5399	31.9546
CAMK2A	GEA00030904	CAMK2A_30904_i14	AACACCACCATCGAGGATGAA	CTTCAATCAGCTGCTCTGTCAC	NM_015981.3	NM_171825.2|NM_015981.3	CAMK2A		calcium/calmodulin-dependent protein kinase II alpha							14.8073	23.2623	20.5021	18.9899	20.5882	24.3201	24.0382	18.3817	16.5455	18.7498	21.1399	21.5482	22.8457	19.9554	18.8501	23.7925	23.0952	22.0092	18.8501	15.9442	20.3169	21.0334	18.3817	20.4278	19.8526	20.5021	21.8402	24.3201	20.5882	20.7351	20.8173	19.3896	22.5325	24.8226
CD14	GEA00013550	CD14_13550_e1	TTCCAGTGTGTGTCTGCAGTA	GCATCGACGCGCTTTAGAAA	NM_000591.3	NM_001174105.1|NM_001174104.1|NM_001040021.2|NM_000591.3	CD14		CD14 molecule							25.6097	19.7536	13.4575	23.4396	18.2686	21.2472	24.1982	18.3817	20.5882	27.1002	19.7536	28.02	26.664	21.7633	28.409	25.6846	22.4037	21.9193	19.7536	19.3896	20.7351	14.9519	20.151	21.2987	21.8402	18.0552	18.0552	23.0952	9.84025	11.6483	20.3169	18.9472	18.9472	22.0092
CD19	GEA00017838	CD19_17838_i3	GCAACCTGACCATGTCATTCC	TCCAGCCACCAGTCCTCA	NM_001178098.1	NM_001178098.1|NM_001770.5	CD19		CD19 molecule							14.8073	7.45624	13.4575	14.098	14.9519	5.6905	8.12928	18.3817	10.3614	10.3614	10.3614	19.5104	5.81772	15.2015	7.27624	6.91918	5.81772	17.5198	8.98287	8.98287	13.4575	8.69157	5.81772	14.098	6.5374	6.5374	5.56329	8.33361	9.84025	11.6483	13.013	7.63625	6.36229	7.27624
CD24	GEA00014498	CD24_14498_e0	CCAACTAATGCCACCACCAA	CGAAGAGACTGGCTGTTGAC	NM_013230.2	NM_013230.2	CD24		CD24 molecule							31.478	31.2502	31.2502	30.3475	28.7585	28.409	29.7937	31.2502	31.478	30.5993	29.3364	29.5581	29.1291	32.2331	27.6958	27.768	29.7937	32.8133	30.0452	29.6717	29.5581	29.1291	29.0298	28.493	27.4154	28.493	27.8798	29.5581	31.9546	33.5772	33.1176	30.3475	30.5104	30.0452
CD4	GEA00011797	CD4_11797_i5	AAAGTTGCATCAGGAAGTGAACC	CCCACACCTCACAGGTCAAA	NM_000616.4	NM_001195017.1|NM_001195016.1|NM_001195015.1|NM_001195014.1|NM_000616.4	CD4		CD4 molecule							14.8073	16.7179	19.6446	18.3817	15.436	17.8194	8.12928	18.3817	19.3896	19.3896	20.3169	20.7351	18.489	19.083	13.7972	20.2146	16.9638	18.639	17.9228	16.7179	21.8018	18.1728	16.9638	16.9638	18.489	18.2686	18.489	16.385	9.84025	11.6483	19.8526	20.3169	18.0552	20.5882
CD9	GEA00011911	CD9_11911_i0	GGCACCAAGTGCATCAAATACC	TCCAATGGCAAGGACAGCAA	NM_001769.2	NM_001769.2	CD9		CD9 molecule							14.8073	26.3364	23.2623	31.0499	26.8177	29.4473	25.2784	25.4328	28.493	29.9169	28.6641	28.5768	29.3919	23.0952	27.6958	30.6881	26.015	27.8798	29.3364	28.6641	27.1002	27.5231	27.241	23.7925	30.3475	26.8896	29.0298	24.9003	26.7364	28.02	26.1764	27.5939	26.3364	27.4867
CDCP1	GEA00025245	CDCP1_25245_i1	TTACCTTTAGCTGCCAGAGTCC	AAAAGGACATGGGCCTGACA	NM_022842.3	NM_022842.3|NM_178181.1	CDCP1		CUB domain containing protein 1							14.8073	20.2146	19.252	24.5435	21.9193	24.5435	18.0552	27.4867	25.928	24.6364	24.8226	25.928	22.4037	22.7651	20.0875	23.0475	20.0875	27.7331	26.0928	26.5152	24.8226	24.9967	24.5435	18.639	24.3201	22.4037	24.0382	22.2059	26.1764	27.768	26.0928	26.015	24.3201	24.0382
CDH15	GEA00028527	CDH15_28527_i12	GACATCGCCGACTTCATCA	TAGATGAGGGCTGTGTCGTA	NM_004933.2	NM_004933.2	CDH15		cadherin 15, type 1, M-cadherin (myotubule)							14.8073	19.9554	13.4575	19.252	16.9638	11.2817	16.385	18.3817	17.6745	15.436	15.436	20.3169	13.013	11.9503	13.013	12.3392	17.5198	17.9228	18.9472	12.5021	16.9638	14.6627	13.4575	12.3392	19.7536	14.098	7.92495	14.4245	19.8526	11.6483	11.6483	11.1454	14.4245	11.9503
CDX2	GEA00011918	CDX2_11918_i1	AGGAAAGCCGAGCTAGCC	CTTTGCTCTGCGGTTCTGAAA	NM_001265.3	NM_001265.3	CDX2		caudal type homeobox 2							14.8073	22.917	18.3817	22.2611	25.3557	26.3364	18.7498	18.3817	13.013	23.1655	17.9228	25.0989	25.2784	16.5455	20.8173	24.3201	5.81772	19.8031	9.32303	15.2015	10.0058	18.8501	21.8402	7.27624	22.8457	23.7094	26.7364	20.5021	9.84025	11.6483	17.5198	19.5104	25.928	28.3277
CGB8	GEP00059735	CGB8_59735_e0	GCTCACTCCAGCATCCTACA	CCTCGTGTACCTGGCTTTAAAC	NM_033183.2	NM_033183	CGB8		chorionic gonadotropin, beta polypeptide 8							14.8073	18.2686	20.8173	22.2611	18.7498	19.0326	24.9967	18.3817	18.1728	23.7094	19.3896	24.6364	23.7094	21.8402	26.3364	22.0092	19.0326	21.7633	19.3896	19.8526	18.1728	17.8194	20.6593	19.7536	20.9119	16.5455	18.639	23.6265	9.84025	11.6483	19.9554	19.252	20.0875	21.5482
CRABP2	GEP00059659	CRABP2_59659_i2	TCGTGGACCAGAGAACTGAC	TAGACCCTGGTGCACACAA	NM_001878.3	NM_001199723|NM_001878	CRABP2		cellular retinoic acid binding protein 2							26.4209	30.0452	28.493	27.9494	28.6641	26.5898	30.5104	25.6471	27.803	29.5581	32.5399	30.1959	26.3002	30.0452	28.6205	25.5254	30.5104	27.241	28.5768	28.8434	29.0298	30.3475	31.0499	30.0452	31.0499	30.6881	29.3364	31.0499	25.6097	24.9003	28.2521	30.1959	29.7937	29.6717
CTNNB1	GEP00055724	CTNNB1_55724_i6	GCAGAGTGCTGAAGGTGCTA	GTGAAGTCCTAAAGCTTGCATTCC	NM_001098210.1	NM_001098209|NM_001098210|NM_001904	CTNNB1		catenin (cadherin-associated protein), beta 1, 88kDa							27.8798	31.7089	29.9169	32.5399	28.1731	31.2502	31.0499	29.2353	31.9546	32.8133	30.8654	33.1176	32.6766	30.5104	31.8318	33.1176	32.8133	27.3107	30.3475	29.9169	33.5772	29.5581	29.5581	32.5399	29.9169	31.2502	31.0499	31.2502	28.3277	28.8434	31.0499	30.0452	30.0452	30.6881
DDX3X	GEA00029785	DDX3X_29785_i2	AGCTTCTTCAGTGATCGTGGAA	TGCCAATGCCATCGTAATCAC	NM_001193417.1	NM_001193417.1|NM_001193416.1|NM_001356.3	DDX3X		DEAD (Asp-Glu-Ala-Asp) box helicase 3, X-linked							29.5581	31.478	30.6881	30.5104	29.2353	30.0452	31.478	28.3277	32.2331	30.8654	31.7089	31.0499	30.0452	31.478	30.1959	30.8654	32.5399	30.5104	30.6881	30.5104	29.9169	30.6881	30.3475	33.1176	30.6881	31.0499	30.8654	31.478	28.9281	30.0452	31.7089	31.478	30.6881	30.3475
DDX3Y	GEA00031500	DDX3Y_31500_i6	GCAGTAACTGTCCTCCACATA	GCGAGTAAGTTCAATGTTCCC	NM_001122665.1	NM_001122665.1|NM_004660.3	DDX3Y		DEAD (Asp-Glu-Ala-Asp) box helicase 3, Y-linked							14.8073	7.45624	13.4575	13.013	14.098	8.98287	14.4245	18.3817	14.6627	11.009	9.67473	5.81772	6.91918	22.6725	6.5374	6.18717	9.67473	20.5882	15.9442	19.6446	12.665	18.489	19.1333	15.8234	10.0058	11.009	13.4575	21.7633	23.4396	11.6483	23.7509	16.9638	16.385	7.27624
DLL1	GEP00055928	DLL1_55928_i3	TGGGGAGAAAGTGTGCAACC	ATCCATGCTGCTCATCACATCC	NM_005618.3	NM_005618	DLL1		delta-like 1 (Drosophila)							14.8073	26.664	25.8878	24.6364	23.1655	20.3169	29.0298	18.3817	22.5881	22.4769	26.015	26.7364	20.6593	24.0382	24.0382	18.639	27.7331	21.6025	22.6725	26.2641	24.7206	26.1764	25.8878	27.17	26.0928	26.015	23.3478	28.6641	21.4514	20.2146	23.9046	26.5898	25.1837	24.9967
DPPA3	GEA00019317	DPPA3_19317_i1	CATGTTACTCGGCGGAGTTC	ACTCCCTTAGGCTCCTTGTTT	NM_199286.2	NM_199286.2	DPPA3		developmental pluripotency associated 3							27.9494	20.7351	24.8226	28.02	22.4769	22.5881	24.1288	27.5939	27.6586	26.5152	27.1002	27.4154	22.0092	26.5152	23.3478	19.9554	25.4328	28.8434	26.3364	29.4473	22.7651	27.4504	26.8896	22.8457	25.8476	23.4396	24.7206	25.8476	25.5254	29.0298	24.4445	27.1002	27.0296	24.7206
E2F1	GEA00012379	E2F1_12379_i2	AGCTCATTGCCAAGAAGTCCAA	TCCTGGGTCAACCCCTCAA	NM_005225.2	NM_005225.2	E2F1		E2F transcription factor 1							25.8476	24.3201	19.1333	25.0989	17.9228	18.7498	21.7633	18.3817	25.3557	25.1413	23.0952	25.4328	19.0326	23.2623	20.6593	19.6446	25.3557	23.6265	24.3201	24.9003	25.3557	22.4769	19.5104	25.1837	21.5482	21.6569	18.3817	23.8706	23.6265	21.4008	22.7651	23.8706	19.6446	18.489
EN1	GEA00015288	EN1_15288_i0	TGGGTGTACTGCACACGTTA	CTGCTCGGCCGTGAAC	NM_001426.3	NM_001426.3	EN1		engrailed homeobox 1							14.8073	7.45624	13.4575	19.8526	6.36229	9.32303	8.12928	18.3817	8.33361	15.2015	14.098	20.0875	11.009	13.013	9.67473	8.98287	15.9442	7.7806	9.67473	8.33361	15.9442	8.98287	9.32303	7.92495	13.4575	11.9503	6.5374	14.098	9.84025	11.6483	11.2817	11.1454	6.36229	7.27624
EPCAM	GEP00055212	EPCAM_55212_i1	CGTCAATGCCAGTGTACTTCA	TTCTGCCTTCATCACCAAACA	NM_002354.2	NM_002354	EPCAM		epithelial cell adhesion molecule							28.02	28.2521	23.7925	30.0452	29.3364	33.1176	26.3364	28.9281	32.9654	31.7089	30.2717	31.478	32.6766	25.2784	30.7767	29.9811	29.0298	30.8654	31.2502	31.2502	33.1176	29.9169	30.5104	26.7002	32.5399	31.478	32.2331	26.5152	29.7937	29.5581	28.5768	31.7089	31.0499	30.5104
ERAS	GEA00014431	ERAS_14431_e0	CCCACCATCCAGGATTCCTAC	TGCTGTGTCCAGCACATTCA	NM_181532.2	NM_181532.2	ERAS		ES cell expressed Ras							14.8073	16.5455	13.4575	15.2015	13.7972	10.6561	13.7972	18.3817	8.69157	20.3169	11.009	21.3503	18.3817	10.0058	21.4514	17.3408	11.2817	7.7806	11.9503	7.27624	9.32303	7.92495	8.69157	11.009	8.98287	7.63625	7.63625	11.009	9.84025	11.6483	5.81772	8.98287	11.009	12.3392
FABP2	GEA00018811	FABP2_18811_i2	CGGACAGACAATGGAAACGAA	AGATCCTTTTGGCTTCTACTCC	NM_000134.3	NM_000134.3	FABP2		fatty acid binding protein 2, intestinal							14.8073	19.252	13.4575	14.6627	13.4575	19.1927	8.12928	18.3817	9.67473	10.6561	12.3392	19.7536	16.1637	12.3392	11.009	17.9228	10.6561	7.7806	11.2817	15.7026	6.72829	5.6905	8.98287	6.18717	9.67473	13.4575	18.1728	11.9503	9.84025	11.6483	11.9503	11.6483	6.36229	11.6483
FABP4	GEP00059740	FABP4_59740_i0	ATGTGTGATGCTTTTGTAGGTAC	CCACTTTCCTGGTGGCAAA	NM_001442.2	NM_001442	FABP4		fatty acid binding protein 4, adipocyte							14.8073	17.1764	13.4575	15.9442	6.36229	12.665	8.12928	18.3817	16.7179	18.639	10.6561	19.6446	8.33361	16.385	8.98287	13.4575	15.7026	7.7806	18.639	16.1637	18.3817	10.5088	5.81772	17.1764	7.27624	7.27624	9.49888	8.69157	9.84025	11.6483	5.81772	5.56329	6.36229	7.27624
FAS	GEP00055622	FAS_55622_i0	GCATCTGGACCCTCCTACC	CCTTGGAGTTGATGTCAGTCAC	NM_000043.4	NR_028035|NR_028034|NR_028036|NR_028033|NM_152872|NM_000043|NM_152871	FAS		Fas cell surface death receptor							14.8073	18.1728	21.3503	25.3557	18.3817	24.8226	20.5021	25.1837	24.9003	22.917	24.9003	24.8226	21.7633	21.9193	23.5278	22.2059	24.9967	20.7351	23.6265	24.9967	28.02	22.2059	17.9228	26.015	23.8706	23.8706	20.5882	21.4514	24.8226	11.6483	23.9046	23.3051	18.2686	19.5104
FCGR3A	GEP00059736	FCGR3A_59736_e4	TCAGAACTGGACCATCTCCA	GCAATCCTCAGTCCCCTTCC	NM_000569.6	NM_000569|NM_001127593|NM_001127595|NM_001127592|NM_001127596	FCGR3A		Fc fragment of IgG, low affinity IIIa, receptor (CD16a)							14.8073	21.9193	21.8402	23.1655	18.489	24.0382	25.0989	18.3817	22.0959	27.803	20.8173	28.1011	26.4209	23.6265	27.1002	24.9003	23.9387	25.5254	21.4514	20.8173	21.8018	17.3408	21.4514	23.9387	22.917	20.9119	20.0875	23.7925	22.36	11.6483	21.9193	19.8526	20.5021	21.6569
FCGR3B	GEP00056252	FCGR3B_56252_e5	AGTCTTCCAGGGGACTCTATCA	CCAATCCTCAGTCCCCTTCC	NM_000570.4	NM_001271036|NM_001271037|NM_001271035|NM_001244753|NM_000570	FCGR3B		Fc fragment of IgG, low affinity IIIb, receptor (CD16b)							14.8073	17.5198	18.639	23.9387	15.7026	25.2784	21.2472	18.3817	22.4403	28.493	19.1333	28.3277	27.241	22.2059	28.1731	26.5152	24.4445	20.8173	21.0334	20.2146	19.904	15.436	20.7351	24.9967	22.6725	21.2472	19.5104	23.4396	9.84025	11.6483	20.4278	18.8501	16.7179	18.8986
FOXA1	GEP00056351	FOXA1_56351_i0	TGAAACCAGCGACTGGAACA	GCCTGAGTTCATGTTGCTGAC	NM_004496.3	NM_004496	FOXA1		forkhead box A1							14.8073	24.5435	20.6593	22.0092	21.3503	23.8706	20.6593	18.3817	24.0382	22.2059	19.8526	22.8457	21.8798	22.917	19.8526	22.0959	23.4396	20.0214	14.6627	11.6483	26.7364	17.989	17.5198	24.1288	22.3163	21.4514	24.8226	23.1655	21.3503	11.6483	25.6097	18.0552	23.6265	24.3201
FOXA2	GEA00004831	FOXA2_4831_i1	ACTGGAGCAGCTACTATGCA	TGTTCATGCCGTTCATCCC	NM_153675.2	NM_021784.4|NM_153675.2	FOXA2		forkhead box A2							14.8073	20.8173	18.2686	20.0875	21.8402	20.5021	21.3503	18.3817	26.664	24.3823	18.489	23.4396	19.3896	15.9442	15.7026	18.9472	22.0092	7.7806	19.252	20.4278	25.5254	13.7972	22.917	21.2987	21.4514	21.7633	23.8706	24.0382	24.4445	21.5482	25.928	15.7026	25.5254	25.6846
FUT4	GEA00013612	FUT4_13612_e0	TTCAACTGGACGCTCTCCTAC	TGGCTTCTGGGGTAGAGGTA	NM_002033.3	NM_002033.3	FUT4		fucosyltransferase 4 (alpha (1,3) fucosyltransferase, myeloid-specific)							28.9281	22.5881	22.0092	22.8814	21.1399	21.1399	26.2641	26.8896	22.4403	26.2641	21.4514	27.6586	25.6846	23.8706	26.8896	24.4445	22.7651	26.5152	22.5881	22.7651	22.4037	21.7633	22.36	22.5881	22.4037	20.6593	21.4514	25.0989	26.5152	26.0928	24.5435	21.9193	24.5435	24.4445
GAPDH	GEP00055153	GAPDH_55153_i3	GAACGGGAAGCTTGTCATCAA	ATCGCCCCACTTGATTTTGG	NM_002046.4	NM_002046|NM_001256799	GAPDH		glyceraldehyde-3-phosphate dehydrogenase							32.8133	33.1176	33.5772	29.3364	32.2331	31.0499	33.5772	29.5581	31.7089	31.0499	33.5772	30.7767	30.3475	34.2454	29.4473	30.1959	33.1176	31.7089	32.8133	33.1176	30.0452	33.5772	33.5772	32.8133	32.2331	31.9546	31.9546	33.5772	31.0499	32.2331	34.2454	31.9546	33.5772	33.1176
GATA3	GEA00012701	GATA3_12701_i1	CACGGTGCAGAGGTACCC	AGGGTAGGGATCCATGAAGCA	NM_002051.2	NM_001002295.1|NM_002051.2	GATA3		GATA binding protein 3							26.015	18.0552	13.4575	16.1637	19.6446	19.6446	12.665	18.3817	18.639	22.6725	19.252	22.917	18.9472	19.083	17.1764	19.3896	11.9503	21.6025	14.9519	14.9519	16.7179	20.4278	20.5882	9.32303	16.5455	18.7498	19.1333	18.8501	21.7633	11.6483	17.6745	20.2146	22.0959	22.0959
GATA4	GEP00055859	GATA4_55859_i4	AAAACGGAAGCCCAAGAACC	AAGGCTCTCACTGCCTGAA	NM_002052.3	NM_002052	GATA4		GATA binding protein 4							14.8073	23.7094	13.4575	24.1982	25.5254	24.7206	22.7651	18.3817	26.5152	27.6262	21.6569	26.4209	24.3201	14.4245	20.4278	23.7094	14.6627	19.6446	17.5198	21.3503	17.9228	22.7651	26.5898	15.2015	22.5881	22.4769	24.9003	18.2686	28.02	30.6881	20.2146	21.2472	28.409	27.241
GATA6	GEA00011919	GATA6_11919_i2	GGGCTCTACAGCAAGATGAAC	GTTGGCACAGGACAATCCAA	NM_005257.3	NM_005257.3	GATA6		GATA binding protein 6							14.8073	17.3408	13.4575	26.7364	18.8501	26.8896	8.12928	18.3817	28.02	29.2353	17.5198	27.7331	27.3107	11.009	22.3163	26.1764	13.4575	17.3408	15.7026	12.5021	22.0092	10.5088	16.5455	15.8234	23.9387	21.1399	23.5278	14.9519	25.4328	22.0959	12.665	16.0539	22.5325	23.1655
GCG	GEA00011966	GCG_11966_i3	TTCATTGCTTGGCTGGTGAA	CTGCGGCCAAGTTCTTCAA	NM_002054.3	NM_002054.3	GCG		glucagon							27.1002	24.4445	13.4575	12.665	6.36229	11.009	8.12928	18.3817	10.6561	5.6905	5.81772	5.56329	10.3614	11.6483	5.81772	11.9503	5.81772	18.2686	8.51259	7.92495	6.72829	5.6905	10.6561	5.56329	5.81772	5.56329	9.49888	6.91918	9.84025	11.6483	13.7972	9.67473	6.36229	7.27624
GFAP	GEA00011930	GFAP_11930_i4	GCCAGTTGCAGTCCTTGAC	GCGCATCTGCCTCTCCA	NM_002055.3	NM_001131019.1|NM_002055.3	GFAP		glial fibrillary acidic protein							14.8073	19.1333	13.4575	13.4575	15.9442	5.6905	8.12928	18.3817	8.98287	5.6905	5.81772	6.18717	6.18717	19.6446	6.91918	7.27624	11.009	21.4008	10.6561	14.4245	8.69157	12.3392	14.4245	11.9503	6.91918	7.92495	7.27624	18.1728	22.0092	11.6483	19.6446	11.9503	6.36229	7.27624
GNL3	GEA00029304	GNL3_29304_i4	AGCCAAGTCGGGCAAACA	GGACAACATCGGAGGCTTCA	NM_206825.1	NM_206826.1|NM_206825.1|NM_014366.4	GNL3		guanine nucleotide binding protein-like 3 (nucleolar)							29.6717	29.1291	27.9494	31.2502	26.5152	29.1291	28.8434	18.3817	31.2502	30.5993	30.2717	30.5104	28.409	28.6641	29.3364	29.0298	30.8654	28.409	29.9169	30.0452	31.9546	29.4473	28.9281	30.3475	29.7937	29.5581	29.6717	28.8434	28.493	28.1011	29.2353	29.7937	28.2521	28.02
GREM1	GEA00015835	GREM1_15835_i0	GCGCCACGCGTCGAAA	TCCCACCGTGTAGGCTGTG	NM_013372.6	NM_001191323.1|NM_001191322.1|NM_013372.6	GREM1		gremlin 1, DAN family BMP antagonist							14.8073	17.6745	19.5104	18.9899	19.252	10.0058	16.5455	18.3817	13.7972	17.1764	22.0092	22.4037	9.67473	18.1728	18.3817	8.33361	12.3392	17.8194	17.6745	13.013	21.4514	22.917	18.7498	17.9228	19.3896	19.5104	11.6483	8.98287	9.84025	11.6483	19.3896	21.7633	21.7633	15.7026
GSK3B	GEA00012294	GSK3B_12294_i9	ACTACCAAATGGGCGAGACA	ATGGTAGCCAGAGGTGGATTAC	NM_002093.3	NM_001146156.1|NM_002093.3	GSK3B		glycogen synthase kinase 3 beta							29.0298	30.1959	29.3364	29.4473	27.5231	28.7585	29.5581	18.3817	28.7585	29.4473	29.1291	29.6717	28.2521	28.979	28.9281	28.5349	29.4473	27.9494	27.5231	28.2521	29.7937	28.493	28.1731	29.1291	28.5768	28.6641	27.4504	29.7937	27.3805	27.6586	29.6717	28.1731	29.1291	28.2126
HHEX	GEP00058651	HHEX_58651_i1	CCATCGAGCTGGAGAAGAAA	TTAGCGCGTCGATTCTGAAA	NM_002729.4	NM_002729	HHEX		hematopoietically expressed homeobox							14.8073	17.8194	13.4575	27.3805	6.36229	25.8476	8.12928	18.3817	29.6717	28.2126	22.4037	27.5231	25.1837	10.3614	21.1399	22.8457	18.8501	18.7498	22.917	18.9472	25.6097	18.2686	16.1637	18.2686	21.3503	20.4278	18.8501	9.32303	26.8177	11.6483	14.9519	20.7351	15.9442	14.6627
HNF4A	GEP00055450	HNF4A_55450_i6	TGCCTACCTCAAAGCCATCA	GCAGCCGCTTGATCTTCC	NM_000457.4	NM_001030003|NM_178849|NM_175914|NM_000457|NM_001258355|NM_178850|NM_001030004	HNF4A		hepatocyte nuclear factor 4, alpha							25.928	23.0952	17.6745	22.5881	26.0928	26.2641	17.8194	18.3817	25.1837	24.9967	20.2146	28.1731	26.3002	16.1637	22.8457	26.0928	17.6745	18.1728	8.51259	17.3408	16.385	20.7351	26.0928	17.5198	20.3169	25.2784	27.0649	18.0552	20.4278	21.6569	14.5436	16.0539	27.8798	27.3805
HTATSF1	GEA00026418	HTATSF1_26418_i6	GCCATGAGCGAGTTGTCATCA	CTCATTCAGCACCAACGGATCA	NM_001163280.1	NM_001163280.1|NM_014500.4	HTATSF1		HIV-1 Tat specific factor 1							32.2331	31.9546	32.2331	29.9169	28.5768	28.9281	31.7089	27.8798	31.0499	30.3475	29.9169	30.3475	28.979	33.1176	30.0452	28.9281	31.478	29.7937	29.5581	30.1959	32.5399	30.0452	30.1959	31.0499	29.4473	30.0452	29.5581	31.9546	29.3364	31.2502	31.478	29.4473	29.5581	29.3364
ICAM1	GEP00056359	ICAM1_56359_i2	CCCCTACCAGCTCCAGACC	TGCGTGTCCACCTCTAGGAC	NM_000201.2	NM_000201	ICAM1		intercellular adhesion molecule 1							14.8073	7.45624	13.4575	17.5198	17.1764	17.9228	15.436	18.3817	17.9228	19.6446	15.7026	22.5881	20.3169	13.4575	21.2472	18.1728	14.098	19.0326	18.1728	18.8501	19.904	18.9472	20.9119	16.6317	11.009	18.1728	15.436	16.5455	9.84025	11.6483	18.2686	17.1764	17.3408	18.1728
IGFBP3	GEA00013118	IGFBP3_13118_i1	CGAGTCCAAGCGGGAGAC	GGGACTCAGCACATTGAGGAA	NM_001013398.1	NM_001013398.1|NM_000598.4	IGFBP3		insulin-like growth factor binding protein 3							14.8073	22.3163	25.8878	26.4209	25.8476	30.1959	26.7364	28.493	24.4445	25.2784	23.6265	29.3364	32.6766	23.5278	29.1291	32.8133	26.3364	23.0475	23.1655	25.1837	28.2521	21.3503	19.252	26.7002	21.0866	27.1002	29.9169	26.2641	24.6364	20.9119	26.2641	25.2784	26.5898	26.8177
INHBA	GEP00056367	INHBA_56367_i1	GCAGACCTCGGAGATCATCA	GTCACTGCCTTCCTTGGAAA	NM_002192.2	NM_002192	INHBA		inhibin, beta A							14.8073	19.6446	13.4575	20.3169	20.3169	22.4037	15.2015	18.3817	23.0952	22.0092	18.114	24.9003	22.7651	11.2817	20.2146	21.2472	19.3896	26.2641	26.8177	22.1509	22.4769	16.385	15.7026	16.6317	15.436	19.7536	22.8457	11.6483	9.84025	11.6483	21.1399	22.0959	22.4037	21.2472
ITGA4	GEP00056584	ITGA4_56584_i21	GAAACGTGCATGGTGGAGAA	CACACTAACATTGGGAGCCATAC	NM_000885.4	NM_000885	ITGA4		integrin, alpha 4 (antigen CD49D, alpha 4 subunit of VLA-4 receptor)							27.3805	25.3943	26.0928	28.9281	23.6265	23.2623	26.015	18.3817	27.5939	26.1764	27.7331	25.7654	21.8798	24.6364	25.6846	23.8706	26.2641	24.0835	25.3557	24.6364	27.803	25.3557	22.36	26.3364	28.6641	28.1011	25.2784	25.7654	25.0989	25.2784	27.17	26.664	23.9387	22.9997
ITGA6	GEA00012727	ITGA6_12727_i22	ATATCAGGCTGCCAAATGCA	ACTCCCGAATACTGAGCTACA	NM_000210.2	NM_000210.2|NM_001079818.1	ITGA6		integrin, alpha 6							27.241	26.5152	27.7331	29.2353	24.4445	29.6717	26.9584	28.1731	30.0452	28.9281	28.7585	29.1291	28.02	28.1011	27.4504	29.6717	28.6641	29.1291	28.493	28.7585	32.8133	27.241	27.4504	28.9281	28.493	28.8434	27.6586	27.0296	28.2521	29.1291	30.8654	28.493	26.9584	26.3364
ITGAV	GEA00013692	ITGAV_13692_i17	TAACCAGTTCACGCCTGCTA	CTTCCAGCTTGGGTTTACAGAC	NM_002210.3	NM_001145000.1|NM_001144999.1|NM_002210.3	ITGAV		integrin, alpha V							28.1731	26.2641	27.6586	28.3277	25.9715	28.6641	27.3107	18.3817	29.5027	28.8434	28.1011	29.2353	28.5768	27.9494	29.9169	29.2353	29.9169	25.8476	28.02	27.241	32.2331	26.4209	25.6846	29.5581	28.1731	29.4473	29.1291	27.7331	26.5898	27.17	28.3277	27.4504	26.5152	26.9584
ITGAX	GEA00013838	ITGAX_13838_i18	AGGACAATCTCGGCATCTCC	ACTTCTGCGTTCAGCTCCA	NM_000887.3	NM_000887.3	ITGAX		integrin, alpha X (complement component 3 receptor 4 subunit)							14.8073	7.45624	13.4575	16.7179	16.5455	15.2015	8.12928	18.3817	15.7026	13.013	18.639	21.1399	15.7026	17.1764	14.2612	15.2015	15.436	23.3478	14.098	17.5198	14.098	20.0875	20.5021	12.665	17.6745	16.7179	15.9442	19.3896	21.5482	11.6483	22.2059	19.6446	20.2146	18.7498
ITGB1	GEP00056418	ITGB1_56418_i2	GAATGTATACAAGCAGGGCCAAA	CGTGCAGAAGTAGGCATTCC	NM_002211.3	NM_033668|NM_133376|NM_002211	ITGB1		integrin, beta 1 (fibronectin receptor, beta polypeptide, antigen CD29 includes MDF2, MSK12)							30.6881	31.0499	30.5104	31.7089	30.0452	30.5104	32.2331	29.0298	32.9654	31.9546	31.9546	31.7089	32.6766	31.2502	31.8318	31.0499	32.2331	32.5399	34.2454	31.478	29.6717	32.3865	31.7089	31.7089	33.5772	32.2331	32.8133	31.7089	31.2502	32.5399	31.9546	34.2454	31.7089	31.7089
ITGB2	GEA00013686	ITGB2_13686_i4	TCAACGAGATCACCGAGTCC	CTTATCAGGGTGCGTGTTCAC	NM_000211.3	NM_001127491.1|NM_000211.3	ITGB2		integrin, beta 2 (complement component 3 receptor 3 and 4 subunit)							14.8073	18.639	18.0552	15.7026	18.1728	22.917	16.9638	18.3817	20.2146	17.3408	16.385	20.5021	21.5482	18.0552	14.9519	22.4037	16.7179	23.0475	20.4278	17.6745	18.8501	17.5198	16.385	13.7972	18.2686	19.9554	23.6265	15.7026	24.0382	11.6483	20.5021	17.8194	18.3817	21.8402
ITGB3	GEA00029570	ITGB3_29570_i5	CGGGCAGTGTCATGTTGGTA	TCATCAGCCCCAAAGAGGGATA	NM_000212.2	NM_000212.2	ITGB3		integrin, beta 3 (platelet glycoprotein IIIa, antigen CD61)							26.3364	20.0875	21.6025	15.436	18.9472	23.5278	17.1764	18.3817	20.6972	18.0552	18.114	20.5882	19.7536	22.5881	16.385	27.6262	18.7498	20.6593	19.8526	21.0334	18.9472	17.989	11.009	19.252	15.7026	17.3408	25.6097	22.4769	9.84025	21.2472	23.2623	19.7536	18.7498	23.3478
KDR	GEA00012361	KDR_12361_i6	AGTGGGCTGATGACCAAGAA	CCATGCCACTTCCAAAAGCA	NM_002253.2	NM_002253.2	KDR		kinase insert domain receptor (a type III receptor tyrosine kinase)							14.8073	21.8402	22.3163	27.5939	23.3478	29.0298	22.9997	18.3817	28.409	28.3277	26.7364	27.9494	29.3919	22.4769	24.5435	29.7937	25.0989	28.493	27.4504	26.5898	28.9281	26.3364	25.5254	23.2623	25.7654	26.0928	29.2353	22.4037	26.0928	27.768	27.3107	27.803	25.6846	29.0298
KIT	GEA00011900	KIT_11900_i7	GGATTCCCAGAGCCCACAA	ACATCCACTGGCAGTACAGAA	NM_001093772.1	NM_000222.2|NM_001093772.1	KIT		v-kit Hardy-Zuckerman 4 feline sarcoma viral oncogene homolog							26.5898	25.7654	24.7206	26.9584	21.0334	23.9387	25.7654	18.3817	29.7937	27.9494	25.1837	27.803	23.0952	26.7364	23.2623	23.3478	27.9494	24.6364	26.5898	25.8476	26.5898	24.1288	23.1655	26.5152	24.9003	25.6097	24.9967	26.015	27.8798	24.6364	26.015	26.1764	25.6097	23.0952
LEF1	GEA00012359	LEF1_12359_i7	AAGAAAGTGCAGCTATCAACCA	GCTGTCTTTCTTTCCGTGCTA	NM_016269.4	NM_001166119.1|NM_001130714.2|NM_001130713.2|NM_016269.4	LEF1		lymphoid enhancer-binding factor 1							14.8073	25.6846	21.6025	28.6641	20.4278	28.1011	24.6364	18.3817	22.3163	28.1011	27.4154	28.2521	28.493	24.3201	26.664	27.1002	29.3364	7.7806	22.0092	23.5278	28.409	25.6097	21.3503	27.8798	27.803	27.6586	26.2641	26.0928	9.84025	11.6483	23.7509	26.2641	23.2623	25.928
LHX2	GEA00020476	LHX2_20476_i3	CAAAAGACGGGCCTCACCAA	CGTAAGAGGTTGCGCCTGAA	NM_004789.3	NM_004789.3	LHX2		LIM homeobox 2							14.8073	26.8177	26.4209	23.0952	22.3163	16.1637	28.493	18.3817	16.385	19.252	20.6593	23.8706	18.1728	26.3002	24.3201	16.9638	26.9584	23.8706	14.4245	18.639	25.7654	23.9387	21.6569	26.5898	22.9997	24.9485	19.0326	29.1291	19.9554	11.6483	24.0382	18.7498	19.1333	19.0326
LIN28	GEA00011923	LIN28_11923_i2	CATGCAGAAGCGCAGATCAA	GGTGGCAGCTTGCATTCC	NM_024674.4	NM_024674.4	LIN28A		lin-28 homolog A (C. elegans)							26.664	28.8434	30.3475	31.478	28.409	27.4504	30.0452	29.7937	32.5399	32.5399	33.1176	32.2331	29.7937	31.0499	33.1176	27.17	31.0499	30.0452	31.7089	32.5399	31.0499	32.8133	32.5399	31.478	31.9546	30.8654	28.8434	30.8654	30.1959	30.3475	32.2331	33.5772	31.2502	29.7937
LRP2	GEA00012238	LRP2_12238_i63	CTGTACAGCTGGGTTCGAAA	GGACAAGTCCCAAATTGTTCAC	NM_004525.2	NM_004525.2	LRP2		low density lipoprotein receptor-related protein 2							27.0296	24.9967	29.0298	26.1764	26.4209	28.5768	28.5768	18.3817	22.0092	24.7206	25.6097	28.493	27.5231	28.979	26.5152	27.8798	29.5581	26.3364	24.0382	20.0875	27.17	26.015	25.2784	30.1959	26.664	28.5768	29.7937	30.5104	9.84025	11.6483	26.7364	25.8476	28.1011	26.5152
MAPK1	GEA00012736	MAPK1_12736_i3	TTGGTACAGGGCTCCAGAAA	TCTGCCAGAATGCAGCCTA	NM_002745.4	NM_002745.4|NM_138957.2	MAPK1		mitogen-activated protein kinase 1							14.8073	29.4473	27.17	28.8434	25.5254	28.02	27.17	25.6471	28.3277	28.7585	27.241	28.7585	28.1011	28.1731	27.5231	27.6262	28.8434	25.6846	27.0649	27.4504	24.9003	26.664	26.015	28.409	26.4209	27.9494	26.015	27.6586	25.1837	24.8226	27.5231	27.17	26.8537	26.4209
MAPK3	GEA00012737	MAPK3_12737_i0	GCTACACGCAGTTGCAGTACA	GTCTTGCGCACGTGGTCATA	NM_001040056.1	NM_001109891.1|NM_002746.2|NM_001040056.1	MAPK3		mitogen-activated protein kinase 3							14.8073	28.3277	26.7364	25.8476	25.5254	26.5152	27.803	26.4209	27.241	26.4209	27.4154	27.8798	25.8476	26.3002	25.4328	26.3364	27.1351	22.5881	27.0649	27.803	27.8798	26.9584	27.0296	27.0296	26.8896	26.7364	27.241	27.3805	20.2146	22.4037	27.0296	26.4209	26.8537	27.4867
MME	GEP00058256	MME_58256_i20	CCTGGACTTGACCTAAATCACA	ACCGCATACTCTGGCCTATA	NM_007287.2	NM_007287|NM_007289|NM_000902|NM_007288	MME		membrane metallo-endopeptidase							26.924	24.1982	20.9119	26.8177	19.8526	27.5585	20.4278	18.3817	28.1731	27.3107	24.5435	23.3478	25.7654	21.0334	21.5482	27.768	24.3201	27.5939	28.6641	26.9584	26.2641	22.4037	19.7536	24.1982	23.2623	22.6725	27.803	21.0334	23.7094	25.7654	24.9003	25.3557	20.9119	25.1837
MYC	GEA00051751	MYC_51751_i1	CCTGGTGCTCCATGAGGA	CCTGCCTCTTTTCCACAGAAA	NM_002467.4	NM_002467.4	MYC		v-myc avian myelocytomatosis viral oncogene homolog							14.8073	7.45624	13.4575	23.7094	14.6627	19.3896	8.12928	18.3817	25.2784	24.3823	14.9519	20.6593	17.6745	17.9228	16.1637	17.8194	17.9228	23.1655	23.4837	20.9119	20.0875	15.7026	13.013	20.0875	14.4245	14.4245	15.2015	17.5198	21.0334	20.4278	18.489	18.639	14.6627	15.2015
MYH3	GEP00059737	MYH3_59737_i21	AGAATGACCTGCAGCTCCAA	AGCTGATCGCATCTTTCCTCA	NM_002470.3	NM_002470	MYH3		myosin, heavy chain 3, skeletal muscle, embryonic							29.3364	23.4396	24.9485	23.8706	18.639	23.7925	22.4037	18.3817	23.2623	27.3805	22.6725	27.4154	27.0296	22.0959	18.7498	26.015	23.7094	24.9967	21.9193	23.4396	23.0952	21.5482	19.9554	23.8706	20.5882	20.7351	21.0334	23.7094	22.36	24.5435	25.0989	24.0382	23.1655	20.4278
NEFL	GEA00019041	NEFL_19041_i1	ACGTGAAGATGGCTTTGGATA	TAGGCAGATCGGCCAAAGAC	NM_006158.3	NM_006158.3	NEFL		neurofilament, light polypeptide							14.8073	16.9638	13.4575	27.4504	14.4245	19.1927	16.7179	18.3817	26.2641	24.5435	24.7206	27.241	19.1333	21.4514	25.7654	18.0552	27.1351	22.917	23.4837	21.7633	26.8177	20.3169	19.3896	25.5254	21.0866	25.1413	16.385	22.7651	21.2472	21.4008	20.6593	20.4278	18.1728	7.27624
NGFR	GEA00012746	NGFR_12746_i3	CGACAACCTCATCCCTGTCTA	TTCTGCTTGCAGCTGTTCC	NM_002507.3	NM_002507.3	NGFR		nerve growth factor receptor							14.8073	20.5021	20.4278	27.0296	19.5104	20.8173	25.1837	18.3817	24.9967	23.7925	27.5231	27.3107	19.9554	20.6593	25.6097	20.3169	26.0928	21.2472	24.9967	25.0989	27.5939	25.5254	23.3478	25.4328	28.3277	27.17	21.2472	26.1764	9.84025	21.0334	23.0952	26.0928	21.9193	21.1399
NKX2-5	GEP00059097	NKX2-5_59097_e0	CCCTTCTCAGTCAAAGACATCCTA	CGTAGGCCTCTGGCTTGAA	NM_001166175.1	NM_004387|NM_001166175|NM_001166176	NKX2-5		NK2 homeobox 5							14.8073	7.45624	13.4575	21.1399	6.36229	16.5455	8.12928	18.3817	15.436	23.9387	5.81772	24.3201	23.7925	15.436	26.1764	21.1399	18.1728	18.0552	13.4575	10.3614	13.013	11.6483	5.81772	15.436	14.098	9.32303	8.69157	18.3817	9.84025	11.6483	16.1637	8.33361	13.4575	7.27624
NODAL	GEA00011937	NODAL_11937_i1	TCCGACCAACCATGCATACA	TCTTCACTGGGGCACAACA	NM_018055.4	NM_018055.4	NODAL		nodal growth differentiation factor							14.8073	21.0334	18.489	29.0298	20.8173	19.9554	20.7351	18.3817	29.9169	28.2126	26.0928	26.1764	21.3503	17.6745	24.9003	16.7179	22.4769	24.7206	26.664	26.3364	19.0326	24.5435	17.3408	22.6725	24.9967	24.9485	20.4278	20.6593	29.0298	25.0989	18.7498	25.928	22.6725	21.4514
NR5A2	GEA00011947	NR5A2_11947_i4	CGAGTGGGCCAGGAGTAGTA	CACTCCAGCAGTTCTGAAGCA	NM_205860.1	NM_205860.1|NM_003822.3	NR5A2	B1F|CPF|FTF|B1F2|LRH1|LRH-1|FTZ-F1|hB1F-2|FTZ-F1beta	nuclear receptor subfamily 5, group A, member 2	DNA binding|RNA polymerase II distal enhancer sequence-specific DNA binding transcription factor activity|double-stranded DNA binding|ligand-activated sequence-specific DNA binding RNA polymerase II transcription factor activity|phospholipid binding|protein binding|sequence-specific DNA binding|sequence-specific DNA binding transcription factor activity|steroid hormone receptor activity|transcrip…	bile acid metabolic process|cholesterol homeostasis|embryo development|endocrine pancreas development|gene expression|homeostatic process|positive regulation of transcription from RNA polymerase II promoter|positive regulation of transcription, DNA-dependent|positive regulation of transcription, DNA-dependent|positive regulation of viral genome replication|regulation of cell proliferation|regulat…	cytoplasm|nucleoplasm|nucleus				14.8073	22.0092	13.4575	26.0928	20.5021	26.4209	16.1637	18.3817	27.4504	25.5254	22.7651	24.7206	24.7206	18.7498	21.3503	25.7654	20.5021	20.0214	25.928	24.0835	25.8476	20.5882	18.2686	20.2146	21.7633	23.0952	25.0989	15.9442	23.1655	23.7925	25.3557	23.3051	23.8706	23.6265
OTX2	GEA00013739	OTX2_13739_i3	AGGAGGTGGCACTGAAAATCA	CTGTTGTTGGCGGCACTTA	NM_021728.2	NM_172337.1|NM_021728.2	OTX2		orthodenticle homeobox 2							14.8073	27.241	28.1731	28.409	26.3364	23.1655	29.1291	28.02	29.2353	28.6205	29.6717	30.0452	23.3478	28.5768	29.2353	20.9119	30.0452	19.3896	27.6586	29.3364	30.1959	29.2353	28.7585	30.5104	29.5581	29.2353	25.8476	28.493	29.5581	26.5898	28.6641	29.3364	27.5231	25.0989
PAX6	GEP00055471	PAX6_55471_i12	CCCCACATATGCAGACACACA	GAACTGACACACCAGGGGAAA	NM_001604.5	NM_001258465|NM_001258464|NM_001258463|NM_000280|NM_001604|NM_001127612|NM_001258462	PAX6		paired box 6							14.8073	26.5898	24.9485	29.1291	24.1982	16.9638	28.409	18.3817	22.7651	22.8457	26.5898	29.4473	11.2817	23.1655	32.5399	12.665	30.6881	7.7806	20.2146	19.1333	30.8654	26.8177	23.5278	31.9546	33.1176	29.9169	25.4328	29.0298	9.84025	11.6483	24.9967	24.6364	23.4396	7.27624
RAF1	GEP00057658	RAF1_57658_i1	TTGCCGAACAAGCAAAGAAC	CCTCACCTTGAGTGCTTTCA	NM_002880.3	NM_002880	RAF1		v-raf-1 murine leukemia viral oncogene homolog 1							26.924	27.5939	26.994	28.1011	26.5898	27.9494	28.6641	27.17	29.3364	29.3364	29.2353	28.8858	28.3277	27.17	27.3107	28.8434	29.2353	27.5231	27.8798	28.1011	29.4473	27.3805	26.7364	29.0298	27.3107	28.7585	28.6641	28.1011	27.6586	27.1002	28.02	29.5581	28.5768	27.9494
ROCK1	GEA00032386	ROCK1_32386_i15	AGAAGCTGAACGAAGAGACA	TGCTTCACCTCCTCTTGTAAA	NM_005406.2	NM_005406.2	ROCK1		Rho-associated, coiled-coil containing protein kinase 1							26.5152	27.9494	26.664	29.5581	27.1002	29.5581	27.5939	26.5152	30.6881	30.1959	30.5104	29.9169	29.5581	26.8177	28.2521	28.2126	30.3475	28.3277	30.5104	30.3475	30.5993	29.7937	29.1291	29.7937	30.8654	29.7937	30.6881	29.3364	28.8434	26.7771	27.803	31.2502	29.0298	28.9281
SDC1	GEP00055679	SDC1_55679_i1	AAGATGGCTCTGGGGATGAC	GAGCTGCGTGTCCTTCCA	NM_002997.4	NM_001006946|NM_002997	SDC1		syndecan 1							14.8073	19.0326	20.3169	24.7206	17.5198	23.6265	21.0334	18.3817	25.6846	24.1288	24.6364	26.3364	22.5881	23.3478	22.6725	23.0475	25.7654	24.0835	24.7206	24.7206	27.3107	21.6569	19.8526	25.2784	24.4445	24.1982	22.6725	22.8457	22.4769	24.4445	22.4769	24.1982	18.489	18.0552
SNAI2	GEA00016706	SNAI2_16706_i0	TACAGCGAACTGGACACACA	GTGGTATGACAGGCATGGAGTA	NM_003068.3	NM_003068.3	SNAI2		snail family zinc finger 2							28.6641	28.9281	26.015	27.5231	26.8896	27.5585	25.4328	18.3817	20.6972	27.6262	29.5581	27.0296	28.979	23.9387	25.1837	28.7585	21.7633	26.5898	21.5482	22.6725	23.7094	28.3277	24.7206	22.917	29.1291	26.5898	27.5939	25.6846	23.2623	28.493	25.4328	26.9584	27.5939	30.1959
SOX10	GEA00019875	SOX10_19875_i1	TCGCGGACCAGTACCC	GCGCTTGTCACTTTCGTTCA	NM_006941.3	NM_006941.3	SOX10		SRY (sex determining region Y)-box 10							14.8073	17.9228	13.4575	27.17	19.3896	18.2686	17.6745	18.3817	23.5278	22.7651	26.2641	26.2641	17.9228	12.665	24.4445	15.7026	19.8526	7.7806	22.3163	20.3169	23.2623	22.8457	20.151	21.8402	27.5231	25.5254	19.8526	16.9638	20.8173	11.6483	16.5455	23.9387	20.4278	16.5455
SOX17	GEA00011926	SOX17_11926_i0	CACAACGCCGAGTTGAGCAA	GCTCTGCCTCCTCCACGAA	NM_022454.3	NM_022454.3	SOX17		SRY (sex determining region Y)-box 17							14.8073	21.4514	13.4575	24.3201	18.0552	21.7633	18.1728	25.5254	27.8798	27.241	22.3163	24.5435	20.5882	20.5882	18.639	18.8501	22.8814	23.4396	19.6446	17.1764	22.5881	16.9638	18.0552	20.6593	25.3557	21.8402	20.5021	19.6446	26.4209	20.6593	21.7633	20.5021	21.3503	19.7536
SOX7	GEA00015100	SOX7_15100_i0	GGCCAAGGACGAGAGGAAAC	TCCGCCTCGTCCACGTA	NM_031439.2	NM_031439.2	SOX7		SRY (sex determining region Y)-box 7							14.8073	7.45624	13.4575	14.9519	6.36229	20.6593	8.12928	18.3817	15.2015	14.4245	13.4575	23.7925	21.1399	13.7972	16.5455	20.0875	16.5455	7.7806	11.6483	9.32303	17.3408	8.33361	10.3614	13.4575	11.9503	15.5693	12.3392	6.36229	9.84025	11.6483	15.436	12.665	11.9503	7.27624
SPARC	GEP00056644	SPARC_56644_i2	ATGAGACAGAGGTGGTGGAA	ACTTCCACCTGGACAGGATTA	NM_003118.3	NM_003118	SPARC		secreted protein, acidic, cysteine-rich (osteonectin)							14.8073	29.9169	26.994	27.7331	28.9281	30.8654	28.1011	28.2521	29.1291	30.0452	27.9494	30.7767	32.6766	26.8896	29.7937	33.9113	28.5768	29.9169	28.8434	28.3277	28.5768	27.803	27.803	28.6641	27.4154	29.3364	31.2502	28.7585	29.6717	27.5939	28.1011	28.6641	30.3475	31.0499
SPI1	GEA00020643	SPI1_20643_i1	CGCCAAACGCACGAGTATTA	GGGGTGGAAGTCCCAGTAA	NM_003120.2	NM_001080547.1|NM_003120.2	SPI1		spleen focus forming virus (SFFV) proviral integration oncogene							28.8434	7.45624	13.4575	17.3408	17.6745	18.489	8.12928	18.3817	20.5021	16.5455	18.7498	19.8526	16.9638	5.56329	10.6561	20.6593	15.2015	7.7806	20.3169	15.436	11.9503	16.5455	11.6483	10.6561	16.385	10.0058	17.3408	6.36229	9.84025	11.6483	5.81772	14.9519	12.3392	18.8986
STAT3	GEA00012324	STAT3_12324_i22	GGAAATAATGGTGAAGGTGCTGAAC	CCGAGGTCAACTCCATGTCAAA	NM_003150.3	NM_003150.3|NM_139276.2|NM_213662.1	STAT3		signal transducer and activator of transcription 3 (acute-phase response factor)							26.7364	26.9584	26.8177	28.7585	25.2784	28.3277	26.8896	18.3817	28.2521	28.6205	27.6586	28.8858	26.8537	26.0928	26.7364	28.2126	26.8177	27.4504	26.8896	27.5939	29.3364	26.8896	27.1002	26.9584	25.6846	27.3107	27.0649	26.9584	22.7651	24.3201	27.4504	27.3107	26.664	26.1764
SYP	GEA00011935	SYP_11935_i4	ACATGCAAGGAGCTGAGAGAC	CAGAGCACCAGGTTCAGGAA	NM_003179.2	NM_003179.2	SYP		synaptophysin							26.0928	25.5254	18.8501	20.2146	16.1637	10.3614	23.6265	18.3817	19.9554	19.0326	17.6745	21.0334	11.9503	20.0875	12.3392	11.009	22.9997	21.4008	21.2472	22.1509	20.8173	19.252	18.489	20.8173	18.1728	16.9638	10.6561	24.5435	24.9967	11.6483	21.5482	20.0875	16.1637	17.6745
SYT1	GEA00013093	SYT1_13093_i7	GAATGGCGTGACCTGCAAA	GGTACGTAGCGAAGGGAGAA	NM_005639.2	NM_001135806.1|NM_005639.2|NM_001135805.1	SYT1		synaptotagmin I							26.8177	28.5768	26.2641	27.1002	20.7351	20.9119	27.241	18.3817	28.8434	26.664	25.928	27.5939	18.639	25.4328	24.8226	18.3817	29.1291	28.9281	28.2521	26.8177	29.2353	24.7206	24.0382	28.2521	26.015	25.7654	22.4037	27.3107	27.241	27.0296	27.3805	26.3364	23.0952	20.7351
TFRC	GEA00007326	TFRC_7326_i11	CCAGTTGGAGTGCTGGAGAC	AGCCTTTAAATGCAGGGACGAA	NM_001128148.1	NM_001128148.1|NM_003234.2	TFRC		transferrin receptor							27.17	27.5231	23.9387	28.2521	24.0382	27.7331	26.1764	18.3817	29.0298	29.1291	27.3107	28.6641	27.7331	24.7206	28.6205	28.02	27.6586	26.4209	28.409	27.17	26.9584	26.5898	25.8878	27.1002	26.5152	28.9281	26.9584	25.928	20.3169	26.1764	26.3364	26.8177	25.0989	25.2784
TH	GEP00055467	TH_55467_i4	GATTGCTGAGATCGCCTTCC	ATCTCCTCGGCGGTGTAC	NM_000360.3	NM_199292|NM_199293|NM_000360	TH		tyrosine hydroxylase							14.8073	23.7925	23.6265	14.4245	16.7179	9.67473	23.3478	18.3817	7.92495	10.0058	16.1637	19.9554	7.92495	18.9472	13.4575	9.32303	21.6569	17.6745	10.0058	7.63625	11.6483	18.3817	13.7972	21.4514	17.3408	15.2015	10.0058	23.2623	20.5021	11.6483	13.4575	7.92495	11.2817	7.27624
THBD	GEA00014984	THBD_14984_e0	TGCCACTGCTACCCTAACTAC	TACTCGCAGTTGGCTCTGAA	NM_000361.2	NM_000361.2	THBD		thrombomodulin							14.8073	19.3896	19.0326	22.4769	19.0326	22.2059	25.5254	18.3817	22.8457	25.6846	19.9554	26.5898	25.3557	20.8173	27.0296	25.0989	20.8173	18.3817	20.6593	21.2472	20.2146	18.639	21.2472	21.6569	22.4769	18.489	24.1288	23.9387	20.9119	20.8173	22.0092	20.8173	20.3169	24.6364
TNFRSF8	GEA00029188	TNFRSF8_29188_i13	TGTCCACGGAGCACACCAA	CTTCACGGTCCCCACGATCA	NM_001243.3	NM_152942.2|NM_001243.3	TNFRSF8		tumor necrosis factor receptor superfamily, member 8							14.8073	7.45624	13.4575	21.0334	17.8194	11.9503	19.5104	18.3817	25.5254	22.3163	21.9193	20.9119	12.665	17.5198	14.2612	14.4245	19.252	23.5278	25.6097	25.7654	20.4278	22.0092	21.1399	18.0552	20.4278	17.8194	16.1637	16.7179	22.8457	23.4396	20.9119	23.5278	18.8501	17.8194
TP63	GEP00059102	TP63_59102_i8	CGAAGATCCCCAGATGATGAA	TTGTGTGCTGAGGAAGGTAC	NM_003722.4	NM_001114981|NM_001114978|NM_001114980|NM_003722|NM_001114982|NM_001114979	TP63		tumor protein p63							14.8073	7.45624	13.4575	22.8814	16.385	21.9193	8.12928	18.3817	19.252	15.7026	19.5104	24.1288	20.0875	14.9519	21.9193	19.5104	16.385	7.7806	15.436	16.385	24.5435	12.665	10.0058	14.6627	21.6569	22.0092	21.9193	12.665	9.84025	11.6483	18.0552	18.489	14.098	14.4245
TWIST1	GEP00055838	TWIST1_55838_i0	TCAGCAGGGCCGGAGA	CCAGAGTCTCTAGACTGTCCATT	NM_000474.3	NM_000474	TWIST1		twist basic helix-loop-helix transcription factor 1							28.5768	28.6641	22.6725	26.664	23.2623	26.9584	23.0952	18.3817	24.3201	27.17	25.2784	23.7094	26.015	26.015	21.8402	25.6097	23.7925	27.0296	25.6846	26.015	26.3364	25.4328	25.3557	22.7651	26.8177	23.1655	26.4209	24.1982	9.84025	25.8476	26.5898	24.8226	24.7206	27.6586
UTF1	GEA00011979	UTF1_11979_e0	CCGCCGCTACAAGTTCCTTAAA	TCCGGATCTGCTCGTCGAA	NM_003577.2	NM_003577.2	UTF1		undifferentiated embryonic cell transcription factor 1							14.8073	7.45624	18.1728	21.6569	19.1333	16.385	23.1655	18.3817	23.6265	21.8402	23.7925	24.0382	20.5021	19.5104	24.1288	18.2686	20.6593	20.5021	25.2784	26.0928	19.5104	24.9003	24.9967	20.5451	22.0092	18.8501	17.9228	22.3163	20.0875	22.8457	17.3408	24.3201	21.8402	21.0334
VIM	GEA00007475	VIM_7475_i5	CCTGTGAAGTGGATGCCCTTA	CAACGGCAAAGTTCTCTTCCA	NM_003380.3	NM_003380.3	VIM		vimentin							31.9546	34.2454	31.7089	30.8654	30.8654	31.478	33.1176	28.8434	30.3475	31.2502	31.478	32.5399	32.6766	32.8133	30.7767	30.5104	34.2454	29.6717	30.8654	29.1291	30.5993	30.8654	30.6881	34.2454	34.2454	33.1176	31.478	34.2454	27.0296	28.9281	30.5104	29.2353	32.2331	32.2331
ZFX	GEA00024629	ZFX_24629_i3	ACTTGCCCTGAGGTCATCAA	CTCTCCACAATGTCTACAGTTCC	NM_001178095.1	NM_001178095.1|NM_001178086.1|NM_001178085.1|NM_001178084.1|NM_003410.3	ZFX		zinc finger protein, X-linked							27.803	27.8798	27.4504	27.8798	25.9715	28.1731	28.02	18.3817	29.5027	29.0298	28.9281	29.0298	28.6641	28.493	28.02	28.5349	29.6717	26.664	27.5939	28.02	27.7331	27.5939	27.3805	29.9169	27.6586	29.1291	28.1011	29.9169	26.9584	27.3805	28.409	28.2521	27.6586	27.0296
[truncated: 541 more columns]
