# Supplementary material for: Assessment of established techniques to determine developmental and malignant potential of human pluripotent stem cells
Source: Nat Commun. 2018 May 15;9:1925. doi: 10.1038/s41467-018-04011-3 (PMC5954055; doi:10.1038/s41467-018-04011-3)
Supplement: Supplementary file 7 — Supplementary Data 4 [file 41467_2018_4011_MOESM7_ESM.xlsx]

## Sheet: isci.ts.exprssion.full.txt
Supplementary Data 4. List of genes comprising the TeratoScore analysis.
Lineage	Tissue	Offical Gene Name	ENSEMBL ID
Ectoderm	C/PNS	SNAP91	ENSG00000065609
Ectoderm	C/PNS	ACTL6B	ENSG00000077080
Ectoderm	C/PNS	SEZ6L	ENSG00000100095
Ectoderm	C/PNS	NEFL	ENSG00000104725
Ectoderm	C/PNS	SLC1A2	ENSG00000110436
Ectoderm	C/PNS	RGS4	ENSG00000117152
Ectoderm	C/PNS	GRIA2	ENSG00000120251
Ectoderm	C/PNS	OMG	ENSG00000126861
Ectoderm	C/PNS	CALY	ENSG00000130643
Ectoderm	C/PNS	GFAP	ENSG00000131095
Ectoderm	C/PNS	SYT11	ENSG00000132718
Ectoderm	C/PNS	RTN1	ENSG00000139970
Ectoderm	C/PNS	CBLN2	ENSG00000141668
Ectoderm	C/PNS	GRIA1	ENSG00000155511
Ectoderm	C/PNS	ATP2B2	ENSG00000157087
Ectoderm	C/PNS	GNG3	ENSG00000162188
Ectoderm	C/PNS	CARTPT	ENSG00000164326
Ectoderm	C/PNS	SVOP	ENSG00000166111
Ectoderm	C/PNS	SCN3B	ENSG00000166257
Ectoderm	C/PNS	SCG2	ENSG00000171951
Ectoderm	C/PNS	GAP43	ENSG00000172020
Ectoderm	C/PNS	CNTN2	ENSG00000184144
Ectoderm	C/PNS	OLIG1	ENSG00000184221
Ectoderm	C/PNS	CCK	ENSG00000187094
Ectoderm	C/PNS	OLIG2	ENSG00000205927
Ectoderm	Skin	KRT17	ENSG00000128422
Ectoderm	Skin	S100A7	ENSG00000143556
Ectoderm	Skin	SLC39A2	ENSG00000165794
Ectoderm	Skin	KRT15	ENSG00000171346
Ectoderm	Skin	TMEM45A	ENSG00000181458
Mesoderm	Adipose.Tissue	GHR	ENSG00000112964
Mesoderm	Adipose.Tissue	PPARG	ENSG00000132170
Mesoderm	Adipose.Tissue	GPD1	ENSG00000167588
Mesoderm	Adipose.Tissue	AQP7	ENSG00000165269
Mesoderm	Adipose.Tissue	ITLN1	ENSG00000179914
Mesoderm	Adipose.Tissue	TMEM132C	ENSG00000181234
Mesoderm	Heart	PLA2G5	ENSG00000127472
Mesoderm	Heart	MTUS2	ENSG00000132938
Mesoderm	Heart	TENM2	ENSG00000145934
Mesoderm	Heart	TRIM55	ENSG00000147573
Mesoderm	Heart	SGCD	ENSG00000170624
Mesoderm	Heart	MYL4	ENSG00000198336
Mesoderm	Kidney	PAX2	ENSG00000075891
Mesoderm	Kidney	SLC3A1	ENSG00000138079
Mesoderm	Kidney	CLEC18B	ENSG00000140839
Mesoderm	Kidney	SLC5A12	ENSG00000148942
Mesoderm	Kidney	PTH1R	ENSG00000160801
Mesoderm	Kidney	TMEM72	ENSG00000187783
Mesoderm	Muscle	MYOG	ENSG00000122180
Mesoderm	Muscle	CACNG6	ENSG00000130433
Mesoderm	Muscle	TNNT3	ENSG00000130595
Mesoderm	Muscle	SLN	ENSG00000170290
Mesoderm	Muscle	SMTNL2	ENSG00000188176
Mesoderm	Muscle	LINC00948	ENSG00000227877
Mesoderm	Spleen.Blood	BST1	ENSG00000109743
Mesoderm	Spleen.Blood	KCNJ2	ENSG00000123700
Mesoderm	Spleen.Blood	LSP1	ENSG00000130592
Mesoderm	Spleen.Blood	TCN1	ENSG00000134827
Mesoderm	Spleen.Blood	GLIPR1	ENSG00000139278
Mesoderm	Spleen.Blood	CREB5	ENSG00000146592
Endoderm	Gut	GUCA2B	ENSG00000044012
Endoderm	Gut	CDH17	ENSG00000079112
Endoderm	Gut	MISP	ENSG00000099812
Endoderm	Gut	SPINK4	ENSG00000122711
Endoderm	Gut	FABP2	ENSG00000145384
Endoderm	Gut	CDX2	ENSG00000165556
Endoderm	Gut	MYO1A	ENSG00000166866
Endoderm	Gut	MS4A8	ENSG00000166959
Endoderm	Gut	LGALS4	ENSG00000171747
Endoderm	Gut	MUC13	ENSG00000173702
Endoderm	Liver	CPS1	ENSG00000021826
Endoderm	Liver	CP	ENSG00000047457
Endoderm	Liver	HPN	ENSG00000105707
Endoderm	Liver	CYP2C18	ENSG00000108242
Endoderm	Liver	HMGCS2	ENSG00000134240
Endoderm	Liver	TM4SF4	ENSG00000169903
Endoderm	Liver	MST1	ENSG00000173531
Endoderm	Liver	GLTPD2	ENSG00000182327
Endoderm	Liver	CFB	ENSG00000243649
Endoderm	Liver	GSTA2	ENSG00000244067
Endoderm	Lung	GPRC5A	ENSG00000013588
Endoderm	Lung	CLDN18	ENSG00000066405
Endoderm	Lung	SCGB1A1	ENSG00000149021
Endoderm	Lung	SCGB3A1	ENSG00000161055
Endoderm	Lung	CTSE	ENSG00000196188
Endoderm	Pancreas	GCG	ENSG00000115263
Endoderm	Pancreas	ERP27	ENSG00000139055
Endoderm	Pancreas	SST	ENSG00000157005
Endoderm	Pancreas	SPINK1	ENSG00000164266
Endoderm	Pancreas	PTF1A	ENSG00000168267
Extrarmbryonic	Placenta	MBNL3	ENSG00000076770
Extrarmbryonic	Placenta	VGLL1	ENSG00000102243
Extrarmbryonic	Placenta	ADAMTS18	ENSG00000140873
Extrarmbryonic	Placenta	HAPLN1	ENSG00000145681
Extrarmbryonic	Placenta	GDF6	ENSG00000156466
Extrarmbryonic	Placenta	PITX2	ENSG00000164093
Extrarmbryonic	Placenta	PLAC1	ENSG00000170965
Extrarmbryonic	Placenta	PAPPA	ENSG00000182752
Extrarmbryonic	Placenta	SERPINB2	ENSG00000197632
Extrarmbryonic	Placenta	EGFL6	ENSG00000198759
Undifferentiated/Primitive	Undifferentiated/Primitive	GAL	ENSG00000069482
Undifferentiated/Primitive	Undifferentiated/Primitive	DNMT3B	ENSG00000088305
Undifferentiated/Primitive	Undifferentiated/Primitive	SALL4	ENSG00000101115
Undifferentiated/Primitive	Undifferentiated/Primitive	NANOG	ENSG00000111704
Undifferentiated/Primitive	Undifferentiated/Primitive	DPPA4	ENSG00000121570
Undifferentiated/Primitive	Undifferentiated/Primitive	LIN28A	ENSG00000131914
Undifferentiated/Primitive	Undifferentiated/Primitive	ZFP42	ENSG00000179059
Undifferentiated/Primitive	Undifferentiated/Primitive	GDF3	ENSG00000184344
Undifferentiated/Primitive	Undifferentiated/Primitive	POU5F1	ENSG00000204531
Undifferentiated/Primitive	Undifferentiated/Primitive	TDGF1	ENSG00000241186
