# Supplementary material for: Assessment of established techniques to determine developmental and malignant potential of human pluripotent stem cells
Source: Nat Commun. 2018 May 15;9:1925. doi: 10.1038/s41467-018-04011-3 (PMC5954055; doi:10.1038/s41467-018-04011-3)
Supplement: Supplementary file 8 — Supplementary Data 5 [file 41467_2018_4011_MOESM8_ESM.xlsx]

## Sheet: Sheet1
Supplementary Data 5. Gene-expression datasets used to adapt the TeratoScore algorithm to RNA-seq analysis.
TerartoScore Tissue Classification	Database	Sample ID	Tissue Type	Total Ischmic Time	RIN
Adipose Tissue	GTEX	GTEX.XUYS.0226.SM.47JX1	Adipose - Subcutaneous	0-3 hours	8
Adipose Tissue	GTEX	GTEX.XXEK.1426.SM.4BRW1	Adipose - Visceral (Omentum)	0-3 hours	8
Adipose Tissue	GTEX	GTEX.XYKS.1826.SM.4E3JV	Adipose - Visceral (Omentum)	0-3 hours	8
Adipose Tissue	GTEX	GTEX.Q734.1826.SM.2I3EL	Adipose - Subcutaneous	0-3 hours	8.3
Adipose Tissue	GTEX	GTEX.XGQ4.1026.SM.4AT4L	Adipose - Visceral (Omentum)	0-3 hours	8.3
Adipose Tissue	GTEX	GTEX.U4B1.1726.SM.3DB9F	Adipose - Subcutaneous	4-7 hours	7.9
Adipose Tissue	GTEX	GTEX.WHWD.0826.SM.3LK6R	Adipose - Visceral (Omentum)	4-7 hours	8
Adipose Tissue	GTEX	GTEX.WEY5.1326.SM.3GILS	Adipose - Visceral (Omentum)	4-7 hours	8.2
Adipose Tissue	GTEX	GTEX.WFG8.2326.SM.3GILF	Adipose - Subcutaneous	4-7 hours	8.4
Adipose Tissue	GTEX	GTEX.NFK9.0326.SM.3MJGV	Adipose - Subcutaneous	4-7 hours	8.7
Blood	GTEX	GTEX.WFG8.0006.SM.3GIKS	Whole Blood	0-(-3) hours	9.2
Blood	GTEX	GTEX.XUYS.0005.SM.47JZ2	Whole Blood	0-(-3) hours	9.2
Blood	GTEX	GTEX.QMRM.0005.SM.3NB2A	Whole Blood	0-(-3) hours	9.5
Blood	GTEX	GTEX.SUCS.0006.SM.4DM59	Whole Blood	0-(-3) hours	9.6
Blood	GTEX	GTEX.PX3G.0006.SM.33HBQ	Whole Blood	0-(-3) hours	9.8
Brain	GTEX	GTEX.WVLH.0011.R10A.SM.3MJFM	Brain - Frontal Cortex (BA9)		8.1
Brain	GTEX	GTEX.WWYW.0011.R10A.SM.3NB35	Brain - Frontal Cortex (BA9)		8.1
Brain	GTEX	GTEX.WZTO.0011.R10B.SM.4E3KB	Brain - Frontal Cortex (BA9)		8.1
Brain	GTEX	GTEX.UTHO.3026.SM.3GAFB	Brain - Cortex	8-11 hours	8.7
Brain	GTEX	GTEX.NPJ7.2726.SM.2I3FT	Brain - Cortex	8-11 hours	8.9
Brain	GTEX	GTEX.T5JC.0011.R9A.SM.32PLV	Brain - Spinal cord (cervical c-1)		8.9
Brain	GTEX	GTEX.QDT8.0011.R10A.SM.32PKG	Brain - Frontal Cortex (BA9)		9
Brain	GTEX	GTEX.NPJ8.1526.SM.2D7VU	Brain - Cortex	4-7 hours	9.4
Brain	GTEX	GTEX.T5JC.0011.R10A.SM.32PM2	Brain - Frontal Cortex (BA9)		9.4
Brain	GTEX	GTEX.QVJO.0011.R9A.SM.2S1QH	Brain - Spinal cord (cervical c-1)		7.9
Colon	GTEX	GTEX.XMK1.1726.SM.4B64Z	Colon - Transverse	0-3 hours	8.3
Colon	GTEX	GTEX.S3XE.1126.SM.4AD4N	Colon - Transverse	0-3 hours	8.4
Colon	GTEX	GTEX.O5YW.1426.SM.3MJHF	Colon - Transverse	0-3 hours	8.5
Colon	GTEX	GTEX.XBED.1526.SM.4AT5W	Colon - Transverse	0-3 hours	8.6
Colon	GTEX	GTEX.O5YT.1426.SM.3MJHC	Colon - Transverse	0-3 hours	8.8
Heart	GTEX	GTEX.S3XE.0426.SM.3K2AC	Heart - Left Ventricle	0-3 hours	8.8
Heart	GTEX	GTEX.SNMC.0126.SM.2XCFO	Heart - Left Ventricle	0-3 hours	8.9
Heart	GTEX	GTEX.SUCS.0326.SM.32PLL	Heart - Left Ventricle	0-3 hours	8.9
Heart	GTEX	GTEX.U3ZN.1426.SM.3DB87	Heart - Left Ventricle	0-3 hours	9
Heart	GTEX	GTEX.R55G.0526.SM.2TC5O	Heart - Left Ventricle	0-3 hours	9.1
Heart	GTEX	GTEX.XV7Q.0726.SM.4BRV6	Heart - Atrial Appendage	0-3 hours	8.4
Heart	GTEX	GTEX.X62O.0826.SM.46MW8	Heart - Atrial Appendage	12-15 hours	8.5
Heart	GTEX	GTEX.X5EB.0626.SM.46MVQ	Heart - Atrial Appendage	0-3 hours	8.6
Heart	GTEX	GTEX.XUJ4.0626.SM.4BOOO	Heart - Atrial Appendage	0-3 hours	8.7
Heart	GTEX	GTEX.PWCY.0526.SM.2I3ER	Heart - Left Ventricle	0-3 hours	8.8
Kidney	GTEX	GTEX.P4QS.1126.SM.3NMD5	Kidney - Cortex	0-3 hours	6.4
Kidney	GTEX	GTEX.NPJ8.2226.SM.3TW8D	Kidney - Cortex	4-7 hours	7.2
Kidney	GTEX	GTEX.QDVN.1626.SM.48TZC	Kidney - Cortex	0-3 hours	7.3
Kidney	GTEX	GTEX.UPIC.1126.SM.4IHLO	Kidney - Cortex	0-3 hours	7.4
Kidney	GTEX	GTEX.XPVG.0526.SM.4B65N	Kidney - Cortex	0-3 hours	7.9
Liver	GTEX	GTEX.S4Z8.0526.SM.4AD4T	Liver	0-3 hours	8.7
Liver	GTEX	GTEX.XXEK.1126.SM.4BRUX	Liver	0-3 hours	8.7
Liver	GTEX	GTEX.QDVN.0826.SM.48TZ2	Liver	0-3 hours	8.8
Liver	GTEX	GTEX.U3ZN.0226.SM.3DB8D	Liver	0-3 hours	9.1
Liver	GTEX	GTEX.R53T.0326.SM.48FEC	Liver	0-3 hours	9.4
Lung	GTEX	GTEX.PLZ6.0426.SM.2I5FG	Lung	0-3 hours	8.9
Lung	GTEX	GTEX.XBED.0826.SM.47JYC	Lung	0-3 hours	8.9
Lung	GTEX	GTEX.XPVG.1026.SM.4B64Y	Lung	0-3 hours	8.9
Lung	GTEX	GTEX.R55G.0826.SM.2TC5U	Lung	0-3 hours	9
Lung	GTEX	GTEX.U3ZN.0626.SM.3DB7U	Lung	0-3 hours	9.2
Muscle	GTEX	GTEX.U3ZN.2226.SM.3DB88	Muscle - Skeletal	0-3 hours	8.5
Muscle	GTEX	GTEX.WXYG.2526.SM.3NB3F	Muscle - Skeletal	0-3 hours	8.6
Muscle	GTEX	GTEX.WY7C.2526.SM.3NB2N	Muscle - Skeletal	0-3 hours	8.6
Muscle	GTEX	GTEX.XBED.2626.SM.4E3J5	Muscle - Skeletal	0-3 hours	8.7
Muscle	GTEX	GTEX.QV44.2026.SM.2S1RD	Muscle - Skeletal	0-3 hours	8.9
Pancreas	GTEX	GTEX.R53T.0426.SM.48FEM	Pancreas	0-3 hours	7.9
Pancreas	GTEX	GTEX.Q734.0426.SM.48TZX	Pancreas	0-3 hours	8.1
Pancreas	GTEX	GTEX.T5JW.0226.SM.4DM7I	Pancreas	0-3 hours	8.3
Pancreas	GTEX	GTEX.U4B1.0726.SM.4DXUA	Pancreas	0-3 hours	8.3
Pancreas	GTEX	GTEX.XV7Q.0926.SM.4BRVQ	Pancreas	0-3 hours	8.6
Skin	GTEX	GTEX.XAJ8.1426.SM.47JYM	Skin - Not Sun Exposed (Suprapubic)	0-3 hours	7.1
Skin	GTEX	GTEX.XUJ4.1826.SM.4BOOU	Skin - Not Sun Exposed (Suprapubic)	0-3 hours	7.1
Skin	GTEX	GTEX.X3Y1.2026.SM.3P5YM	Skin - Not Sun Exposed (Suprapubic)	0-3 hours	7.6
Skin	GTEX	GTEX.WFON.1926.SM.3LK7L	Skin - Not Sun Exposed (Suprapubic)	0-3 hours	7.7
Skin	GTEX	GTEX.WY7C.2126.SM.3NB2R	Skin - Not Sun Exposed (Suprapubic)	0-3 hours	7.7
Small Intestine	GTEX	GTEX.XUZC.1426.SM.4BRV3	Small Intestine - Terminal Ileum	0-3 hours	7.7
Small Intestine	GTEX	GTEX.WFJO.0926.SM.4LVM2	Small Intestine - Terminal Ileum	0-3 hours	7.9
Small Intestine	GTEX	GTEX.XMK1.1826.SM.4B66F	Small Intestine - Terminal Ileum	0-3 hours	7.9
Small Intestine	GTEX	GTEX.XBED.1426.SM.4AT4G	Small Intestine - Terminal Ileum	0-3 hours	8
Small Intestine	GTEX	GTEX.XAJ8.0526.SM.47JYK	Small Intestine - Terminal Ileum	0-3 hours	8.1
Spleen	GTEX	GTEX.P4PP.0926.SM.48TBZ	Spleen	0-3 hours	8
Spleen	GTEX	GTEX.UJHI.0126.SM.4IHLP	Spleen	0-3 hours	8.1
Spleen	GTEX	GTEX.XAJ8.0126.SM.47JYG	Spleen	0-3 hours	8.1
Spleen	GTEX	GTEX.XV7Q.0126.SM.4BRVK	Spleen	0-3 hours	8.6
Spleen	GTEX	GTEX.XPVG.0626.SM.4B65B	Spleen	0-3 hours	8.8
Placenta	SRA	ERX288541	-	-	-
Placenta	SRA	ERX288539	-	-	-
Placenta	SRA	ERX288612	-	-	-
Placenta	SRA	ERX288569	-	-	-
Placenta	SRA	ERX288564	-	-	-
hESC	SRA	SRX359328	-	-	-
hESC	SRA	SRX243742	-	-	-
hESC	SRA	SRX264999	-	-	-
hESC	SRA	ERX644028	-	-	-
hESC	SRA	ERX644031	-	-	-
Teratoma	ISCI	207B1 teratoma-2	-	-	-
Teratoma	ISCI	H9-lab2-teratoma-3	-	-	-
Teratoma	ISCI	Shef3 teratoma-2	-	-	-
Teratoma	ISCI	H9-lab2-teratoma 3	-	-	-
