# Supplementary material for: Assessment of established techniques to determine developmental and malignant potential of human pluripotent stem cells
Source: Nat Commun. 2018 May 15;9:1925. doi: 10.1038/s41467-018-04011-3 (PMC5954055; doi:10.1038/s41467-018-04011-3)
Supplement: Supplementary file 9 — Supplementary Data 6 [file 41467_2018_4011_MOESM9_ESM.xlsx]

## Sheet: Plate 1 (2148)
Supplementary Data 6. Plate 2148: QPCR assay designs for genes used in EB analysis.
Plate	Well	Target	Assay ID	Assay Name	FP	RP	Design RefSeq	Blast Hits	Gene Symbol	Gene Aliases	Gene Full Name	GO Function	GO Process	GO Component
2148DGP13O1_P01	A1	ACTA2	GEA00013236	ACTA2_13236_i2	ACCCGATAGAACATGGCATCA	GGCAACACGAAGCTCATTGTA	NM_001141945.1	NM_001613.2|NM_001141945.1	ACTA2		actin, alpha 2, smooth muscle, aorta
2148DGP13O1_P01	B1	ACTB	GEP00055733	ACTB_55733_i2	CCAACCGCGAGAAGATGAC	TAGCACAGCCTGGATAGCAA	NM_001101.3	NM_001101	ACTB		actin, beta
2148DGP13O1_P01	C1	ACTN1	GEA00017570	ACTN1_17570_i2	TAGCCAGCAAAGGCGTCAAA	TGCCCAGGGTCATCTTCACA	NM_001130004.1	NM_001130005.1|NM_001130004.1|NM_001102.3	ACTN1	BDPLT15	actinin, alpha 1	actin filament binding|calcium ion binding|integrin binding|ion channel binding|protein binding|protein domain specific binding|vinculin binding	actin filament bundle assembly|blood coagulation|cell junction assembly|extracellular matrix organization|focal adhesion assembly|negative regulation of cellular component movement|platelet activation|platelet degranulation|regulation of apoptotic process	Z disc|cell projection|cytoplasm|cytoskeleton|cytosol|dendritic spine|extracellular region|extracellular vesicular exosome|fascia adherens|focal adhesion|nucleus|plasma membrane|platelet alpha granule lumen|pseudopodium|ruffle
2148DGP13O1_P01	D1	ADIPOQ	GEP00057388	ADIPOQ_57388_i2	CCTGGTGAGAAGGGTGAGAAA	GGTTTCACCGATGTCTCCCTTA	NM_001177800.1	NM_004797|NM_001177800	ADIPOQ	ACDC|ADPN|APM1|APM-1|GBP28|ACRP30|ADIPQTL1	adiponectin, C1Q and collagen domain containing	cytokine activity|hormone activity|identical protein binding|protein binding|protein homodimerization activity|receptor binding|sialic acid binding	adiponectin-mediated signaling pathway|brown fat cell differentiation|cellular response to cAMP|cellular response to drug|cellular response to epinephrine stimulus|cellular response to insulin stimulus|circadian rhythm|detection of oxidative stress|fatty acid beta-oxidation|fatty acid oxidation|generation of precursor metabolites and energy|glucose homeostasis|glucose metabolic process|low-densit…	cell surface|collagen|endoplasmic reticulum|extracellular region|extracellular space
2148DGP13O1_P01	E1	ALPL	GEP00056628	ALPL_56628_i10	CCCTTCACTGCCATCCTGTA	GCAGACTGCGCCTGGTA	NM_000478.4	NM_001127501|NM_001177520|NM_000478	ALPL	HOPS|TNAP|APTNAP|TNSALP|AP-TNAP	alkaline phosphatase, liver/bone/kidney	alkaline phosphatase activity|metal ion binding|pyrophosphatase activity	cellular response to organic cyclic compound|cementum mineralization|developmental process involved in reproduction|endochondral ossification|response to antibiotic|response to glucocorticoid stimulus|response to lipopolysaccharide|response to vitamin D|skeletal system development	anchored to membrane|extracellular space|integral to membrane|plasma membrane
2148DGP13O1_P01	F1	BMP2	GEA00004139	BMP2_4139_i0	GTCCCCGCGTGCTTCTTA	AGCAGCAACGCTAGAAGACA	NM_001200.2	NM_001200.2	BMP2		bone morphogenetic protein 2
2148DGP13O1_P01	G1	CAPN1	GEP00059704	CAPN1_59704_i13	AGCTGGATGACCAGATCCA	GGCCTTGAAGTTCTCGTCAA	NM_001198868.1	NR_040008|NM_001198868|NM_005186|NM_001198869	CAPN1	CANP|muCL|CANP1|CANPL1|muCANP	calpain 1, (mu/I) large subunit	calcium ion binding|calcium-dependent cysteine-type endopeptidase activity|protein binding	positive regulation of cell proliferation|proteolysis|receptor catabolic process	cytoplasm|plasma membrane
2148DGP13O1_P01	H1	CD151	GEA00024692	CD151_24692_i5	CGAGACCATGCCTCCAACA	CTCAGGTGCTCCTGGATGAA	NM_001039490.1	NM_001039490.1|NM_139029.1|NM_139030.3|NM_004357.4	CD151	GP27|MER2|RAPH|SFA1|PETA-3|TSPAN24	CD151 molecule (Raph blood group)	protein binding	T cell proliferation|cell adhesion|cell junction assembly|cell migration|extracellular matrix organization|hemidesmosome assembly	cytosol|integral to plasma membrane|membrane|plasma membrane
2148DGP13O1_P01	A2	CD34	GEA00011907	CD34_11907_i5	AAAAGCACCAATCTGACCTGAA	CTCTGGTGGCTTGCAACA	NM_001025109.1	NM_001773.2|NM_001025109.1	CD34		CD34 molecule
2148DGP13O1_P01	B2	CD36	GEA00028331	CD36_28331_i3	AGCAGCAACATTCAAGTTAAGCA	GCGTCCTGGGTTACATTTTCC	NM_001001547.2	NM_001127444.1|NM_001127443.1|NM_000072.3|NM_001001547.2|NM_001001548.2	CD36	FAT|GP4|GP3B|GPIV|CHDS7|PASIV|SCARB3|BDPLT10	CD36 molecule (thrombospondin receptor)	high-density lipoprotein particle binding|lipid binding|lipoprotein particle binding|lipoteichoic acid receptor activity|low-density lipoprotein particle binding|low-density lipoprotein receptor activity|low-density lipoprotein receptor activity|thrombospondin receptor activity|transforming growth factor beta binding	MyD88-dependent toll-like receptor signaling pathway|antigen processing and presentation of exogenous peptide antigen via MHC class I|antigen processing and presentation of exogenous peptide antigen via MHC class I, TAP-dependent|antigen processing and presentation of peptide antigen via MHC class I|apoptotic cell clearance|blood coagulation|cGMP-mediated signaling|cell adhesion|cell surface rece…	Golgi apparatus|cell surface|cell surface|endocytic vesicle membrane|external side of plasma membrane|integral to plasma membrane|membrane|membrane raft|phagocytic vesicle|plasma membrane|plasma membrane|platelet alpha granule membrane
2148DGP13O1_P01	C2	CD44	GEP00056546	CD44_56546_i0	CGGACACCATGGACAAGTT	GCAAAGCGGCAGGTTATATTC	NM_000610.3	NM_001202555|NM_001001390|NM_000610|NM_001202556|NM_001001391|NM_001202557|NM_001001389|NM_001001392	CD44		CD44 molecule (Indian blood group)
2148DGP13O1_P01	D2	CD59	GEP00055881	CD59_55881_i2	TTTGATGCGTGTCTCATTACCA	GGGTTGTGACGTCGTTGAAA	NM_001127226.1	NM_203330|NM_203331|NM_001127226|NM_001127223|NM_000611|NM_203329|NM_001127227|NM_001127225	CD59	1F5|EJ16|EJ30|EL32|G344|MIN1|MIN2|MIN3|MIRL|HRF20|MACIF|MEM43|MIC11|MSK21|16.3A5|HRF-20|MAC-IP|p18-20	CD59 molecule, complement regulatory protein	complement binding|protein binding	blood coagulation|cell activation|cell surface receptor signaling pathway|innate immune response|negative regulation of activation of membrane attack complex|negative regulation of apoptotic process|positive regulation of T cell proliferation|regulation of complement activation	anchored to external side of plasma membrane|cell surface|compact myelin|extracellular region|extracellular space|membrane|plasma membrane|sarcolemma
2148DGP13O1_P01	E2	CDH1	GEA00004385	CDH1_4385_i11	AGTGCCAACTGGACCATTCA	TCTAAGGCCATCTTTGGCTTCA	NM_004360.3	NM_004360.3	CDH1		cadherin 1, type 1, E-cadherin (epithelial)
2148DGP13O1_P01	F2	CDH2	GEP00056054	CDH2_56054_i2	GCCAACCTTAACTGAGGAGTCA	TGGCCACTGTGCTTACTGAA	NM_001792.3	NM_001792	CDH2		cadherin 2, type 1, N-cadherin (neuronal)
2148DGP13O1_P01	G2	CDH5	GEA00011915	CDH5_11915_i4	GCTGGTCACTCTGCAAGAC	GTGTCTTCAGGCACGACAAA	NM_001795.3	NM_001795.3	CDH5		cadherin 5, type 2 (vascular endothelium)
2148DGP13O1_P01	H2	CDKN2A	GEP00059649	CDKN2A_59649_e3	CACCGCTTCTGCCTTTTCA	CCCACATGAATGTGCGCTTA	NM_001195132.1	NM_058197|NM_058195|NM_000077|NM_001195132	CDKN2A		cyclin-dependent kinase inhibitor 2A
2148DGP13O1_P01	A3	CEACAM1	GEA00023210	CEACAM1_23210_i2	AGTGACCCAGTCACCTTGAA	TTTGCCCCTGGACGGTAATA	NM_001184816.1	NM_001184816.1|NM_001184815.1|NM_001184813.1|NM_001024912.2|NM_001712.4	CEACAM1	BGP|BGP1|BGPI	carcinoembryonic antigen-related cell adhesion molecule 1 (biliary glycoprotein)	molecular_function|protein binding	angiogenesis|cell migration|homophilic cell adhesion|integrin-mediated signaling pathway	extracellular region|integral to membrane|integral to plasma membrane|membrane|plasma membrane
2148DGP13O1_P01	B3	CREBBP	GEA00012187	CREBBP_12187_i4	AACCAGCACAGCCTCAAAC	TCCTCCTGCTGGAATGTTCA	NM_001079846.1	NM_004380.2|NM_001079846.1	CREBBP		CREB binding protein
2148DGP13O1_P01	C3	CSF1R	GEA00030905	CSF1R_30905_i13	AACCTTCTGGGAGCCTGTAC	AAGTTGAGCAGGTCGCCATA	NM_005211.3	NM_005211.3	CSF1R	FMS|CSFR|FIM2|HDLS|C-FMS|CD115|CSF-1R|M-CSF-R	colony stimulating factor 1 receptor	ATP binding|cytokine binding|cytokine binding|macrophage colony-stimulating factor receptor activity|protein homodimerization activity	cell proliferation|cell-cell junction maintenance|cellular response to cytokine stimulus|cellular response to macrophage colony-stimulating factor stimulus|cytokine-mediated signaling pathway|hemopoiesis|inflammatory response|innate immune response|macrophage differentiation|mammary gland duct morphogenesis|monocyte differentiation|multicellular organismal development|osteoclast differentiation|p…	cell surface|integral to plasma membrane|plasma membrane|receptor complex
2148DGP13O1_P01	D3	CXCR4	GEP00055214	CXCR4_55214_e1	CCCGACTTCATCTTTGCCAAC	ACACAACCACCCACAAGTCA	NM_003467.2	NM_001008540|NM_003467	CXCR4		chemokine (C-X-C motif) receptor 4
2148DGP13O1_P01	E3	DES	GEP00058573	DES_58573_i2	CGAGGAGATCGCGTTCCTTAA	CTGGACCTGCTGTTCCTGAA	NM_001927.3	NM_001927	DES		desmin
2148DGP13O1_P01	F3	DLX5	GEA00013585	DLX5_13585_i0	GCTAGCTCCTACCACCAGTAC	GGTTTGCCATTCACCATTCTCA	NM_005221.5	NM_005221.5	DLX5		distal-less homeobox 5
2148DGP13O1_P01	G3	ENG	GEP00056632	ENG_56632_i1	CCAATGCCATCCTTGAAGTCC	CTTGGATGCCTGGAGAGTCA	NM_000118.2	NM_000118|NM_001114753	ENG		endoglin
2148DGP13O1_P01	H3	ENO3	GEP00058358	ENO3_58358_i1	GGAGGTGGACCTGCACAC	AGCCTCATAGATACCCGTGGAA	NM_001976.4	NM_001193503|NM_053013|NM_001976	ENO3	MSE|GSD13	enolase 3 (beta, muscle)	magnesium ion binding|phosphopyruvate hydratase activity|protein heterodimerization activity|protein homodimerization activity	aging|carbohydrate metabolic process|gluconeogenesis|glucose metabolic process|glycolysis|glycolysis|response to drug|skeletal muscle tissue regeneration|small molecule metabolic process	cytoplasm|cytosol|membrane|phosphopyruvate hydratase complex
2148DGP13O1_P01	A4	EP300	GEA00004941	EP300_4941_i4	ACATGATTGTCCTGTGTGTCTCC	AACGGGTGCTCCAGTCAAAA	NM_001429.3	NM_001429.3	EP300		E1A binding protein p300
2148DGP13O1_P01	B4	EPHB2	GEA00029202	EPHB2_29202_i11	TTGGGCTCTCACGCTTTCTA	AGCGGATGGGGATCTTTCC	NM_004442.6	NM_004442.6|NM_017449.3	EPHB2	DRT|EK5|ERK|CAPB|Hek5|PCBC|EPHT3|Tyro5	EPH receptor B2	ATP binding|axon guidance receptor activity|protein binding|protein tyrosine kinase activity|receptor binding|transmembrane-ephrin receptor activity|transmembrane-ephrin receptor activity	angiogenesis|axon guidance|axon guidance|axonal fasciculation|camera-type eye morphogenesis|central nervous system projection neuron axonogenesis|commissural neuron axon guidance|corpus callosum development|dendritic spine development|dendritic spine morphogenesis|ephrin receptor signaling pathway|inner ear morphogenesis|learning|negative regulation of axonogenesis|nervous system development|opti…	axon|dendrite|integral to plasma membrane|neuronal cell body
2148DGP13O1_P01	C4	FABP1	GEA00018658	FABP1_18658_i1	AGGAATGTGAGCTGGAGACA	TTGTCACCTTCCAACTGAACC	NM_001443.1	NM_001443.1	FABP1	FABPL|L-FABP	fatty acid binding protein 1, liver	antioxidant activity|bile acid binding|chromatin binding|drug binding|fatty acid binding|long-chain fatty acid transporter activity|phospholipid binding	cellular lipid metabolic process|cellular response to hydrogen peroxide|cellular response to hypoxia|intestinal absorption|negative regulation of apoptotic process|negative regulation of cysteine-type endopeptidase activity involved in apoptotic process|positive regulation of cell proliferation|positive regulation of fatty acid beta-oxidation|positive regulation of hydrolase activity|small molecu…	apical cortex|cytosol|nucleoplasm|peroxisomal matrix
2148DGP13O1_P01	D4	FGF10	GEP00057271	FGF10_57271_i0	GAAGGTCAGCGGGACCAA	TGGCTTTGACGGCAACAAC	NM_004465.1	NM_004465	FGF10		fibroblast growth factor 10
2148DGP13O1_P01	E4	FGF2	GEA00004794	FGF2_4794_i1	TGCTAACCGTTACCTGGCTA	AAGAAACACTCATCCGTAACACA	NM_002006.4	NM_002006.4	FGF2		fibroblast growth factor 2 (basic)
2148DGP13O1_P01	F4	FGFR2	GEA00013602	FGFR2_13602_i15	TGCTGAAGGAAGGACACAGAA	ATGCCAACAGTCCCTCATCA	NM_000141.4	NM_001144919.1|NM_001144918.1|NM_001144917.1|NM_001144916.1|NM_001144915.1|NM_001144914.1|NM_001144913.1|NM_000141.4|NM_022970.3	FGFR2		fibroblast growth factor receptor 2
2148DGP13O1_P01	G4	FN1	GEA00007778	FN1_7778_i3	GTGTGTGTGTCTTGGTAATGGAAA	AGTCCCAGCAGCATGATCAA	NM_212474.1	NM_002026.2|NM_212482.1|NM_212478.1|NM_212476.1|NM_212474.1|NM_054034.2	FN1		fibronectin 1
2148DGP13O1_P01	H4	FOXD3	GEP00056744	FOXD3_56744_e0	CTCATGGCCACCCACCAA	GGAGAGTGGCACGCTAAGAA	NM_012183.2	NM_012183	FOXD3		forkhead box D3
2148DGP13O1_P01	A5	GAPDH	GEP00055153	GAPDH_55153_i3	GAACGGGAAGCTTGTCATCAA	ATCGCCCCACTTGATTTTGG	NM_002046.4	NM_002046|NM_001256799	GAPDH		glyceraldehyde-3-phosphate dehydrogenase
2148DGP13O1_P01	B5	GATA2	GEP00055203	GATA2_55203_i5	GCCTGTGGCCTCTACTACAA	GTCTGGATCCCTTCCTTCTTCA	NM_001145661.1	NM_032638|NM_001145661|NM_001145662	GATA2		GATA binding protein 2
2148DGP13O1_P01	C5	GSC	GEA00017071	GSC_17071_i1	AAGCTCTCGAGAACCTCTTCC	GCGCGGCGGTTCTTAAA	NM_173849.2	NM_173849.2	GSC		goosecoid homeobox
2148DGP13O1_P01	D5	HAND1	GEA00012491	HAND1_12491_i0	CGATCCCGAGGCCTTCAA	CCCAGGGCAGGAGGAAAA	NM_004821.2	NM_004821.2	HAND1		heart and neural crest derivatives expressed 1
2148DGP13O1_P01	E5	HLA-DRA	GEP00054516	HLA-DRA_54516_i0	CGCTCAGGAATCATGGGCTA	CGCCTGATTGGTCAGGATTCA	NM_019111.4	NM_019111.4	HLA-DRA	MLRW|HLA-DRA1	major histocompatibility complex, class II, DR alpha	MHC class II receptor activity	T cell costimulation|T cell receptor signaling pathway|antigen processing and presentation of exogenous peptide antigen via MHC class II|cytokine-mediated signaling pathway|immune response|interferon-gamma-mediated signaling pathway	ER to Golgi transport vesicle membrane|Golgi membrane|MHC class II protein complex|clathrin-coated endocytic vesicle membrane|endocytic vesicle membrane|integral to lumenal side of endoplasmic reticulum membrane|integral to plasma membrane|late endosome membrane|lysosomal membrane|lysosomal membrane|lysosome|plasma membrane|plasma membrane|trans-Golgi network membrane|transport vesicle membrane
2148DGP13O1_P01	F5	HNF1A	GEA00012494	HNF1A_12494_i1	TGGTACGTCCGCAAGCA	ACCTGTGGGCTCTTCAATCA	NM_000545.5	NM_000545.5	HNF1A		HNF1 homeobox A
2148DGP13O1_P01	G5	HNF1B	GEP00059095	HNF1B_59095_i4	AGGCCACAATCTCCTCTCAC	GGATATTCGTCAAGGTGCTGAC	NM_000458.2	NM_001165923|NM_000458	HNF1B		HNF1 homeobox B
2148DGP13O1_P01	H5	IFNGR1	GEA00013000	IFNGR1_13000_i2	AAGCCAGGGTTGGACAAAA	GATATCCAGTTTAGGTGGTCCAA	NM_000416.2	NM_000416.2	IFNGR1	CD119|IFNGR	interferon gamma receptor 1	cytokine binding|interferon-gamma receptor activity|protein binding	cytokine-mediated signaling pathway|interferon-gamma-mediated signaling pathway|regulation of interferon-gamma-mediated signaling pathway|response to virus|signal transduction	integral to plasma membrane|plasma membrane
2148DGP13O1_P01	A6	IRF6	GEA00025170	IRF6_25170_i5	GCTCTCCAGAACTGTGGATCA	CTCCTTCCCACGGTACTGAAA	NM_006147.2	NM_006147.2	IRF6		interferon regulatory factor 6
2148DGP13O1_P01	B6	ISL1	GEA00005800	ISL1_5800_i4	TCGCCTTGCAGAGTGACATA	CCCGGTCCTCCTTCTGAAAA	NM_002202.2	NM_002202.2	ISL1	Isl-1|ISLET1	ISL LIM homeobox 1	RNA polymerase II activating transcription factor binding|RNA polymerase II transcription coactivator activity|bHLH transcription factor binding|chromatin binding|enhancer sequence-specific DNA binding|enhancer sequence-specific DNA binding|estrogen receptor binding|ligand-dependent nuclear receptor binding|sequence-specific DNA binding transcription factor activity|zinc ion binding	atrial septum morphogenesis|axon regeneration|cardiac cell fate determination|cardiac muscle cell myoblast differentiation|cardiac right ventricle morphogenesis|cellular response to glucocorticoid stimulus|endocardial cushion morphogenesis|innervation|mesenchymal cell differentiation|negative regulation of canonical Wnt receptor signaling pathway|negative regulation of inflammatory response|negat…	cytoplasm|nucleus
2148DGP13O1_P01	C6	ITGA2B	GEP00055201	ITGA2B_55201_i10	TGGCTGTCACTGACGTCAAC	TGCCCGGCTCTCCATATACA	NM_000419.3	NM_000419	ITGA2B	GT|GTA|CD41|GP2B|HPA3|CD41B|GPIIb|BDPLT2|BDPLT16	integrin, alpha 2b (platelet glycoprotein IIb of IIb/IIIa complex, antigen CD41)	extracellular matrix binding|identical protein binding|metal ion binding|protein binding	axon guidance|blood coagulation|cell adhesion|cell-matrix adhesion|extracellular matrix organization|integrin-mediated signaling pathway|platelet activation|platelet degranulation	external side of plasma membrane|focal adhesion|integral to plasma membrane|integrin complex|plasma membrane|platelet alpha granule membrane
2148DGP13O1_P01	D6	ITGAL	GEA00032202	ITGAL_32202_i26	CAACAGCAGCAAGCATTTCC	CTTCTCATACACCACGTCAACC	NM_001114380.1	NM_001114380.1|NM_002209.2	ITGAL	CD11A|LFA-1|LFA1A	integrin, alpha L (antigen CD11A (p180), lymphocyte function-associated antigen 1; alpha polypeptide)	cell adhesion molecule binding|metal ion binding|protein binding	T cell activation via T cell receptor contact with antigen bound to MHC molecule on antigen presenting cell|activated T cell proliferation|blood coagulation|cell adhesion|cellular component movement|heterophilic cell-cell adhesion|inflammatory response|integrin-mediated signaling pathway|leukocyte cell-cell adhesion|leukocyte migration|positive regulation of T cell proliferation|positive regulati…	external side of plasma membrane|immunological synapse|integrin complex|plasma membrane
2148DGP13O1_P01	E6	ITGAM	GEP00056634	ITGAM_56634_i22	GCCGGTGAAATATGCTGTCTAC	GGTATTCTCTGAGGCCGTGAA	NM_001145808.1	NM_001145808|NM_000632	ITGAM	CR3A|MO1A|CD11B|MAC-1|MAC1A|SLEB6	integrin, alpha M (complement component 3 receptor 3 subunit)	glycoprotein binding|heparan sulfate proteoglycan binding|heparin binding|metal ion binding|opsonin binding|protein binding	activated T cell proliferation|blood coagulation|cell adhesion|cellular extravasation|innate immune response|integrin-mediated signaling pathway|leukocyte cell-cell adhesion|leukocyte migration|microglia development|neutrophil chemotaxis|toll-like receptor 4 signaling pathway|toll-like receptor signaling pathway	external side of plasma membrane|integrin complex|nucleus|plasma membrane
2148DGP13O1_P01	F6	JAG1	GEA00005175	JAG1_5175_i13	AACAAAGGCTTCACGGGAAC	CAAGTGCCACCGTTTCTACAA	NM_000214.2	NM_000214.2	JAG1		jagged 1
2148DGP13O1_P01	G6	JMJD6	GEA00023277	JMJD6_23277_i3	TTCCCTGTGGTATGGCACAA	GGGGTGCTCTTGCTTCAAAA	NM_001081461.1	NM_001081461.1|NM_015167.2	JMJD6	PSR|PTDSR|PTDSR1	jumonji domain containing 6	RNA binding|histone demethylase activity (H3-R2 specific)|histone demethylase activity (H4-R3 specific)|identical protein binding|iron ion binding|peptidyl-lysine 5-dioxygenase activity|protein binding|receptor activity|single-stranded RNA binding	RNA splicing|T cell differentiation in thymus|apoptotic process|cell surface receptor signaling pathway|erythrocyte development|heart development|histone H3-R2 demethylation|histone H4-R3 demethylation|kidney development|lung development|mRNA processing|macrophage activation|peptidyl-lysine hydroxylation to 5-hydroxy-L-lysine|recognition of apoptotic cell|regulation of mRNA splicing, via spliceos…	nucleolus|nucleoplasm|nucleus|plasma membrane
2148DGP13O1_P01	H6	KLF4	GEA00013688	KLF4_13688_i3	CTGCGGCAAAACCTACACAA	CGTCCCAGTCACAGTGGTAA	NM_004235.4	NM_004235.4	KLF4		Kruppel-like factor 4 (gut)
2148DGP13O1_P01	A7	MAP2	GEA00029288	MAP2_29288_i4	CAACGGAGAGCTGACCTCA	CTACAGCCTCAGCAGTGACTA	NM_001039538.1	NM_002374.3|NM_031845.2|NM_031847.2|NM_001039538.1	MAP2	MAP2A|MAP2B|MAP2C	microtubule-associated protein 2	calmodulin binding|dystroglycan binding|microtubule binding|protein binding|structural molecule activity	axonogenesis|cellular response to organic substance|central nervous system neuron development|dendrite morphogenesis|microtubule bundle formation|neuron projection development|peptidyl-threonine phosphorylation	cytoplasm|dendritic shaft|microtubule|microtubule associated complex|neuronal cell body|nuclear periphery
2148DGP13O1_P01	B7	MAP2K1	GEA00013044	MAP2K1_13044_i4	CTGAGGGAGAAGCACAAGATCA	TCCCCACGGGAGTTGACTA	NM_002755.3	NM_002755.3	MAP2K1	CFC3|MEK1|MKK1|MAPKK1|PRKMK1	mitogen-activated protein kinase kinase 1	ATP binding|MAP kinase kinase activity|Ras GTPase binding|mitogen-activated protein kinase kinase kinase binding|protein binding|protein kinase activity|protein serine/threonine kinase activator activity|protein serine/threonine kinase activity|protein serine/threonine/tyrosine kinase activity|protein tyrosine kinase activity|receptor signaling protein tyrosine phosphatase activity	Fc-epsilon receptor signaling pathway|Golgi inheritance|MAPK cascade|MyD88-dependent toll-like receptor signaling pathway|MyD88-independent toll-like receptor signaling pathway|Ras protein signal transduction|TRIF-dependent toll-like receptor signaling pathway|activation of MAPK activity|activation of MAPKK activity|axon guidance|cell cycle arrest|cell motility|cell proliferation|cellular compone…	Golgi apparatus|cell cortex|cytoplasm|cytosol|dendrite cytoplasm|early endosome|focal adhesion|late endosome|mitochondrion|nucleus|perikaryon|perinuclear region of cytoplasm|plasma membrane|spindle pole body
2148DGP13O1_P01	C7	MAPT	GEP00059702	MAPT_59702_i13	AGATTGGGTCCCTGGACAAT	GAAGGTCAGCTTGTGGGTTT	NM_001123066.3	NM_005910|NM_016835|NM_001203251|NM_001123066|NM_016841|NM_016834|NM_001123067|NM_001203252	MAPT	TAU|MSTD|PPND|DDPAC|MAPTL|MTBT1|MTBT2|FTDP-17	microtubule-associated protein tau	SH3 domain binding|apolipoprotein binding|enzyme binding|lipoprotein particle binding|microtubule binding|protein binding|protein kinase binding|structural constituent of cytoskeleton	adult walking behavior|apoptotic process|axon cargo transport|axon extension|cellular component disassembly involved in execution phase of apoptosis|generation of neurons|microtubule cytoskeleton organization|mitochondrion transport along microtubule|negative regulation of intracellular transport|neuron migration|positive regulation of axon extension|positive regulation of microtubule polymerizat…	axon|cilium axoneme|cytosol|growth cone|microtubule|microtubule associated complex|nuclear periphery|plasma membrane|tubulin complex
2148DGP13O1_P01	D7	MCAM	GEP00056760	MCAM_56760_i4	GGTACCCCATTCCTCAAGTCA	TGTACAAACCACTCGACTCCA	NM_006500.2	NM_006500	MCAM	CD146|MUC18	melanoma cell adhesion molecule		anatomical structure morphogenesis|cell adhesion|glomerular filtration|vascular wound healing	external side of plasma membrane|integral to membrane|plasma membrane
2148DGP13O1_P01	E7	MIXL1	GEA00013715	MIXL1_13715_i0	CGGTACCCCGACATCCA	TAATCTCCGGCCTAGCCAAA	NM_031944.1	NM_031944.1	MIXL1	MIX|MIXL|MILD1	Mix paired-like homeobox	RNA polymerase II core promoter proximal region sequence-specific DNA binding|RNA polymerase II core promoter proximal region sequence-specific DNA binding transcription factor activity involved in positive regulation of transcription|RNA polymerase II distal enhancer sequence-specific DNA binding|RNA polymerase II distal enhancer sequence-specific DNA binding transcription factor activity involv…	cell migration involved in gastrulation|digestive tract development|endoderm development|endodermal cell differentiation|gastrulation|heart development|hematopoietic progenitor cell differentiation|negative regulation of hematopoietic progenitor cell differentiation|positive regulation of mesoderm development|positive regulation of transcription from RNA polymerase II promoter	nuclear chromatin
2148DGP13O1_P01	F7	MNX1	GEA00011941	MNX1_11941_i1	CACCTCGCTCATGCTCAC	TTTGCTGCGTTTCCATTTCA	NM_005515.3	NM_001165255.1|NM_005515.3	MNX1	HB9|HLXB9|SCRA1|HOXHB9	motor neuron and pancreas homeobox 1	sequence-specific DNA binding|sequence-specific DNA binding transcription factor activity	anatomical structure morphogenesis|diaphragm development|dorsal/ventral neural tube patterning|endocrine pancreas development|humoral immune response|motor neuron axon guidance|nerve development|neuron migration|post-embryonic development|regulation of transcription from RNA polymerase II promoter|regulation of transcription, DNA-dependent|spinal cord motor neuron cell fate specification|transcri…	nucleus
2148DGP13O1_P01	G7	MYOD1	GEA00005259	MYOD1_5259_i1	ACGAAGGCGCCTACTACA	GCAGTCTAGGCTCGACAC	NM_002478.4	NM_002478.4	MYOD1	PUM|MYF3|MYOD|bHLHc1	myogenic differentiation 1	E-box binding|RNA polymerase II distal enhancer sequence-specific DNA binding transcription factor activity|chromatin DNA binding|core promoter binding|protein binding|protein heterodimerization activity|transcription coactivator activity|transcription factor binding|ubiquitin protein ligase binding	cardiac muscle cell differentiation|cellular response to estradiol stimulus|cellular response to glucocorticoid stimulus|cellular response to oxygen levels|cellular response to starvation|histone H3 acetylation|histone H4 acetylation|muscle cell differentiation|muscle cell fate commitment|muscle organ development|myoblast fate determination|myotube cell development|myotube differentiation involve…	myofibril|nuclear chromatin|nucleoplasm|nucleus|transcription factor complex
2148DGP13O1_P01	H7	MYOG	GEA00016322	MYOG_16322_i1	ACTGGAGTTCAGCGCCAAC	GCAGGTTGTGGGCATCTGTA	NM_002479.4	NM_002479.4	MYOG	MYF4|myf-4|bHLHc3	myogenin (myogenic factor 4)	E-box binding|RNA polymerase II regulatory region sequence-specific DNA binding|RNA polymerase II transcription regulatory region sequence-specific DNA binding transcription factor activity involved in positive regulation of transcription|chromatin DNA binding|core promoter binding|core promoter proximal region sequence-specific DNA binding|protein heterodimerization activity|sequence-specific DN…	cellular response to estradiol stimulus|cellular response to growth factor stimulus|cellular response to lithium ion|mRNA transcription from RNA polymerase II promoter|muscle cell differentiation|muscle cell fate commitment|negative regulation of cell proliferation|ossification|positive regulation of cell cycle arrest|positive regulation of muscle atrophy|positive regulation of muscle cell differ…	nucleoplasm|nucleus|protein-DNA complex|transcription factor complex
2148DGP13O1_P01	A8	NANOG	GEP00055869	NANOG_55869_e0	TGCCTTGCTTTGAAGCATCC	TTTCTTCAGGCCCACAAATCAC	NM_024865.2	NM_024865	NANOG		Nanog homeobox
2148DGP13O1_P01	B8	NCAM1	GEA00005384	NCAM1_5384_i9	CTCCCAGTCCATGTACCTTGAA	GGTTCCCCTCCCAAGTGTAC	NM_181351.3	NM_181351.3|NM_001076682.2|NM_000615.5	NCAM1	CD56|NCAM|MSK39	neural cell adhesion molecule 1	identical protein binding	axon guidance|cell adhesion|cytokine-mediated signaling pathway|extracellular matrix organization|interferon-gamma-mediated signaling pathway	Golgi membrane|anchored to membrane|cell surface|external side of plasma membrane|extracellular region|integral to membrane|plasma membrane
2148DGP13O1_P01	C8	NES	GEA00011931	NES_11931_i0	GCTGCGGGCTACTGAAAA	CTGAGCGATCTGGCTCTGTA	NM_006617.1	NM_006617.1	NES		nestin
2148DGP13O1_P01	D8	NEUROG3	GEA00015629	NEUROG3_15629_i0	CGCTGCTCATCGCTCTCTA	CTCCGTCTCACGGGTCAC	NM_020999.3	NM_020999.3	NEUROG3		neurogenin 3
2148DGP13O1_P01	E8	NOG	GEP00059703	NOG_59703_e0	CCATGCCGAGCGAGATCAA	CCTCCGCAGCTTCTTGCTTA	NM_005450.4	NM_005450	NOG	SYM1|SYNS1	noggin	cytokine binding|protein binding|protein homodimerization activity	BMP signaling pathway|axial mesoderm development|cartilage development|cell differentiation in hindbrain|cellular response to BMP stimulus|dorsal/ventral pattern formation|embryonic digit morphogenesis|embryonic skeletal joint morphogenesis|embryonic skeletal system development|endoderm formation|epithelial to mesenchymal transition|face morphogenesis|fibroblast growth factor receptor signaling p…	extracellular region|extracellular space
2148DGP13O1_P01	F8	NOTCH1	GEA00012649	NOTCH1_12649_i26	AGCCTCAACATCCCCTACAA	GCCGCCACGTACATGAA	NM_017617.3	NM_017617.3	NOTCH1		notch 1
2148DGP13O1_P01	G8	PAX3	GEA00013742	PAX3_13742_i2	GCGGTCTGTGATCGAAACA	TCCTCCTCTTCACCTTTCCC	NM_181461.3	NM_181459.3|NM_001127366.2|NM_000438.5|NM_181458.3|NM_181457.3|NM_013942.4|NM_181460.3|NM_181461.3	PAX3	WS1|WS3|CDHS|HUP2	paired box 3	HMG box domain binding|RNA polymerase II distal enhancer sequence-specific DNA binding transcription factor activity|chromatin binding|protein binding|sequence-specific DNA binding|sequence-specific DNA binding transcription factor activity	apoptotic process|cell proliferation|developmental pigmentation|heart development|mammary gland specification|muscle organ development|negative regulation of transcription from RNA polymerase II promoter|neural crest cell migration|neural tube closure|neuron fate commitment|organ morphogenesis|positive regulation of cell proliferation|positive regulation of transcription from RNA polymerase II pr…	nucleus
2148DGP13O1_P01	H8	PAX5	GEA00012344	PAX5_12344_i7	TGGACAGGGCAGCTACTCA	AGGAATACTGAGGGTGGCTGTA	NM_016734.1	NM_016734.1	PAX5	BSAP	paired box 5	DNA binding|sequence-specific DNA binding transcription factor activity	humoral immune response|multicellular organismal development|negative regulation of histone H3-K9 methylation|negative regulation of transcription from RNA polymerase II promoter|nervous system development|organ morphogenesis|positive regulation of transcription from RNA polymerase II promoter|skeletal muscle cell differentiation|spermatogenesis|transcription from RNA polymerase II promoter	nucleus
2148DGP13O1_P01	A9	PAX7	GEP00056752	PAX7_56752_i3	ACAGCATCGACGGCATCC	CAGGTTCCGACTCCACATCC	NM_013945.2	NM_001135254|NM_013945|NM_002584	PAX7	HUP1|RMS2|PAX7B	paired box 7	RNA polymerase II core promoter sequence-specific DNA binding transcription factor activity|sequence-specific DNA binding|sequence-specific DNA binding transcription factor activity	anatomical structure morphogenesis|cartilage development|chromatin remodeling|dorsal/ventral neural tube patterning|embryonic skeletal system development|muscle tissue morphogenesis|negative regulation of apoptotic process|neuron fate commitment|positive regulation of histone methylation|positive regulation of myoblast proliferation|positive regulation of transcription from RNA polymerase II prom…	nucleus
2148DGP13O1_P01	B9	PDGFRA	GEP00056732	PDGFRA_56732_i6	GAGATCACCACTGATGTGGAA	CTTCTTCCTTAGCACGGATCA	NM_006206.4	NM_006206	PDGFRA		platelet-derived growth factor receptor, alpha polypeptide
2148DGP13O1_P01	C9	PDX1	GEP00059098	PDX1_59098_i0	CAAAGCTCACGCGTGGAA	TCCTTCTCCAGCTCTAGCA	NM_000209.3	NM_000209	PDX1		pancreatic and duodenal homeobox 1
2148DGP13O1_P01	D9	PECAM1	GEP00056436	PECAM1_56436_i0	GATGCCGTGGAAAGCAGATA	CATCTGGCCTTGCTGTCTAA	NM_000442.4	NM_000442	PECAM1		platelet/endothelial cell adhesion molecule 1
2148DGP13O1_P01	E9	PODXL	GEA00011959	PODXL_11959_i6	GATGTGTACGAGCGGCTGAA	TGGTCCCCTAGCTTCATGTCA	NM_001018111.2	NM_005397.3|NM_001018111.2	PODXL	PC|PCLP|Gp200|PCLP-1	podocalyxin-like	protein binding	cell adhesion|cell migration|epithelial tube formation|glomerular visceral epithelial cell development|leukocyte migration|negative regulation of cell adhesion|negative regulation of cell-cell adhesion|positive regulation of cell migration|positive regulation of cell-cell adhesion mediated by integrin|regulation of microvillus assembly	apical plasma membrane|cytoplasm|filopodium|integral to plasma membrane|lamellipodium|membrane raft|microvillus membrane|plasma membrane|ruffle|slit diaphragm
2148DGP13O1_P01	F9	POU5F1	GEP00056052	POU5F1_56052_e2	GGTATTCAGCCAAACGACCAT	CCGCAGCTTACACATGTTCT	NM_002701.4	NM_001173531|NM_203289|NM_002701	POU5F1		POU class 5 homeobox 1
2148DGP13O1_P01	G9	PROM1	GEP00055673	PROM1_55673_i5	GGCCCAGTACAACACTACCAA	CAAGAATTCCGCCTCCTAGCA	NM_001145847.1	NM_001145850|NM_001145852|NM_001145851|NM_001145849|NM_001145847|NM_006017|NM_001145848	PROM1	RP41|AC133|CD133|MCDR2|STGD4|CORD12|PROML1|MSTP061	prominin 1	actinin binding|cadherin binding|protein binding	camera-type eye photoreceptor cell differentiation|camera-type eye photoreceptor cell differentiation|glomerular parietal epithelial cell differentiation|glomerular visceral epithelial cell differentiation|photoreceptor cell maintenance|positive regulation of nephron tubule epithelial cell differentiation|retina layer formation|retina morphogenesis in camera-type eye	apical plasma membrane|brush border|cell surface|extracellular space|integral to plasma membrane|microvillus membrane|photoreceptor outer segment|photoreceptor outer segment membrane|plasma membrane|stereocilium
2148DGP13O1_P01	H9	PTPRC	GEP00055840	PTPRC_55840_i1	GTGGCTTAAACTCTTGGCATTT	GGGAAGGTGTTGGGCTTT	NM_002838.4	NM_080921|NM_002838|NM_001267798|NR_052021	PTPRC	LCA|LY5|B220|CD45|L-CA|T200|CD45R|GP180	protein tyrosine phosphatase, receptor type, C	protein binding|protein kinase binding|protein tyrosine phosphatase activity|transmembrane receptor protein tyrosine phosphatase activity	B cell proliferation|B cell receptor signaling pathway|T cell differentiation|T cell receptor signaling pathway|T cell receptor signaling pathway|axon guidance|bone marrow development|cell surface receptor signaling pathway|defense response to virus|dephosphorylation|hematopoietic progenitor cell differentiation|immunoglobulin biosynthetic process|negative regulation of T cell mediated cytotoxici…	external side of plasma membrane|focal adhesion|integral to plasma membrane|membrane raft|plasma membrane
2148DGP13O1_P01	A10	RPS4Y1	GEA00023614	RPS4Y1_23614_i3	TTTGCTGTTCACCGCATCAC	GATTCCCTTCACTCCCACAGTA	NM_001008.3	NM_001008.3	RPS4Y1	S4|RPS4Y	ribosomal protein S4, Y-linked 1	RNA binding|rRNA binding|structural constituent of ribosome	RNA metabolic process|SRP-dependent cotranslational protein targeting to membrane|cellular protein metabolic process|gene expression|mRNA metabolic process|multicellular organismal development|nuclear-transcribed mRNA catabolic process, nonsense-mediated decay|translation|translation|translational elongation|translational initiation|translational termination|viral life cycle|viral process|viral t…	cytosol|cytosolic small ribosomal subunit|polysome
2148DGP13O1_P01	B10	S100B	GEP00056445	S100B_56445_i1	GGAGACAAGCACAAGCTGAA	CCATGACTTTGTCCACAACC	NM_006272.2	NM_006272	S100B	NEF|S100|S100-B|S100beta	S100 calcium binding protein B	RAGE receptor binding|S100 protein binding|calcium ion binding|calcium-dependent protein binding|identical protein binding|protein binding|protein homodimerization activity|protein homodimerization activity|tau protein binding|zinc ion binding	astrocyte differentiation|axonogenesis|cell proliferation|cellular response to hypoxia|central nervous system development|innate immune response|learning or memory|long-term synaptic potentiation|memory|negative regulation of skeletal muscle cell differentiation|positive regulation of I-kappaB kinase/NF-kappaB cascade|positive regulation of apoptotic process|positive regulation of cell proliferat…	cytoplasm|cytoplasm|extracellular region|extracellular space|neuronal cell body|nucleus|perinuclear region of cytoplasm|ruffle
2148DGP13O1_P01	C10	SHH	GEA00012613	SHH_12613_i0	AGCGGACAGGCTGATGAC	CCTCGTAGTGCAGAGACTCC	NM_000193.2	NM_000193.2	SHH	TPT|HHG1|HLP3|HPE3|SMMCI|TPTPS|MCOPCB5	sonic hedgehog	calcium ion binding|glycoprotein binding|glycosaminoglycan binding|laminin-1 binding|morphogen activity|patched binding|peptidase activity|protein binding|signal transducer activity|zinc ion binding	Bergmann glial cell differentiation|CD4-positive or CD8-positive, alpha-beta T cell lineage commitment|T cell differentiation in thymus|androgen metabolic process|anterior/posterior pattern specification|apoptotic process|artery development|axon guidance|blood coagulation|branching involved in salivary gland morphogenesis|branching involved in ureteric bud morphogenesis|branching morphogenesis of…	cell surface|extracellular matrix|extracellular space|extracellular space|membrane raft|nucleus|plasma membrane
2148DGP13O1_P01	D10	SLC2A2	GEP00059701	SLC2A2_59701_i4	GGGAGCACTTGGCACTTTTCA	GCAGGATGTGCCACAGATCA	NM_000340.1	NM_001278658|NM_001278659|NM_000340	SLC2A2	GLUT2	solute carrier family 2 (facilitated glucose transporter), member 2	D-glucose transmembrane transporter activity|dehydroascorbic acid transporter activity|glucose transmembrane transporter activity|hexose transmembrane transporter activity	carbohydrate metabolic process|endocrine pancreas development|energy reserve metabolic process|glucose transport|hexose transmembrane transport|hexose transport|regulation of insulin secretion|small molecule metabolic process|transmembrane transport	brush border|cytoplasm|integral to plasma membrane|membrane|plasma membrane
2148DGP13O1_P01	E10	SOX2	GEA00013148	SOX2_13148_e0	CATGAAGGAGCACCCGGATTA	CGGGCAGCGTGTACTTATCC	NM_003106.2	NM_003106.2	SOX2		SRY (sex determining region Y)-box 2
2148DGP13O1_P01	F10	SOX9	GEA00012570	SOX9_12570_i0	AACGCCGAGCTCAGCAA	CGCTTCTCGCTCTCGTTCA	NM_000346.3	NM_000346.3	SOX9		SRY (sex determining region Y)-box 9
2148DGP13O1_P01	G10	SP1	GEP00056643	SP1_56643_i4	CAGAGGCACAAACGTACACA	AGGTGGTCACTCCTCATGAA	NM_003109.1	NM_003109|NM_001251825|NM_138473	SP1		Sp1 transcription factor	DNA binding|HMG box domain binding|RNA polymerase II core promoter proximal region sequence-specific DNA binding|RNA polymerase II core promoter proximal region sequence-specific DNA binding transcription factor activity involved in positive regulation of transcription|RNA polymerase II core promoter sequence-specific DNA binding|RNA polymerase II repressing transcription factor binding|bHLH tran…	cellular lipid metabolic process|definitive hemopoiesis|embryonic camera-type eye morphogenesis|embryonic placenta development|embryonic process involved in female pregnancy|embryonic skeletal system development|enucleate erythrocyte differentiation|gene expression|liver development|lung development|megakaryocyte differentiation|modulation by virus of host morphology or physiology|ossification|po…	cytoplasm|nucleolus|nucleoplasm|nucleus|nucleus|protein-DNA complex
2148DGP13O1_P01	H10	SRF	GEA00023819	SRF_23819_i4	TCCACCATGCAGGTGTCA	TGTCCCAGATGATGCTGTCA	NM_003131.2	NM_003131.2	SRF	MCM1	serum response factor (c-fos serum response element-binding transcription factor)	RNA polymerase II core promoter proximal region sequence-specific DNA binding|RNA polymerase II core promoter proximal region sequence-specific DNA binding transcription factor activity involved in positive regulation of transcription|RNA polymerase II core promoter sequence-specific DNA binding transcription factor activity|RNA polymerase II distal enhancer sequence-specific DNA binding transcri…	angiogenesis involved in wound healing|associative learning|cardiac myofibril assembly|cardiac vascular smooth muscle cell differentiation|cell migration involved in sprouting angiogenesis|cell-matrix adhesion|cellular senescence|contractile actin filament bundle assembly|developmental growth|dorsal aorta morphogenesis|epithelial cell-cell adhesion|epithelial structure maintenance|erythrocyte dev…	cytoplasm|nuclear chromatin|nucleus
2148DGP13O1_P01	A11	SST	GEA00011928	SST_11928_i0	CCCAGACTCCGTCAGTTTCT	AGCAGCTCTGCCAAGAAGTA	NM_001048.3	NM_001048.3	SST	SMST	somatostatin	hormone activity	G-protein coupled receptor signaling pathway|cell surface receptor signaling pathway|cell-cell signaling|digestion|hormone-mediated apoptotic signaling pathway|hyperosmotic response|negative regulation of cell proliferation|regulation of cell migration|response to amino acid stimulus|response to drug|response to heat|response to nutrient|response to steroid hormone stimulus|synaptic transmission	extracellular region|extracellular space|neuronal cell body
2148DGP13O1_P01	B11	STAT1	GEP00056036	STAT1_56036_i14	ATGCTGGCACCAGAACGAA	GCTGGCACAATTGGGTTTCAA	NM_007315.3	NM_139266|NM_007315	STAT1		signal transducer and activator of transcription 1, 91kDa
2148DGP13O1_P01	C11	STAT5A	GEA00013091	STAT5A_13091_i18	CCCAGGCTCCCTATAACATGTA	ATGGTCTCATCCAGGTCGAA	NM_003152.3	NM_003152.3	STAT5A		signal transducer and activator of transcription 5A
2148DGP13O1_P01	D11	T	GEA00005638	T_5638_i1	CGCTTCAAGGAGCTCACCAA	GCCAGACACGTTCACCTTCA	NM_003181.2	NM_003181.2	T	TFT	T, brachyury homolog (mouse)	RNA polymerase II activating transcription factor binding|RNA polymerase II core promoter proximal region sequence-specific DNA binding|RNA polymerase II distal enhancer sequence-specific DNA binding|RNA polymerase II distal enhancer sequence-specific DNA binding transcription factor activity|RNA polymerase II transcription factor binding|RNA polymerase II transcription factor binding transcripti…	BMP signaling pathway|SMAD protein signal transduction|anterior/posterior axis specification, embryo|bone morphogenesis|canonical Wnt receptor signaling pathway|determination of heart left/right asymmetry|embryonic skeletal system development|heart morphogenesis|mesoderm development|mesoderm migration involved in gastrulation|negative regulation of transcription from RNA polymerase II promoter|ne…	cytoplasm|nuclear chromatin
2148DGP13O1_P01	E11	TAZ	GEP00059705	TAZ_59705_i8	TTCAGTGCCCTGCCTGTAC	AAGTCCGTCAGGGCTTTCC	NR_024048.1	NR_024048.1	TAZ	EFE|BTHS|EFE2|G4.5|Taz1|CMD3A|LVNCX	tafazzin	1-acylglycerophosphocholine O-acyltransferase activity	cardiac muscle contraction|cardiac muscle tissue development|cardiolipin acyl-chain remodeling|cardiolipin biosynthetic process|cristae formation|glycerophospholipid biosynthetic process|heart development|hemopoiesis|mitochondrial ATP synthesis coupled electron transport|mitochondrial respiratory chain complex I assembly|muscle contraction|phospholipid metabolic process|skeletal muscle tissue dev…	integral to membrane|mitochondrial inner membrane|mitochondrion|mitochondrion|plasma membrane
2148DGP13O1_P01	F11	TDGF1	GEP00059468	TDGF1_59468_e5	TTCCAGGACTCCAGAACTACCA	AAGGCAGATGCCAACTAGCA	NM_001174136.1	NM_001174136|NM_003212	TDGF1		teratocarcinoma-derived growth factor 1
2148DGP13O1_P01	G11	TERT	GEP00059700	TERT_59700_i3	CCAGAACGTTCCGCAGAGAAAA	ACGCTGAACAGTGCCTTCAC	NM_198253.2	NM_001193376|NM_198253	TERT	TP2|TRT|CMM9|EST2|TCS1|hTRT|DKCA2|DKCB4|hEST2|PFBMFT1	telomerase reverse transcriptase	metal ion binding|protein binding|protein homodimerization activity|telomerase activity|telomeric DNA binding|telomeric RNA binding|telomeric template RNA reverse transcriptase activity|telomeric template RNA reverse transcriptase activity	DNA strand elongation|negative regulation of extrinsic apoptotic signaling pathway in absence of ligand|replicative senescence|telomere formation via telomerase|telomere maintenance|telomere maintenance via telomerase|telomere maintenance via telomerase	PML body|chromosome, telomeric region|cytoplasm|nuclear telomere cap complex|nucleolus|nucleoplasm|nucleoplasm|telomerase holoenzyme complex
2148DGP13O1_P01	H11	TGFB1	GEA00007272	TGFB1_7272_i1	CGTCTGCTGAGGCTCAAGTTA	TCGCCAGGAATTGTTGCTGTA	NM_000660.4	NM_000660.4	TGFB1		transforming growth factor, beta 1
2148DGP13O1_P01	A12	TGIF1	GEA00013806	TGIF1_13806_i1	GAGCACCGTTACAATGCCTA	GGGCGTTGATGAACCAGTTA	NM_003244.2	NM_174886.1|NM_173211.1|NM_173210.1|NM_173209.1|NM_173208.1|NM_173207.1|NM_170695.2|NM_003244.2	TGIF1	HPE4|TGIF	TGFB-induced factor homeobox 1	chromatin binding|co-SMAD binding|protein binding|sequence-specific DNA binding|sequence-specific DNA binding transcription factor activity|transcription corepressor activity	determination of left/right symmetry|dorsal/ventral pattern formation|gene expression|multicellular organismal development|negative regulation of cell proliferation|negative regulation of retinoic acid receptor signaling pathway|negative regulation of transcription from RNA polymerase II promoter|neural tube closure|nodal signaling pathway|positive regulation of fibroblast proliferation|positive …	nucleoplasm
2148DGP13O1_P01	B12	THY1	GEA00013840	THY1_13840_i1	TCAGCATCGCTCTCCTGCTA	TCCACTAGGCAGGCCGTTA	NM_006288.3	NM_006288.3	THY1		Thy-1 cell surface antigen
2148DGP13O1_P01	C12	TNFRSF1A	GEA00026516	TNFRSF1A_26516_i8	CCACAAGCCACAGAGCCTA	GCCGCACGAATTCCTTCC	NM_001065.3	NM_001065.3	TNFRSF1A	FPF|MS5|p55|p60|TBP1|TNF-R|TNFAR|TNFR1|p55-R|CD120a|TNFR55|TNFR60|TNF-R-I|TNF-R55|TNFR1-d2	tumor necrosis factor receptor superfamily, member 1A	protease binding|protein binding|protein complex binding|tumor necrosis factor binding|tumor necrosis factor-activated receptor activity	apoptotic process|apoptotic signaling pathway|cellular response to estradiol stimulus|cellular response to mechanical stimulus|cytokine-mediated signaling pathway|defense response to bacterium|diterpenoid metabolic process|extrinsic apoptotic signaling pathway via death domain receptors|flavonoid metabolic process|inflammatory response|modulation by virus of host morphology or physiology|negative…	Golgi membrane|axon|cell surface|extracellular region|extracellular space|integral to plasma membrane|membrane raft|nucleus|plasma membrane|protein complex
2148DGP13O1_P01	D12	TNFRSF1B	GEA00026030	TNFRSF1B_26030_i2	ACATACACCCAGCTCTGGAAC	AGTGCAGGCTTGAGTTTCCA	NM_001066.2	NM_001066.2	TNFRSF1B	p75|TBPII|TNFBR|TNFR2|CD120b|TNFR1B|TNFR80|TNF-R75|p75TNFR|TNF-R-II	tumor necrosis factor receptor superfamily, member 1B	protein binding|tumor necrosis factor-activated receptor activity|ubiquitin protein ligase binding	RNA destabilization|cellular response to growth factor stimulus|cellular response to lipopolysaccharide|immune response|inflammatory response|negative regulation of inflammatory response|positive regulation of membrane protein ectodomain proteolysis	extracellular region|integral to membrane|membrane raft|neuronal cell body|nucleus|perinuclear region of cytoplasm|plasma membrane|varicosity
2148DGP13O1_P01	E12	TNNI3	GEA00023171	TNNI3_23171_i5	GAGGCAAAAGTCACCAAGAACA	CCGCTTAAACTTGCCTCGAA	NM_000363.4	NM_000363.4	TNNI3	CMH7|RCM1|cTnI|CMD2A|TNNC1|CMD1FF	troponin I type 3 (cardiac)	actin binding|calcium channel inhibitor activity|calcium-dependent protein binding|metal ion binding|protein binding|protein domain specific binding|protein kinase binding|troponin C binding|troponin T binding	cardiac muscle contraction|cellular calcium ion homeostasis|heart contraction|heart development|muscle filament sliding|negative regulation of ATPase activity|negative regulation of ATPase activity|regulation of smooth muscle contraction|regulation of systemic arterial blood pressure by ischemic conditions|vasculogenesis|ventricular cardiac muscle tissue morphogenesis	cytosol|sarcomere|troponin complex
2148DGP13O1_P01	F12	VCAM1	GEP00056408	VCAM1_56408_i5	CAGGCTGGAAGAAGCAGAAA	CACTCTCAGAAGGAAAAGCTGTA	NM_080682.2	NM_001078|NM_001199834|NM_080682	VCAM1	CD106|INCAM-100	vascular cell adhesion molecule 1	cell adhesion molecule binding|cell adhesion molecule binding|integrin binding|primary amine oxidase activity	B cell differentiation|acute inflammatory response|aging|amine metabolic process|cell adhesion|cellular response to glucose stimulus|chorio-allantoic fusion|chronic inflammatory response|cytokine-mediated signaling pathway|heart development|heterophilic cell-cell adhesion|interferon-gamma-mediated signaling pathway|leukocyte cell-cell adhesion|leukocyte tethering or rolling|membrane to membrane d…	Golgi apparatus|alpha9-beta1 integrin-vascular cell adhesion molecule-1 complex|apical part of cell|cell surface|early endosome|endoplasmic reticulum|external side of plasma membrane|extracellular space|filopodium|integral to membrane|microvillus|plasma membrane|podosome|sarcolemma
2148DGP13O1_P01	G12	XIST	GEP00055798	XIST_55798_i2	TTGGATGGGTTGCCAGCTA	TCTCCACCTAGGGATCGTCAA	NR_001564.2	NR_001564	XIST		X inactive specific transcript (non-protein coding)
2148DGP13O1_P01	H12	ZFP42	GEP00059104	ZFP42_59104_e3	TCTGTGCGGAATGTGGGAAA	CGAAACGGCTTCTCTCCAGTA	NM_174900.3	NM_174900	ZFP42		ZFP42 zinc finger protein
