# Supplementary material for: Assessment of established techniques to determine developmental and malignant potential of human pluripotent stem cells
Source: Nat Commun. 2018 May 15;9:1925. doi: 10.1038/s41467-018-04011-3 (PMC5954055; doi:10.1038/s41467-018-04011-3)
Supplement: Supplementary file 10 — Supplementary Data 7 [file 41467_2018_4011_MOESM10_ESM.xlsx]

## Sheet: Plate 2 (2165)
Supplementary Data 7. Plate 2165: QPCR assay designs for genes used in EB analysis.
Plate	Well	Target	Assay ID	Assay Name	FP	RP	Design RefSeq	Blast Hits	Gene Symbol	Gene Aliases	Gene Full Name	GO Function	GO Process	GO Component
2165DGP13O1_P01	A1	ABCB1	GEP00056172	ABCB1_56172_i20	AACACCACTGGAGCATTGAC	TACAGCAAGCCTGGAACCTA	NM_000927.4	NM_000927	ABCB1		ATP-binding cassette, sub-family B (MDR/TAP), member 1
2165DGP13O1_P01	B1	ABCG2	GEA00003960	ABCG2_3960_i5	GCCTACAACTGGCTTAGACTCA	ATTGTTCGTCCCTGCTTAGACA	NM_004827.2	NM_004827.2	ABCG2		ATP-binding cassette, sub-family G (WHITE), member 2
2165DGP13O1_P01	C1	ACTB	GEP00055733	ACTB_55733_i2	CCAACCGCGAGAAGATGAC	TAGCACAGCCTGGATAGCAA	NM_001101.3	NM_001101	ACTB		actin, beta
2165DGP13O1_P01	D1	AFP	GEP00055858	AFP_55858_i9	GCCTCTTCCAGAAACTAGGAGAA	GGGGCTTTCTTTGTGTAAGCAA	NM_001134.1	NM_001134	AFP		alpha-fetoprotein
2165DGP13O1_P01	E1	ALB	GEP00056061	ALB_56061_i4	GAATGTTGCCAAGCTGCTGATA	CAGACGAAGCCTTCCCTTCA	NM_000477.5	NM_000477	ALB		albumin
2165DGP13O1_P01	F1	ANPEP	GEA00013521	ANPEP_13521_i10	TCCTTGACCCCGATTCCAA	GATGGATGTGATGGGCACAA	NM_001150.2	NM_001150.2	ANPEP		alanyl (membrane) aminopeptidase
2165DGP13O1_P01	G1	APOE	GEA00019742	APOE_19742_i2	CCCAGGTCACCCAGGAAC	TGTTCCTCCAGTTCCGATTTGTA	NM_000041.2	NM_000041.2	APOE		apolipoprotein E
2165DGP13O1_P01	H1	CAMK2A	GEA00030904	CAMK2A_30904_i14	AACACCACCATCGAGGATGAA	CTTCAATCAGCTGCTCTGTCAC	NM_015981.3	NM_171825.2|NM_015981.3	CAMK2A		calcium/calmodulin-dependent protein kinase II alpha
2165DGP13O1_P01	A2	CD14	GEA00013550	CD14_13550_e1	TTCCAGTGTGTGTCTGCAGTA	GCATCGACGCGCTTTAGAAA	NM_000591.3	NM_001174105.1|NM_001174104.1|NM_001040021.2|NM_000591.3	CD14		CD14 molecule
2165DGP13O1_P01	B2	CD19	GEA00017838	CD19_17838_i3	GCAACCTGACCATGTCATTCC	TCCAGCCACCAGTCCTCA	NM_001178098.1	NM_001178098.1|NM_001770.5	CD19		CD19 molecule
2165DGP13O1_P01	C2	CD24	GEA00014498	CD24_14498_e0	CCAACTAATGCCACCACCAA	CGAAGAGACTGGCTGTTGAC	NM_013230.2	NM_013230.2	CD24		CD24 molecule
2165DGP13O1_P01	D2	CD4	GEA00011797	CD4_11797_i5	AAAGTTGCATCAGGAAGTGAACC	CCCACACCTCACAGGTCAAA	NM_000616.4	NM_001195017.1|NM_001195016.1|NM_001195015.1|NM_001195014.1|NM_000616.4	CD4		CD4 molecule
2165DGP13O1_P01	E2	CD9	GEA00011911	CD9_11911_i0	GGCACCAAGTGCATCAAATACC	TCCAATGGCAAGGACAGCAA	NM_001769.2	NM_001769.2	CD9		CD9 molecule
2165DGP13O1_P01	F2	CDCP1	GEA00025245	CDCP1_25245_i1	TTACCTTTAGCTGCCAGAGTCC	AAAAGGACATGGGCCTGACA	NM_022842.3	NM_022842.3|NM_178181.1	CDCP1		CUB domain containing protein 1
2165DGP13O1_P01	G2	CDH15	GEA00028527	CDH15_28527_i12	GACATCGCCGACTTCATCA	TAGATGAGGGCTGTGTCGTA	NM_004933.2	NM_004933.2	CDH15		cadherin 15, type 1, M-cadherin (myotubule)
2165DGP13O1_P01	H2	CDX2	GEA00011918	CDX2_11918_i1	AGGAAAGCCGAGCTAGCC	CTTTGCTCTGCGGTTCTGAAA	NM_001265.3	NM_001265.3	CDX2		caudal type homeobox 2
2165DGP13O1_P01	A3	CGB8	GEP00059735	CGB8_59735_e0	GCTCACTCCAGCATCCTACA	CCTCGTGTACCTGGCTTTAAAC	NM_033183.2	NM_033183	CGB8		chorionic gonadotropin, beta polypeptide 8
2165DGP13O1_P01	B3	CRABP2	GEP00059659	CRABP2_59659_i2	TCGTGGACCAGAGAACTGAC	TAGACCCTGGTGCACACAA	NM_001878.3	NM_001199723|NM_001878	CRABP2		cellular retinoic acid binding protein 2
2165DGP13O1_P01	C3	CTNNB1	GEP00055724	CTNNB1_55724_i6	GCAGAGTGCTGAAGGTGCTA	GTGAAGTCCTAAAGCTTGCATTCC	NM_001098210.1	NM_001098209|NM_001098210|NM_001904	CTNNB1		catenin (cadherin-associated protein), beta 1, 88kDa
2165DGP13O1_P01	D3	DDX3X	GEA00029785	DDX3X_29785_i2	AGCTTCTTCAGTGATCGTGGAA	TGCCAATGCCATCGTAATCAC	NM_001193417.1	NM_001193417.1|NM_001193416.1|NM_001356.3	DDX3X		DEAD (Asp-Glu-Ala-Asp) box helicase 3, X-linked
2165DGP13O1_P01	E3	DDX3Y	GEA00031500	DDX3Y_31500_i6	GCAGTAACTGTCCTCCACATA	GCGAGTAAGTTCAATGTTCCC	NM_001122665.1	NM_001122665.1|NM_004660.3	DDX3Y		DEAD (Asp-Glu-Ala-Asp) box helicase 3, Y-linked
2165DGP13O1_P01	F3	DLL1	GEP00055928	DLL1_55928_i3	TGGGGAGAAAGTGTGCAACC	ATCCATGCTGCTCATCACATCC	NM_005618.3	NM_005618	DLL1		delta-like 1 (Drosophila)
2165DGP13O1_P01	G3	DPPA3	GEA00019317	DPPA3_19317_i1	CATGTTACTCGGCGGAGTTC	ACTCCCTTAGGCTCCTTGTTT	NM_199286.2	NM_199286.2	DPPA3		developmental pluripotency associated 3
2165DGP13O1_P01	H3	E2F1	GEA00012379	E2F1_12379_i2	AGCTCATTGCCAAGAAGTCCAA	TCCTGGGTCAACCCCTCAA	NM_005225.2	NM_005225.2	E2F1		E2F transcription factor 1
2165DGP13O1_P01	A4	EN1	GEA00015288	EN1_15288_i0	TGGGTGTACTGCACACGTTA	CTGCTCGGCCGTGAAC	NM_001426.3	NM_001426.3	EN1		engrailed homeobox 1
2165DGP13O1_P01	B4	EPCAM	GEP00055212	EPCAM_55212_i1	CGTCAATGCCAGTGTACTTCA	TTCTGCCTTCATCACCAAACA	NM_002354.2	NM_002354	EPCAM		epithelial cell adhesion molecule
2165DGP13O1_P01	C4	ERAS	GEA00014431	ERAS_14431_e0	CCCACCATCCAGGATTCCTAC	TGCTGTGTCCAGCACATTCA	NM_181532.2	NM_181532.2	ERAS		ES cell expressed Ras
2165DGP13O1_P01	D4	FABP2	GEA00018811	FABP2_18811_i2	CGGACAGACAATGGAAACGAA	AGATCCTTTTGGCTTCTACTCC	NM_000134.3	NM_000134.3	FABP2		fatty acid binding protein 2, intestinal
2165DGP13O1_P01	E4	FABP4	GEP00059740	FABP4_59740_i0	ATGTGTGATGCTTTTGTAGGTAC	CCACTTTCCTGGTGGCAAA	NM_001442.2	NM_001442	FABP4		fatty acid binding protein 4, adipocyte
2165DGP13O1_P01	F4	FAS	GEP00055622	FAS_55622_i0	GCATCTGGACCCTCCTACC	CCTTGGAGTTGATGTCAGTCAC	NM_000043.4	NR_028035|NR_028034|NR_028036|NR_028033|NM_152872|NM_000043|NM_152871	FAS		Fas cell surface death receptor
2165DGP13O1_P01	G4	FCGR3A	GEP00059736	FCGR3A_59736_e4	TCAGAACTGGACCATCTCCA	GCAATCCTCAGTCCCCTTCC	NM_000569.6	NM_000569|NM_001127593|NM_001127595|NM_001127592|NM_001127596	FCGR3A		Fc fragment of IgG, low affinity IIIa, receptor (CD16a)
2165DGP13O1_P01	H4	FCGR3B	GEP00056252	FCGR3B_56252_e5	AGTCTTCCAGGGGACTCTATCA	CCAATCCTCAGTCCCCTTCC	NM_000570.4	NM_001271036|NM_001271037|NM_001271035|NM_001244753|NM_000570	FCGR3B		Fc fragment of IgG, low affinity IIIb, receptor (CD16b)
2165DGP13O1_P01	A5	FOXA1	GEP00056351	FOXA1_56351_i0	TGAAACCAGCGACTGGAACA	GCCTGAGTTCATGTTGCTGAC	NM_004496.3	NM_004496	FOXA1		forkhead box A1
2165DGP13O1_P01	B5	FOXA2	GEA00004831	FOXA2_4831_i1	ACTGGAGCAGCTACTATGCA	TGTTCATGCCGTTCATCCC	NM_153675.2	NM_021784.4|NM_153675.2	FOXA2		forkhead box A2
2165DGP13O1_P01	C5	FUT4	GEA00013612	FUT4_13612_e0	TTCAACTGGACGCTCTCCTAC	TGGCTTCTGGGGTAGAGGTA	NM_002033.3	NM_002033.3	FUT4		fucosyltransferase 4 (alpha (1,3) fucosyltransferase, myeloid-specific)
2165DGP13O1_P01	D5	GAPDH	GEP00055153	GAPDH_55153_i3	GAACGGGAAGCTTGTCATCAA	ATCGCCCCACTTGATTTTGG	NM_002046.4	NM_002046|NM_001256799	GAPDH		glyceraldehyde-3-phosphate dehydrogenase
2165DGP13O1_P01	E5	GATA3	GEA00012701	GATA3_12701_i1	CACGGTGCAGAGGTACCC	AGGGTAGGGATCCATGAAGCA	NM_002051.2	NM_001002295.1|NM_002051.2	GATA3		GATA binding protein 3
2165DGP13O1_P01	F5	GATA4	GEP00055859	GATA4_55859_i4	AAAACGGAAGCCCAAGAACC	AAGGCTCTCACTGCCTGAA	NM_002052.3	NM_002052	GATA4		GATA binding protein 4
2165DGP13O1_P01	G5	GATA6	GEA00011919	GATA6_11919_i2	GGGCTCTACAGCAAGATGAAC	GTTGGCACAGGACAATCCAA	NM_005257.3	NM_005257.3	GATA6		GATA binding protein 6
2165DGP13O1_P01	H5	GCG	GEA00011966	GCG_11966_i3	TTCATTGCTTGGCTGGTGAA	CTGCGGCCAAGTTCTTCAA	NM_002054.3	NM_002054.3	GCG		glucagon
2165DGP13O1_P01	A6	GFAP	GEA00011930	GFAP_11930_i4	GCCAGTTGCAGTCCTTGAC	GCGCATCTGCCTCTCCA	NM_002055.3	NM_001131019.1|NM_002055.3	GFAP		glial fibrillary acidic protein
2165DGP13O1_P01	B6	GNL3	GEA00029304	GNL3_29304_i4	AGCCAAGTCGGGCAAACA	GGACAACATCGGAGGCTTCA	NM_206825.1	NM_206826.1|NM_206825.1|NM_014366.4	GNL3		guanine nucleotide binding protein-like 3 (nucleolar)
2165DGP13O1_P01	C6	GREM1	GEA00015835	GREM1_15835_i0	GCGCCACGCGTCGAAA	TCCCACCGTGTAGGCTGTG	NM_013372.6	NM_001191323.1|NM_001191322.1|NM_013372.6	GREM1		gremlin 1, DAN family BMP antagonist
2165DGP13O1_P01	D6	GSK3B	GEA00012294	GSK3B_12294_i9	ACTACCAAATGGGCGAGACA	ATGGTAGCCAGAGGTGGATTAC	NM_002093.3	NM_001146156.1|NM_002093.3	GSK3B		glycogen synthase kinase 3 beta
2165DGP13O1_P01	E6	HHEX	GEP00058651	HHEX_58651_i1	CCATCGAGCTGGAGAAGAAA	TTAGCGCGTCGATTCTGAAA	NM_002729.4	NM_002729	HHEX		hematopoietically expressed homeobox
2165DGP13O1_P01	F6	HNF4A	GEP00055450	HNF4A_55450_i6	TGCCTACCTCAAAGCCATCA	GCAGCCGCTTGATCTTCC	NM_000457.4	NM_001030003|NM_178849|NM_175914|NM_000457|NM_001258355|NM_178850|NM_001030004	HNF4A		hepatocyte nuclear factor 4, alpha
2165DGP13O1_P01	G6	HTATSF1	GEA00026418	HTATSF1_26418_i6	GCCATGAGCGAGTTGTCATCA	CTCATTCAGCACCAACGGATCA	NM_001163280.1	NM_001163280.1|NM_014500.4	HTATSF1		HIV-1 Tat specific factor 1
2165DGP13O1_P01	H6	ICAM1	GEP00056359	ICAM1_56359_i2	CCCCTACCAGCTCCAGACC	TGCGTGTCCACCTCTAGGAC	NM_000201.2	NM_000201	ICAM1		intercellular adhesion molecule 1
2165DGP13O1_P01	A7	IGFBP3	GEA00013118	IGFBP3_13118_i1	CGAGTCCAAGCGGGAGAC	GGGACTCAGCACATTGAGGAA	NM_001013398.1	NM_001013398.1|NM_000598.4	IGFBP3		insulin-like growth factor binding protein 3
2165DGP13O1_P01	B7	INHBA	GEP00056367	INHBA_56367_i1	GCAGACCTCGGAGATCATCA	GTCACTGCCTTCCTTGGAAA	NM_002192.2	NM_002192	INHBA		inhibin, beta A
2165DGP13O1_P01	C7	ITGA4	GEP00056584	ITGA4_56584_i21	GAAACGTGCATGGTGGAGAA	CACACTAACATTGGGAGCCATAC	NM_000885.4	NM_000885	ITGA4		integrin, alpha 4 (antigen CD49D, alpha 4 subunit of VLA-4 receptor)
2165DGP13O1_P01	D7	ITGA6	GEA00012727	ITGA6_12727_i22	ATATCAGGCTGCCAAATGCA	ACTCCCGAATACTGAGCTACA	NM_000210.2	NM_000210.2|NM_001079818.1	ITGA6		integrin, alpha 6
2165DGP13O1_P01	E7	ITGAV	GEA00013692	ITGAV_13692_i17	TAACCAGTTCACGCCTGCTA	CTTCCAGCTTGGGTTTACAGAC	NM_002210.3	NM_001145000.1|NM_001144999.1|NM_002210.3	ITGAV		integrin, alpha V
2165DGP13O1_P01	F7	ITGAX	GEA00013838	ITGAX_13838_i18	AGGACAATCTCGGCATCTCC	ACTTCTGCGTTCAGCTCCA	NM_000887.3	NM_000887.3	ITGAX		integrin, alpha X (complement component 3 receptor 4 subunit)
2165DGP13O1_P01	G7	ITGB1	GEP00056418	ITGB1_56418_i2	GAATGTATACAAGCAGGGCCAAA	CGTGCAGAAGTAGGCATTCC	NM_002211.3	NM_033668|NM_133376|NM_002211	ITGB1		integrin, beta 1 (fibronectin receptor, beta polypeptide, antigen CD29 includes MDF2, MSK12)
2165DGP13O1_P01	H7	ITGB2	GEA00013686	ITGB2_13686_i4	TCAACGAGATCACCGAGTCC	CTTATCAGGGTGCGTGTTCAC	NM_000211.3	NM_001127491.1|NM_000211.3	ITGB2		integrin, beta 2 (complement component 3 receptor 3 and 4 subunit)
2165DGP13O1_P01	A8	ITGB3	GEA00029570	ITGB3_29570_i5	CGGGCAGTGTCATGTTGGTA	TCATCAGCCCCAAAGAGGGATA	NM_000212.2	NM_000212.2	ITGB3		integrin, beta 3 (platelet glycoprotein IIIa, antigen CD61)
2165DGP13O1_P01	B8	KDR	GEA00012361	KDR_12361_i6	AGTGGGCTGATGACCAAGAA	CCATGCCACTTCCAAAAGCA	NM_002253.2	NM_002253.2	KDR		kinase insert domain receptor (a type III receptor tyrosine kinase)
2165DGP13O1_P01	C8	KIT	GEA00011900	KIT_11900_i7	GGATTCCCAGAGCCCACAA	ACATCCACTGGCAGTACAGAA	NM_001093772.1	NM_000222.2|NM_001093772.1	KIT		v-kit Hardy-Zuckerman 4 feline sarcoma viral oncogene homolog
2165DGP13O1_P01	D8	LEF1	GEA00012359	LEF1_12359_i7	AAGAAAGTGCAGCTATCAACCA	GCTGTCTTTCTTTCCGTGCTA	NM_016269.4	NM_001166119.1|NM_001130714.2|NM_001130713.2|NM_016269.4	LEF1		lymphoid enhancer-binding factor 1
2165DGP13O1_P01	E8	LHX2	GEA00020476	LHX2_20476_i3	CAAAAGACGGGCCTCACCAA	CGTAAGAGGTTGCGCCTGAA	NM_004789.3	NM_004789.3	LHX2		LIM homeobox 2
2165DGP13O1_P01	F8	LIN28	GEA00011923	LIN28_11923_i2	CATGCAGAAGCGCAGATCAA	GGTGGCAGCTTGCATTCC	NM_024674.4	NM_024674.4	LIN28A		lin-28 homolog A (C. elegans)
2165DGP13O1_P01	G8	LRP2	GEA00012238	LRP2_12238_i63	CTGTACAGCTGGGTTCGAAA	GGACAAGTCCCAAATTGTTCAC	NM_004525.2	NM_004525.2	LRP2		low density lipoprotein receptor-related protein 2
2165DGP13O1_P01	H8	MAPK1	GEA00012736	MAPK1_12736_i3	TTGGTACAGGGCTCCAGAAA	TCTGCCAGAATGCAGCCTA	NM_002745.4	NM_002745.4|NM_138957.2	MAPK1		mitogen-activated protein kinase 1
2165DGP13O1_P01	A9	MAPK3	GEA00012737	MAPK3_12737_i0	GCTACACGCAGTTGCAGTACA	GTCTTGCGCACGTGGTCATA	NM_001040056.1	NM_001109891.1|NM_002746.2|NM_001040056.1	MAPK3		mitogen-activated protein kinase 3
2165DGP13O1_P01	B9	MME	GEP00058256	MME_58256_i20	CCTGGACTTGACCTAAATCACA	ACCGCATACTCTGGCCTATA	NM_007287.2	NM_007287|NM_007289|NM_000902|NM_007288	MME		membrane metallo-endopeptidase
2165DGP13O1_P01	C9	MYC	GEA00051751	MYC_51751_i1	CCTGGTGCTCCATGAGGA	CCTGCCTCTTTTCCACAGAAA	NM_002467.4	NM_002467.4	MYC		v-myc avian myelocytomatosis viral oncogene homolog
2165DGP13O1_P01	D9	MYH3	GEP00059737	MYH3_59737_i21	AGAATGACCTGCAGCTCCAA	AGCTGATCGCATCTTTCCTCA	NM_002470.3	NM_002470	MYH3		myosin, heavy chain 3, skeletal muscle, embryonic
2165DGP13O1_P01	E9	NEFL	GEA00019041	NEFL_19041_i1	ACGTGAAGATGGCTTTGGATA	TAGGCAGATCGGCCAAAGAC	NM_006158.3	NM_006158.3	NEFL		neurofilament, light polypeptide
2165DGP13O1_P01	F9	NGFR	GEA00012746	NGFR_12746_i3	CGACAACCTCATCCCTGTCTA	TTCTGCTTGCAGCTGTTCC	NM_002507.3	NM_002507.3	NGFR		nerve growth factor receptor
2165DGP13O1_P01	G9	NKX2-5	GEP00059097	NKX2-5_59097_e0	CCCTTCTCAGTCAAAGACATCCTA	CGTAGGCCTCTGGCTTGAA	NM_001166175.1	NM_004387|NM_001166175|NM_001166176	NKX2-5		NK2 homeobox 5
2165DGP13O1_P01	H9	NODAL	GEA00011937	NODAL_11937_i1	TCCGACCAACCATGCATACA	TCTTCACTGGGGCACAACA	NM_018055.4	NM_018055.4	NODAL		nodal growth differentiation factor
2165DGP13O1_P01	A10	NR5A2	GEA00011947	NR5A2_11947_i4	CGAGTGGGCCAGGAGTAGTA	CACTCCAGCAGTTCTGAAGCA	NM_205860.1	NM_205860.1|NM_003822.3	NR5A2	B1F|CPF|FTF|B1F2|LRH1|LRH-1|FTZ-F1|hB1F-2|FTZ-F1beta	nuclear receptor subfamily 5, group A, member 2	DNA binding|RNA polymerase II distal enhancer sequence-specific DNA binding transcription factor activity|double-stranded DNA binding|ligand-activated sequence-specific DNA binding RNA polymerase II transcription factor activity|phospholipid binding|protein binding|sequence-specific DNA binding|sequence-specific DNA binding transcription factor activity|steroid hormone receptor activity|transcrip…	bile acid metabolic process|cholesterol homeostasis|embryo development|endocrine pancreas development|gene expression|homeostatic process|positive regulation of transcription from RNA polymerase II promoter|positive regulation of transcription, DNA-dependent|positive regulation of transcription, DNA-dependent|positive regulation of viral genome replication|regulation of cell proliferation|regulat…	cytoplasm|nucleoplasm|nucleus
2165DGP13O1_P01	B10	OTX2	GEA00013739	OTX2_13739_i3	AGGAGGTGGCACTGAAAATCA	CTGTTGTTGGCGGCACTTA	NM_021728.2	NM_172337.1|NM_021728.2	OTX2		orthodenticle homeobox 2
2165DGP13O1_P01	C10	PAX6	GEP00055471	PAX6_55471_i12	CCCCACATATGCAGACACACA	GAACTGACACACCAGGGGAAA	NM_001604.5	NM_001258465|NM_001258464|NM_001258463|NM_000280|NM_001604|NM_001127612|NM_001258462	PAX6		paired box 6
2165DGP13O1_P01	D10	RAF1	GEP00057658	RAF1_57658_i1	TTGCCGAACAAGCAAAGAAC	CCTCACCTTGAGTGCTTTCA	NM_002880.3	NM_002880	RAF1		v-raf-1 murine leukemia viral oncogene homolog 1
2165DGP13O1_P01	E10	ROCK1	GEA00032386	ROCK1_32386_i15	AGAAGCTGAACGAAGAGACA	TGCTTCACCTCCTCTTGTAAA	NM_005406.2	NM_005406.2	ROCK1		Rho-associated, coiled-coil containing protein kinase 1
2165DGP13O1_P01	F10	SDC1	GEP00055679	SDC1_55679_i1	AAGATGGCTCTGGGGATGAC	GAGCTGCGTGTCCTTCCA	NM_002997.4	NM_001006946|NM_002997	SDC1		syndecan 1
2165DGP13O1_P01	G10	SNAI2	GEA00016706	SNAI2_16706_i0	TACAGCGAACTGGACACACA	GTGGTATGACAGGCATGGAGTA	NM_003068.3	NM_003068.3	SNAI2		snail family zinc finger 2
2165DGP13O1_P01	H10	SOX10	GEA00019875	SOX10_19875_i1	TCGCGGACCAGTACCC	GCGCTTGTCACTTTCGTTCA	NM_006941.3	NM_006941.3	SOX10		SRY (sex determining region Y)-box 10
2165DGP13O1_P01	A11	SOX17	GEA00011926	SOX17_11926_i0	CACAACGCCGAGTTGAGCAA	GCTCTGCCTCCTCCACGAA	NM_022454.3	NM_022454.3	SOX17		SRY (sex determining region Y)-box 17
2165DGP13O1_P01	B11	SOX7	GEA00015100	SOX7_15100_i0	GGCCAAGGACGAGAGGAAAC	TCCGCCTCGTCCACGTA	NM_031439.2	NM_031439.2	SOX7		SRY (sex determining region Y)-box 7
2165DGP13O1_P01	C11	SPARC	GEP00056644	SPARC_56644_i2	ATGAGACAGAGGTGGTGGAA	ACTTCCACCTGGACAGGATTA	NM_003118.3	NM_003118	SPARC		secreted protein, acidic, cysteine-rich (osteonectin)
2165DGP13O1_P01	D11	SPI1	GEA00020643	SPI1_20643_i1	CGCCAAACGCACGAGTATTA	GGGGTGGAAGTCCCAGTAA	NM_003120.2	NM_001080547.1|NM_003120.2	SPI1		spleen focus forming virus (SFFV) proviral integration oncogene
2165DGP13O1_P01	E11	STAT3	GEA00012324	STAT3_12324_i22	GGAAATAATGGTGAAGGTGCTGAAC	CCGAGGTCAACTCCATGTCAAA	NM_003150.3	NM_003150.3|NM_139276.2|NM_213662.1	STAT3		signal transducer and activator of transcription 3 (acute-phase response factor)
2165DGP13O1_P01	F11	SYP	GEA00011935	SYP_11935_i4	ACATGCAAGGAGCTGAGAGAC	CAGAGCACCAGGTTCAGGAA	NM_003179.2	NM_003179.2	SYP		synaptophysin
2165DGP13O1_P01	G11	SYT1	GEA00013093	SYT1_13093_i7	GAATGGCGTGACCTGCAAA	GGTACGTAGCGAAGGGAGAA	NM_005639.2	NM_001135806.1|NM_005639.2|NM_001135805.1	SYT1		synaptotagmin I
2165DGP13O1_P01	H11	TFRC	GEA00007326	TFRC_7326_i11	CCAGTTGGAGTGCTGGAGAC	AGCCTTTAAATGCAGGGACGAA	NM_001128148.1	NM_001128148.1|NM_003234.2	TFRC		transferrin receptor
2165DGP13O1_P01	A12	TH	GEP00055467	TH_55467_i4	GATTGCTGAGATCGCCTTCC	ATCTCCTCGGCGGTGTAC	NM_000360.3	NM_199292|NM_199293|NM_000360	TH		tyrosine hydroxylase
2165DGP13O1_P01	B12	THBD	GEA00014984	THBD_14984_e0	TGCCACTGCTACCCTAACTAC	TACTCGCAGTTGGCTCTGAA	NM_000361.2	NM_000361.2	THBD		thrombomodulin
2165DGP13O1_P01	C12	TNFRSF8	GEA00029188	TNFRSF8_29188_i13	TGTCCACGGAGCACACCAA	CTTCACGGTCCCCACGATCA	NM_001243.3	NM_152942.2|NM_001243.3	TNFRSF8		tumor necrosis factor receptor superfamily, member 8
2165DGP13O1_P01	D12	TP63	GEP00059102	TP63_59102_i8	CGAAGATCCCCAGATGATGAA	TTGTGTGCTGAGGAAGGTAC	NM_003722.4	NM_001114981|NM_001114978|NM_001114980|NM_003722|NM_001114982|NM_001114979	TP63		tumor protein p63
2165DGP13O1_P01	E12	TWIST1	GEP00055838	TWIST1_55838_i0	TCAGCAGGGCCGGAGA	CCAGAGTCTCTAGACTGTCCATT	NM_000474.3	NM_000474	TWIST1		twist basic helix-loop-helix transcription factor 1
2165DGP13O1_P01	F12	UTF1	GEA00011979	UTF1_11979_e0	CCGCCGCTACAAGTTCCTTAAA	TCCGGATCTGCTCGTCGAA	NM_003577.2	NM_003577.2	UTF1		undifferentiated embryonic cell transcription factor 1
2165DGP13O1_P01	G12	VIM	GEA00007475	VIM_7475_i5	CCTGTGAAGTGGATGCCCTTA	CAACGGCAAAGTTCTCTTCCA	NM_003380.3	NM_003380.3	VIM		vimentin
2165DGP13O1_P01	H12	ZFX	GEA00024629	ZFX_24629_i3	ACTTGCCCTGAGGTCATCAA	CTCTCCACAATGTCTACAGTTCC	NM_001178095.1	NM_001178095.1|NM_001178086.1|NM_001178085.1|NM_001178084.1|NM_003410.3	ZFX		zinc finger protein, X-linked
