# Supplementary material for: Assessment of established techniques to determine developmental and malignant potential of human pluripotent stem cells
Source: Nat Commun. 2018 May 15;9:1925. doi: 10.1038/s41467-018-04011-3 (PMC5954055; doi:10.1038/s41467-018-04011-3)
Supplement: Supplementary file 11 — Supplementary Data 8 [file 41467_2018_4011_MOESM11_ESM.xlsx]

## Sheet: Metadata
Supplementary Data 8. Metadata for the teratoma samples analysed by RNA-seq.
Sample ID	Description	Lab	Cell line name (unique)	Cell line name (original)	Organism	Cell type	Sex	Teratoma injection cell number	Teratoma injection volume	Teratoma injection site	Teratoma mouse strain	Teratoma mouse age	Teratoma mouse sex	Replicate number	Time (days)	Culture type	Condition	Molecule	Label
B-01-101-T-R-1	Test	KYOU	KhES-1	KhES-1	Homo Sapiens	ESC	Female	1	100	subcutaneous	FOX CHASE SCID C.B-17/lcr-scid/scidJcl	6-8	Male	1	-1	TERATOMA	TERATOMA	TotalRNA	EvaGreen
B-01-103-T-R-2	Test	KYOU	KhES-1	KhES-1	Homo Sapiens	ESC	Female	1	100	subcutaneous	FOX CHASE SCID C.B-17/lcr-scid/scidJcl	6-8	Male	2	-1	TERATOMA	TERATOMA	TotalRNA	EvaGreen
B-01-105-T-R-3	Test	KYOU	KhES-1	KhES-1	Homo Sapiens	ESC	Female	1.2	100	subcutaneous	FOX CHASE SCID C.B-17/lcr-scid/scidJcl	6-8	Male	3	-1	TERATOMA	TERATOMA	TotalRNA	EvaGreen
B-02-107-T-R-1	Test	KYOU	201B7	201B7	Homo Sapiens	iPSC	Female	1	100	subcutaneous	FOX CHASE SCID C.B-17/lcr-scid/scidJcl	6-8	Male	1	-1	TERATOMA	TERATOMA	TotalRNA	EvaGreen
B-03-113-T-R-1	Test	KYOU	Tig108 4f3	Tig108 4f3	Homo Sapiens	iPSC	Female	1.2	100	subcutaneous	FOX CHASE SCID C.B-17/lcr-scid/scidJcl	6-8	Male	1	-1	TERATOMA	TERATOMA	TotalRNA	EvaGreen
B-03-115-T-R-2	Test	KYOU	Tig108 4f3	Tig108 4f3	Homo Sapiens	iPSC	Female	1.5	100	subcutaneous	FOX CHASE SCID C.B-17/lcr-scid/scidJcl	6-8	Male	2	-1	TERATOMA	TERATOMA	TotalRNA	EvaGreen
G-01-200-T-R-1	Test	WCELL	iPS(IMR90)-4	iPS(IMR90)-4	Homo Sapiens	iPSC	Female	1.2	200	center of upper back	SCID-Beige	4-6	Female	1	-1	TERATOMA	TERATOMA	TotalRNA	EvaGreen
G-01-201-T-R-2	Test	WCELL	iPS(IMR90)-4	iPS(IMR90)-4	Homo Sapiens	iPSC	Female	1.2	200	center of upper back	SCID-Beige	4-6	Female	2	-1	TERATOMA	TERATOMA	TotalRNA	EvaGreen
G-01-202-T-R-3	Test	WCELL	iPS(IMR90)-4	iPS(IMR90)-4	Homo Sapiens	iPSC	Female	1.2	200	center of upper back	SCID-Beige	4-6	Female	3	-1	TERATOMA	TERATOMA	TotalRNA	EvaGreen
G-02-160-T-R-1	Test	WCELL	H14(WA14)	H14(WA14)	Homo Sapiens	ESC	Male	1.2	200	center of upper back	SCID-Beige	4-6	Female	1	-1	TERATOMA	TERATOMA	TotalRNA	EvaGreen
G-02-162-T-R-2	Test	WCELL	H14(WA14)	H14(WA14)	Homo Sapiens	ESC	Male	1.2	200	center of upper back	SCID-Beige	4-6	Female	2	-1	TERATOMA	TERATOMA	TotalRNA	EvaGreen
G-03-127-T-R-1	Test	WCELL	DF19-9-11T.H	DF19-9-11T.H	Homo Sapiens	iPSC	Male	1.2	200	center of upper back	SCID-Beige	4-6	Female	1	-1	TERATOMA	TERATOMA	TotalRNA	EvaGreen
G-03-131-T-R-3	Test	WCELL	DF19-9-11T.H	DF19-9-11T.H	Homo Sapiens	iPSC	Male	1.2	200	center of upper back	SCID-Beige	4-6	Female	3	-1	TERATOMA	TERATOMA	TotalRNA	EvaGreen
G-Z-14-T-R-1	Test	WCELL	H9 (WCELL)	H9(WA09)	Homo Sapiens	ESC	Female	1.2	200	center of upper back	SCID-Beige	4-6	Female	1	-1	TERATOMA	TERATOMA	TotalRNA	EvaGreen
G-Z-195-T-R-3	Test	WCELL	H9 (WCELL)	H9(WA09)	Homo Sapiens	ESC	Female	1.2	200	center of upper back	SCID-Beige	4-6	Female	3	-1	TERATOMA	TERATOMA	TotalRNA	EvaGreen
MC-01-1-T-R-1	Test	MCRI	HES3/MIXL1 GFP/w	HES3/MIXL1 GFP/w	Homo Sapiens	ESC	Female	2	100	back of the neck or caudal flank near the hip	NOD/SCID IL2R	8-10	Female	1	-1	TERATOMA	TERATOMA	TotalRNA	EvaGreen
MC-01-2-T-R-2	Test	MCRI	HES3/MIXL1 GFP/w	HES3/MIXL1 GFP/w	Homo Sapiens	ESC	Female	2	100	back of the neck or caudal flank near the hip	NOD/SCID IL2R	8-10	Female	2	-1	TERATOMA	TERATOMA	TotalRNA	EvaGreen
MC-01-3-T-R-3	Test	MCRI	HES3/MIXL1 GFP/w	HES3/MIXL1 GFP/w	Homo Sapiens	ESC	Female	2	100	back of the neck or caudal flank near the hip	NOD/SCID IL2R	8-10	Female	3	-1	TERATOMA	TERATOMA	TotalRNA	EvaGreen
MC-02-1-T-R-1	Test	MCRI	MEL1/INS GFP/w	MEL1/INS GFP/w	Homo Sapiens	ESC	Male	2	100	back of the neck or caudal flank near the hip	NOD/SCID IL2R	8-10	Female	1	-1	TERATOMA	TERATOMA	TotalRNA	EvaGreen
MC-02-2-T-R-2	Test	MCRI	MEL1/INS GFP/w	MEL1/INS GFP/w	Homo Sapiens	ESC	Male	2	100	back of the neck or caudal flank near the hip	NOD/SCID IL2R	8-10	Female	2	-1	TERATOMA	TERATOMA	TotalRNA	EvaGreen
MC-02-3-T-R-3	Test	MCRI	MEL1/INS GFP/w	MEL1/INS GFP/w	Homo Sapiens	ESC	Male	2	100	back of the neck or caudal flank near the hip	NOD/SCID IL2R	8-10	Female	3	-1	TERATOMA	TERATOMA	TotalRNA	EvaGreen
MC-03-1-T-R-1	Test	MCRI	iPSC RM3.5	iPSC RM3.5	Homo Sapiens	iPSC	Male	2	100	back of the neck or caudal flank near the hip	NOD/SCID IL2R	8-10	Female	1	-1	TERATOMA	TERATOMA	TotalRNA	EvaGreen
MC-03-2-T-R-2	Test	MCRI	iPSC RM3.5	iPSC RM3.5	Homo Sapiens	iPSC	Male	2	100	back of the neck or caudal flank near the hip	NOD/SCID IL2R	8-10	Female	2	-1	TERATOMA	TERATOMA	TotalRNA	EvaGreen
MC-03-3-T-R-3	Test	MCRI	iPSC RM3.5	iPSC RM3.5	Homo Sapiens	iPSC	Male	2	100	back of the neck or caudal flank near the hip	NOD/SCID IL2R	8-10	Female	3	-1	TERATOMA	TERATOMA	TotalRNA	EvaGreen
MC-Z-1-T-R-1	Test	MCRI	H9 (MCRI)	H9(WA09)	Homo Sapiens	ESC	Female	2	100	back of the neck or caudal flank near the hip	NOD/SCID IL2R	8-10	Female	1	-1	TERATOMA	TERATOMA	TotalRNA	EvaGreen
MC-Z-3-T-R-3	Test	MCRI	H9 (MCRI)	H9(WA09)	Homo Sapiens	ESC	Female	2	100	back of the neck or caudal flank near the hip	NOD/SCID IL2R	8-10	Female	3	-1	TERATOMA	TERATOMA	TotalRNA	EvaGreen
UK-I9-1-T-R-1	Test	UKSCB	NIBSC 5	NIBSC 5	Homo Sapiens	iPSC	Female	5-6	210	in-between shoulder blades	SCID	8-12	Female	1	-1	TERATOMA	TERATOMA	TotalRNA	EvaGreen
UK-I9-1-T-R-2	Test	UKSCB	NIBSC 5	NIBSC 5	Homo Sapiens	iPSC	Female	5-6	210	in-between shoulder blades	SCID	8-12	Female	2	-1	TERATOMA	TERATOMA	TotalRNA	EvaGreen
UK-I9-1-T-R-3	Test	UKSCB	NIBSC 5	NIBSC 5	Homo Sapiens	iPSC	Female	5-6	210	in-between shoulder blades	SCID	8-12	Female	1	-1	TERATOMA	TERATOMA	TotalRNA	EvaGreen
UK-I9-2-T-R-1	Test	UKSCB	NIBSC 5	NIBSC 5	Homo Sapiens	iPSC	Female	5-6	210	in-between shoulder blades	SCID	8-12	Female	1	-1	TERATOMA	TERATOMA	TotalRNA	EvaGreen
UK-I9-2-T-R-2	Test	UKSCB	NIBSC 5	NIBSC 5	Homo Sapiens	iPSC	Female	5-6	210	in-between shoulder blades	SCID	8-12	Female	2	-1	TERATOMA	TERATOMA	TotalRNA	EvaGreen
UK-OX2-1-T-R-1	Test	UKSCB	Oxford-2	Oxford-2	Homo Sapiens	ESC	Female	5-6	210	in-between shoulder blades	SCID	8-12	Female	1	-1	TERATOMA	TERATOMA	TotalRNA	EvaGreen
UK-OX2-2-T-R-1	Test	UKSCB	Oxford-2	Oxford-2	Homo Sapiens	ESC	Female	5-6	210	in-between shoulder blades	SCID	8-12	Female	1	-1	TERATOMA	TERATOMA	TotalRNA	EvaGreen
UK-S3-1-T-R-1	Test	UKSCB	Shef3	Shef3	Homo Sapiens	ESC	Female	5-6	210	in-between shoulder blades	SCID	8-12	Female	1	-1	TERATOMA	TERATOMA	TotalRNA	EvaGreen
UK-S3-2-T-R-2	Test	UKSCB	Shef3	Shef3	Homo Sapiens	ESC	Female	5-6	210	in-between shoulder blades	SCID	8-12	Female	2	-1	TERATOMA	TERATOMA	TotalRNA	EvaGreen
UK-S3-3-T-R-1	Test	UKSCB	Shef3	Shef3	Homo Sapiens	ESC	Female	5-6	210	in-between shoulder blades	SCID	8-12	Female	1	-1	TERATOMA	TERATOMA	TotalRNA	EvaGreen
UK-Z-1-T-R-1	Test	UKSCB	H9 (UKSCB)	H9(WA09)	Homo Sapiens	ESC	Female	5-6	210	in-between shoulder blades	SCID	8-12	Female	1	-1	TERATOMA	TERATOMA	TotalRNA	EvaGreen
UK-Z-2-T-R-1	Test	UKSCB	H9 (UKSCB)	H9(WA09)	Homo Sapiens	ESC	Female	5-6	210	in-between shoulder blades	SCID	8-12	Female	1	-1	TERATOMA	TERATOMA	TotalRNA	EvaGreen
