# Supplementary material for: Assessment of established techniques to determine developmental and malignant potential of human pluripotent stem cells
Source: Nat Commun. 2018 May 15;9:1925. doi: 10.1038/s41467-018-04011-3 (PMC5954055; doi:10.1038/s41467-018-04011-3)
Supplement: Supplementary file 12 — Supplementary Data 9 [file 41467_2018_4011_MOESM12_ESM.xlsx]

## Sheet: RNASeq DATA
Supplementary Data 9. RNA-seq data for the teratoma analysis.
			B-01-101-T-R-1	B-01-103-T-R-2	B-01-105-T-R-3	B-02-107-T-R-1	B-03-113-T-R-1	B-03-115-T-R-2	MC-01-1T-R-1	MC-01-2T-R-2	MC-01-3T-R-3	MC-02-1T-R-1	MC-02-2T-R-2	MC-02-3T-R-3	MC-03-1T-R-1	MC-03-2T-R-2	MC-03-3T-R-3	MC-Z-1T-R-1	MC-Z-3T-R-3	UK- Z-1-T-R-1	UK- Z-2-T-R-1	UK- OX2-1-T-R-1	UK- OX2-2-T-R-1	UK- S3-1-T-R-1	UK- S3-2-T-R-2	UK- S3-3-T-R-1	UK- I9-1-T-R-1	UK- I9-1-T-R-2	UK- I9-2-T-R-1	UK- I9-2-T-R-2	UK- I9-3-T-R-1	G-01-200-T-R-1	G-01-201-T-R-2	G-01-202-T-R-3	G-02-160-T-R-1	G-02-162-T-R-2	G-03-127-T-R-1	G-03-131-T-R-3	G-Z-14-T-R-1	G-Z-195-T-R-3
tracking_id	ENSEMBL_ID	gene_name	RHT340	RHT341	RHT342	RHT343	RHT344	RHT345	RHT346	RHT347	RHT348	RHT349	RHT350	RHT351	RHT352	RHT353	RHT354	RHT355	RHT356	RHT357	RHT358	RHT359	RHT360	RHT361	RHT362	RHT363	RHT364	RHT365	RHT366	RHT367	RHT368	RHT369	RHT370	RHT371	RHT372	RHT373	RHT374	RHT375	RHT376	RHT377
8790	ENSG00000145416.9	MARCH1	5.43726	3.98881	7.02789	7.73493	5.18096	4.90406	4.05614	3.48721	4.89537	2.75544	2.10673	0.54732	1.13901	2.71474	2.10446	1.77366	6.62997	1.12558	8.73207	3.39985	1.21636	3.14875	4.63902	3.51148	6.73862	43.1268	2.44897	3.2568	13.4136	4.48279	3.10207	1.83417	7.26256	7.34373	4.78481	1.21541	6.65828	3.44878
16515	ENSG00000186205.8	MARC1	2.18522	2.68001	6.26593	2.26817	9.46468	9.90731	8.06194	3.91356	10.6671	4.37614	3.74756	3.64849	3.54301	7.09559	6.2475	2.61172	9.64098	4.3931	5.17409	5.53705	4.86924	5.7064	12.391	15.7804	14.988	3.3316	9.82232	9.37279	4.96126	10.004	10.1456	8.88206	8.40974	9.5307	11.4337	5.24414	9.04335	9.60274
2135	ENSG00000099785.6	MARCH2	2.93106	10.4294	12.5978	8.98253	8.13306	7.90591	12.2417	22.1513	15.7218	7.24307	6.77542	15.4771	16.9154	15.9294	9.10681	29.6502	10.6109	7.50814	7.14234	10.4693	6.67978	7.01142	7.88897	8.47481	6.42458	2.08014	11.9524	6.08322	3.14849	9.28473	9.50129	16.7488	9.77224	7.28753	6.94013	18.5329	11.5531	8.42363
4804	ENSG00000117791.11	MARC2	1.16556	1.66922	1.18187	4.59784	4.78832	4.57339	9.84771	2.48939	10.753	6.97163	2.49201	1.30803	2.96951	2.99201	5.05707	2.40421	5.5159	20.1707	14.007	15.5953	17.7384	9.1995	7.39998	13.641	7.73067	7.07867	5.47584	7.94724	10.4731	8.04497	10.1699	6.74939	4.57683	6.41638	3.27879	1.29231	12.496	14.9911
13808	ENSG00000173926.5	MARCH3	0.110365	1.70852	1.51657	3.11875	1.89492	2.31494	3.1379	0.431164	5.69472	4.75206	2.3092	1.93919	3.64861	3.21307	16.4548	2.55777	3.61123	5.63513	9.18827	7.65919	5.93233	4.5191	2.55884	2.19666	1.79008	23.4574	5.06098	2.2535	16.5476	2.1424	2.58891	4.61039	5.58957	3.17055	2.34366	2.3114	4.41236	2.77925
8675	ENSG00000144583.4	MARCH4	0.757312	1.42159	2.74955	0.266936	1.23889	0.833432	2.77376	7.64147	3.14588	0.201709	0.305345	0.226515	1.04624	6.06591	0.0944966	3.07006	3.61368	0.379794	0.201802	1.07885	0.618776	0.203896	1.44865	1.43976	2.03065	0	1.49679	0.323001	0	2.98079	1.30553	3.47361	2.84146	2.66857	1.18371	0.741262	5.82466	1.10793
18054	ENSG00000198060.5	MARCH5	15.7405	12.2001	19.7464	20.257	28.7465	26.0795	21.856	14.6025	21.1988	16.2163	9.60802	7.42749	7.30707	10.4124	19.795	5.54164	20.3359	17.0408	16.4726	18.5779	16.3502	18.9151	25.276	25.0031	19.8165	12.8542	8.82399	7.77096	11.537	30.6949	25.5674	12.7438	25.033	24.2776	25.3271	7.29096	23.0812	16.545
8801	ENSG00000145495.10	MARCH6	51.259	32.8661	59.2463	42.2811	71.3592	69.1598	52.7191	34.9133	51.4204	41.3831	19.49	23.0881	19.4344	30.6102	41.461	17.9727	60.0919	35.1432	43.7173	47.4302	44.3582	45.2114	60.2643	59.6849	61.8575	115.473	30.7292	39.8435	71.0893	67.3186	55.8726	43.6357	81.331	75.9869	61.734	23.2312	65.3392	44.9278
7368	ENSG00000136536.10	MARCH7	68.8654	53.5145	47.6923	55.5202	55.7836	53.7524	46.8773	26.327	43.71	43.5365	47.1663	16.295	28.3839	15.2041	37.9053	16.3281	48.331	37.8897	47.0622	43.2278	42.204	44.467	50.8641	59.6497	45.6061	44.5997	27.1743	15.952	42.5745	57.4982	51.153	15.9024	53.824	50.924	48.8867	8.48946	46.5167	33.2644
11736	ENSG00000165406.11	MARCH8	1.6024	3.40205	11.6836	7.86395	15.4653	14.5846	13.0134	3.80245	14.7795	9.70759	5.82108	4.51044	5.89039	9.6446	10.4203	3.30747	13.1176	10.7148	9.72429	14.8528	10.258	11.573	13.9901	19.0923	14.4816	1.15676	10.1394	7.17257	5.89173	13.6126	12.2231	11.2155	15.5811	13.5953	11.456	5.63116	14.3391	11.9525
7878	ENSG00000139266.5	MARCH9	2.30883	3.29621	5.92484	5.59336	10.1695	10.4698	10.6131	20.062	10.5276	7.74276	8.0546	15.562	14.0023	13.5564	7.83444	21.535	10.4414	4.4539	5.79191	6.6873	8.0416	5.51426	6.96494	7.61668	16.0007	4.15615	17.4708	17.2866	10.5253	10.9953	8.48821	13.3243	11.7655	11.7307	9.76717	16.8285	10.8789	10.9276
13789	ENSG00000173838.7	MARCH10	0	0.150639	0.731919	1.18662	0.773402	1.03484	4.43762	0.197321	5.21585	0.543213	1.02033	1.88909	2.64071	0.542981	0.273521	3.51934	3.11307	10.4455	11.005	10.5856	7.51485	2.57563	3.08433	8.45447	0.228123	5.44487	0.486569	3.50063	0.436384	1.84454	3.1653	4.20658	1.51297	1.0208	0.58992	0.316903	4.47328	2.99443
15823	ENSG00000183654.8	MARCH11	0.446123	0.136257	1.37165	0	0.413268	0.580031	0.478984	0.607426	0.831321	0.367795	0	0.0429782	0.354119	1.13316	0.450772	0.516557	1.23797	0.147245	0	0.788276	0.963708	0.212889	0.281198	0.626285	0.65246	0	0.380174	0	0	0.296207	0.316106	0.761072	0.506597	0.808095	0.619308	0.906677	1.11366	0.915739
15045	ENSG00000180096.7	SEPT1	0.345496	1.18154	1.09643	1.44311	1.28165	1.12337	0.967103	2.13071	0.980907	1.22919	1.19999	1.96246	0.961318	0.885179	0.989857	2.75932	1.10594	0.370509	0	0.507096	0.539979	0.951675	1.94464	1.02646	0.650754	0	1.05747	0.626165	0	1.41716	1.39013	1.9781	1.46342	1.34256	0.888464	3.3022	0.634058	0.629758
55389	ENSG00000270466.1	SEPT1	0	0.259157	0.000736596	3.61e-40	2.76e-36	3.82e-54	2.78e-40	1.04e-23	1.77e-54	8.93e-40	3.98e-26	2.23e-70	2.06e-37	3.23e-32	0	6.72e-26	6.21e-176	3.39e-25	0	7.26204859867985e-318	2.33e-51	2.45e-107	2.41e-09	1.09e-31	4.13e-273	0	5.03e-107	6.32e-63	0	4.41e-35	2.98e-58	1.68e-89	4.88e-46	6.07e-28	4.87e-21	1.66e-231	2.94e-114	1.06e-29
12512	ENSG00000168385.13	SEPT2	41.4406	74.7242	191.705	186.783	200.673	220.58	153.314	75.3311	171.17	170.184	142.031	98.6221	88.8296	75.5029	175.054	72.6788	198.075	127.857	96.3414	178.808	159.188	181.378	171.105	185.274	162.455	27.9506	115.776	82.8963	83.99	208.254	204.849	116.224	221.945	208.718	228.011	62.0687	201.049	178.179
2233	ENSG00000100167.15	SEPT3	26.9931	41.3437	77.9168	5.23076	37.4476	39.082	36.0681	87.4165	60.5411	2.13497	9.0712	8.57137	8.36504	76.1972	3.88577	27.8704	79.06	7.63512	8.77769	12.4238	6.17057	6.79374	26.6832	25.5555	38.8661	4.04281	33.7066	5.67213	1.70113	62.0654	30.6382	50.7611	81.8936	68.9074	61.4601	23.981	70.7078	22.9254
3559	ENSG00000108387.10	SEPT4	1.56373	1.97353	1.43964	1.38717	2.48461	2.07061	6.41528	6.60834	7.81011	1.0509	2.35842	4.27722	3.40278	6.90496	1.05556	10.4494	5.19681	0.75993	1.14354	2.97161	1.96067	1.41303	4.38866	5.36711	1.74112	0	5.37486	1.06004	0	4.41555	4.18219	5.10133	4.69959	3.32923	2.81541	2.056	4.13804	5.65522
16098	ENSG00000184702.13	SEPT5	15.0565	17.4376	30.273	6.54042	19.681	19.4553	36.5644	107.532	40.5547	5.45547	18.1943	32.3275	44.0037	59.7532	7.1129	94.7363	39.8957	39.9763	41.5044	33.3385	23.2112	10.2154	19.5665	28.1412	17.8716	5.01912	37.1529	9.29383	3.61112	30.893	24.2741	50.0596	37.111	33.5485	20.1927	40.5062	45.482	20.2598
5685	ENSG00000125354.18	SEPT6	8.33435	14.7644	28.4819	25.8185	49.2744	49.3654	14.1728	8.15549	20.4423	13.7604	26.1323	17.8919	8.94758	26.2462	9.46965	10.658	24.027	3.33901	7.33397	9.26182	9.82086	10.5719	18.4401	12.7333	15.907	13.3228	14.6565	8.61903	5.83785	20.4735	19.9183	24.2701	26.2595	20.8777	20.6749	9.90314	20.9418	11.1006
5324	ENSG00000122545.13	SEPT7	757.723	525.429	197.671	151.411	106.339	107.881	98.0203	250.331	100.337	112.473	192.357	56.4104	65.5552	43.6215	105.982	66.6715	106.242	49.4095	145.608	76.0608	80.5937	129.281	134.168	109.579	85.7368	712.752	65.5182	87.1881	396.209	119.23	109.976	41.6965	122.184	97.6302	122.372	28.6618	91.937	97.1849
11491	ENSG00000164402.9	SEPT8	1.85647	3.06153	10.4563	46.8593	23.1728	24.9214	28.5324	11.5359	23.6907	31.4232	11.8096	14.1731	16.0232	18.9346	19.9098	6.10172	16.4447	8.99025	7.67201	14.2381	15.5729	38.6034	11.8448	12.0318	19.4058	2.33148	13.6119	10.6489	7.70905	17.8573	20.1491	16.8735	17.3962	18.0149	21.6088	11.7978	15.5063	17.1118
16084	ENSG00000184640.13	SEPT9	17.5451	39.9678	98.2321	92.7462	98.8327	100.198	80.4445	108.995	78.5236	84.8411	122.768	264.615	157.212	160.72	86.0034	147.845	80.9919	36.4064	31.4581	53.6136	45.2011	69.5022	47.452	48.9412	65.0103	42.5857	107.603	60.9025	54.8977	92.4449	88.2517	130.937	92.8343	94.0859	96.2064	243.602	72.3046	75.4972
16599	ENSG00000186522.10	SEPT10	14.1246	15.9147	28.2873	44.3357	33.4711	34.9258	26.1894	7.76019	22.5999	35.2343	21.9631	12.1035	13.3877	9.39744	34.1605	5.8367	22.5006	20.5809	23.9131	18.8009	22.3955	30.0783	22.1045	22.3558	24.3971	7.45546	14.5925	11.9279	13.099	28.204	29.5737	12.4961	27.7942	27.2943	29.6983	7.45793	24.9424	24.8896
7807	ENSG00000138758.7	SEPT11	14.5484	24.1487	64.1675	32.061	64.0049	66.2292	34.8264	19.7969	36.4129	36.0125	32.0913	20.3156	17.3697	21.5796	34.2077	12.1067	45.661	10.9361	8.73792	22.4239	18.0754	32.79	35.2402	30.4679	43.9308	6.1525	22.0299	18.6677	10.3211	55.2606	52.7933	20.2033	64.6299	57.5407	71.8998	14.4321	45.6016	50.6829
8084	ENSG00000140623.9	SEPT12	0	0	0	0	0.0165163	0.0603229	0.118562	0	0.191185	0	0	0	0	0.147475	0.199245	0.0540763	0.236102	0.0614469	0	0.0181939	0.188032	0.0700623	0	0.211019	0	0	0	0	0	0.0181766	0	0	0.0679723	0.0763265	0.160661	0	0	0
9945	ENSG00000154997.8	SEPT14	0.0505775	0.103096	0.0799275	0.0255062	0.0263199	0.0261352	0.0193402	0.0227831	0.00898638	0.0276515	0	0	0	0	0.0168755	0	0.0200556	0.00966513	0	0.0174882	0	0	0	0.0243204	0.0281188	0	0	0	0	0.033165	0.0269069	0.0201328	0.00688954	0	0.00794717	0	0.0180156	0.0244361
15725	ENSG00000183291.11	SEP15	95.1646	117.78	114.616	131.251	79.9064	75.2157	93.7113	81.3534	93.3314	102.502	132.219	68.0835	79.535	44.431	96.7713	49.5144	81.5706	133.174	124.038	135.963	123.948	106.836	137.041	135.32	86.4225	15.8808	86.9477	80.7627	54.9569	90.5157	103.716	58.2527	83.269	82.2308	82.8785	29.2749	106.169	104.436
13632	ENSG00000173077.10	DEC1	0	0.207038	0.153336	0.0333087	0.179429	0.0748874	0.040741	0	0.00571585	0.307543	0.139419	0.3143	0.295127	0.335947	0.33094	0	0.0343019	0.0332545	0	0	0.158717	0.244522	0.399891	0.0875389	0.597124	0	0.512715	0.19209	0	0.153391	0.0871894	0.210785	0.167152	0.261762	0.0414727	0.289078	0.281516	0
32484	ENSG00000232512.2	7SK	0	0	0	0	0	0	0	0	0	0	0	0	0	0	0	0	0	0	0	0	0	0	0	0	0	0	0	0	0	0	0	0	0	0	0	0	0	0
40967	ENSG00000249352.3	7SK	0	0	0	0	0.0350767	0	0.164777	0.233287	0.0236994	0	0	0	0	0	0	0	0	0.0542483	0	0.0949088	0.376539	0	0	0.128933	0.151931	0	0.0983561	0	0	0	0	0	0.0371441	0.234949	0	0	0	0
44628	ENSG00000254144.2	7SK	0	0	0	0	0.161972	0.175364	1.02339	0	0	0.348108	0	0	3.25041	0.476302	2.37945	0	0.550441	0	0	0.215526	1.08827	0	0	0	1.11687	0	0	0	0	0.544387	0.36364	0.270179	0.433174	0.227994	0.736363	3.08114	0.519295	1.109
49304	ENSG00000260682.2	7SK	0	0.0848574	0.0645895	0.082258	0.385469	0.303979	0.247908	0	0.279825	0.0892794	0.0594941	0.034633	0	0	0.185281	0.0342251	0.358674	0.222018	0	0.58546	0.703938	0.604614	0.0592367	0.0393797	0.298215	0	0.195271	0.261988	0	0.110206	0.394737	0.2168	0.103068	0.217261	0.181795	0.0559778	0.190027	0.484912
56213	ENSG00000271765.1	7SK	0	0	0	0	0	0	0	0	0	0	0	0	0	0	0	0	0	0	0	0	0	0	0	0	0	0	0	0	0	0	0	0	0	0	0	0	0	0
56242	ENSG00000271814.1	7SK	0	0	0	0	0	0	0	0	0	0	0	0	0	0	0	0	0	0	0	0	0	0	0	0	0	0	0	0	0	0	0	0	0	0	0	0	0	0
56246	ENSG00000271818.1	7SK	0	0	0	0	0	0	0	0	0	0	0	0	0	0	0	0	0	0	0	0	0	0	0	0	0	0	0	0	0	0	0	0	0	0	0	0	0	0
5211	ENSG00000121410.7	A1BG	13.2105	31.8197	19.3729	11.0277	6.56593	4.32739	14.2782	48.81	13.7968	30.5047	47.619	47.6827	36.749	17.6795	26.7576	47.4061	7.24068	17.6516	18.188	18.8611	16.4904	20.3937	9.46804	10.2536	9.16067	0	30.6844	36.3185	5.59993	7.20882	9.34666	12.3466	12.2414	10.6413	7.57165	29.3329	10.4817	18.2726
54565	ENSG00000268895.1	A1BG-AS1	0.893823	0	0.821992	0.507989	1.06146	0.782638	1.81958	1.4074	1.35451	2.06762	1.16915	2.11508	1.44301	1.17748	2.13838	1.23786	1.22512	2.66489	1.18512	2.33809	2.39191	1.7679	1.06253	2.69143	1.17687	0	2.73276	1.30024	0	1.94284	1.62652	2.20329	2.05688	1.60855	1.6143	2.59202	1.86662	1.21549
9210	ENSG00000148584.10	A1CF	0.298413	0.278284	0.49076	0.276621	0.694846	0.445498	0.86181	0	0.174688	1.49306	0.259397	0.33151	0.661672	0.432268	2.8263	0.0297952	0.214428	0.219917	0.701734	0.970094	1.95071	0.302717	0.0686915	0.193937	5.64631	0.202991	4.07927	3.38296	5.25863	0.574089	0.73973	0.481858	0.31512	1.91872	0.664991	0.552607	1.21063	4.83515
14189	ENSG00000175899.10	A2M	5.37024	1.96262	2.7314	2.18829	6.00778	3.31831	41.6654	3.07133	8.17779	16.7268	7.48581	5.48701	9.13349	14.3574	105.65	7.23656	6.1943	10.9245	7.05797	60.8848	6.9263	11.0128	3.38726	1.71957	18.5703	8.36839	39.4344	26.4159	5.84097	11.9464	15.2001	13.559	9.61824	17.385	21.9012	27.334	14.1497	31.0021
39921	ENSG00000245105.1	A2M-AS1	0.107411	0	0.734332	0.119749	1.05201	1.14557	2.33769	0.788652	3.44542	1.12665	2.06672	2.3272	0.926834	0.619218	0.505118	0.51264	2.58476	1.92308	2.7248	1.26488	0.563128	0.430143	1.06537	1.46538	1.49556	0	1.13055	0.752853	0	1.95922	2.75887	1.41085	1.70353	1.13393	1.35847	0.571652	2.67763	1.91986
12039	ENSG00000166535.15	A2ML1	0	0.0618188	0.0428057	0.548316	0.17198	0.179082	1.12298	0	0.674525	0.305258	0.468823	0.02041	0.616595	0.462985	0.0274114	0.953755	0.906157	1.28167	1.06476	4.33694	9.73665	0.460426	0.553071	0.204512	0.0348695	0.69055	0.118701	0.0548849	0.987228	0.464853	0.406191	0.213262	0.347151	0.991647	0.0297515	0.0171028	1.78829	3.06781
46451	ENSG00000256661.1	A2ML1-AS1	0	0.536123	0	0.744338	0.479871	0.81443	0.217625	0.249602	0.451124	0.144382	0.398219	0.471563	0	0.200608	0.185708	0	0.463044	0.290948	0	0.0940918	0.451437	0.287955	0.365136	0.491463	0.484712	0	0	0	0	0.543418	0.792284	0.244782	0.348342	0.0928601	0.486788	0	0.107572	0.147378
46561	ENSG00000256904.1	A2ML1-AS2	0	0	0	0	0	0	0	0	0	0	0	0	0	0	0	0	0	0	0	0.116489	0	0	0	0	0	0	0	0	0	0	0	0	0	0	0	0	0	0
46165	ENSG00000256069.3	A2MP1	0	0	0	0	0.00525352	0.0105398	0.0270939	0	0.0468989	0	0	0	0	0	0	0	0.0209147	0	0	0	0	0	0	0.241307	0.13483	0	0.00756871	0.178653	0	0.0203208	0	0	0.0219024	0	0	0	0	0.142133
16023	ENSG00000184389.8	A3GALT2	0	0	0	0	0.0921653	0.035324	0.0986813	0.144255	0.0309271	0	0	0	0	0	0.0771893	0	0.0579893	0	0	0	0	0.10374	0	0	0	0	0	0	0	0.0839509	0	0	0.100963	0.0340156	0	0	0	0.199217
6057	ENSG00000128274.11	A4GALT	0	0.33894	0.455337	5.06619	1.507	1.34674	1.72606	0.0472141	1.67321	2.39401	0.252795	1.69563	2.68649	0.710246	1.61426	3.07023	0.833969	1.34415	1.25974	2.07828	7.4711	1.05922	0.380321	0.595734	0.742919	0	1.23563	1.69935	0	0.646234	1.22412	1.95296	0.512742	0.796708	0.30784	1.17722	1.37535	1.94984
4817	ENSG00000118017.3	A4GNT	0	0	0	0.047612	0.0399075	0.0269386	0.105412	0	0.00977767	0.0565422	0.16325	0	0.184491	0.0743989	0.0825452	0	0.113251	0.0891038	0.286251	0.555078	0.570455	0	0.0742188	0.0967883	0	0	0.0192087	0.111013	2.98129	0.0415799	0.0281736	0.0210461	0.0767726	0.133035	0.0347928	0	0.210656	0.260458
2033	ENSG00000094914.8	AAAS	5.39117	18.9472	39.5725	27.3866	47.0086	48.3487	35.8226	51.5299	40.3798	30.6659	41.6569	98.3663	65.9712	64.1305	33.6875	94.533	40.8921	17.2335	21.8769	25.0347	21.1275	27.7279	39.6206	35.5356	43.0715	42.3757	59.4509	26.7321	20.221	45.6937	42.6841	76.305	45.7409	42.6701	51.58	140.3	32.0634	27.0758
1563	ENSG00000081760.12	AACS	1.6895	4.7889	10.7127	6.45296	11.5901	12.188	10.8161	9.93813	11.1734	8.0336	7.36068	16.1908	14.3717	14.9662	11.2127	9.17968	9.59476	4.58289	4.63917	8.95534	9.91368	7.39932	6.35088	8.21684	12.5898	8.28658	14.5339	10.1169	9.47051	13.8508	11.8384	18.1465	11.1611	11.1653	12.1492	19.8114	8.53939	7.28267
41676	ENSG00000250420.4	AACSP1	0.52655	0.221756	0.865845	2.34703	7.59743	6.36097	0.70735	0.289814	1.35209	0	0	0	0	0.0874406	0.103748	0.0767394	1.5923	0.0392013	0	0.571427	1.37331	0.359961	0.21704	0.336995	1.0678	1.44933	0.245651	0.387401	0	1.3237	1.2583	0.405711	0.197823	0.165518	0.5703	0.131687	0.241547	0.70624
4367	ENSG00000114771.9	AADAC	13.3845	3.92785	1.67014	0.855845	0.493687	0.290594	3.0909	0.0605586	0.225411	9.96711	2.31195	1.26141	2.14902	2.01658	5.81937	1.31323	1.02645	0.388019	1.6985	4.03288	18.5695	0.362772	0.206243	0	15.0001	2.37275	21.0061	11.0701	2.27337	1.94804	1.13704	1.04496	0.634597	4.14211	0.693706	0.619897	5.83716	48.8669
18011	ENSG00000197953.5	AADACL2	0	0	0	0	0.0196645	0.00672573	0.446048	0.0226213	0.0927467	0	0	0	0.135808	0.0522605	0	0.0629759	0	0.0277527	0	0.507752	0.066159	0	0	0	0	0	0.141643	0.31614	0	0.0197051	0.0277589	0	0.0413668	0.13969	0	0	0.130079	0.431137
17203	ENSG00000188984.7	AADACL3	0	0	0	0	0.00600873	0.0060716	0	0	0.0044611	0	0	0.0194032	0	0	0	0	0	0	0	0.0236215	0	0	0	0	0	0	0	0	0	0	0	0	0	0	0	0.0502844	0	0.0113015
20321	ENSG00000204518.2	AADACL4	0	0	0	0	0.0165704	0	0.0167329	0	0	0.069665	0	0	0	0	0	0	0	0.0219916	0	0	0	0	0	0	0	0	0	0	0	0	0	0	0	0	0.0223062	0	0.0240729	0
3720	ENSG00000109576.9	AADAT	12.203	12.0511	12.1555	14.4396	16.5221	14.1705	10.2051	4.55947	12.5344	9.63358	8.94944	6.02606	2.62851	5.66268	5.29182	2.5951	11.8746	4.53964	0.984446	7.47458	7.46324	13.6408	11.4543	11.2062	14.4675	0.874941	5.38404	6.27386	7.28623	12.2887	9.20868	5.77704	13.6719	13.4751	12.3118	3.55229	10.7842	9.56266
10306	ENSG00000158122.7	AAED1	0.623501	1.0682	1.06212	2.02711	1.93523	1.81803	2.42111	0.605482	2.27363	3.64128	1.61819	1.33575	1.33759	1.17116	4.76337	0.679436	1.61545	1.87302	1.52317	2.00084	2.43196	3.10371	1.81412	2.28748	2.00785	0	1.47232	2.32367	0.765393	1.7187	2.54836	1.42954	1.62271	1.36085	1.69448	0.597525	1.78668	2.86875
2869	ENSG00000103591.8	AAGAB	6.65211	12.2679	23.4161	16.5979	25.6283	28.4185	20.9099	6.55202	31.1811	13.3176	24.2227	18.5485	10.9296	20.6626	13.402	12.2272	26.0686	26.6553	17.6644	25.2114	16.8602	15.6085	28.5027	28.0798	19.5598	5.24773	19.5038	13.199	9.03318	25.2533	29.6569	23.3888	29.0447	23.3983	30.3884	10.5705	26.7561	15.7556
4555	ENSG00000115977.14	AAK1	0.758541	0.372521	3.26463	2.46251	2.63538	2.34998	1.50348	2.24098	2.42758	1.26582	0.893691	0.994249	1.03801	3.0248	1.95851	1.08045	2.70892	2.33233	1.42957	2.91714	1.74661	3.81026	1.60522	2.34323	2.98999	3.73414	0.733948	1.21384	6.62878	3.20546	3.07208	2.29289	4.15815	3.22941	3.58654	0.835891	3.15973	1.17802
1777	ENSG00000087884.10	AAMDC	8.66878	25.091	25.3306	29.2829	23.2007	21.6698	28.5772	49.8631	28.7839	24.3373	56.6111	39.7877	36.1893	46.2252	31.2534	35.7919	16.6097	8.87057	32.5548	20.8527	19.208	25.0634	26.9182	18.5305	24.1846	201.713	36.2372	31.8763	184.3	20.6476	17.7551	27.4174	18.5576	24.2147	19.9266	33.2066	19.1497	21.0302
6008	ENSG00000127837.5	AAMP	8.1379	25.9334	56.4631	44.833	48.3198	47.189	44.3798	42.4556	53.8638	49.151	33.3862	86.934	86.1631	78.8071	47.6552	83.1602	52.4131	23.6969	41.7157	38.2085	35.4465	39.0509	43.3831	41.4691	51.8958	30.6109	89.0982	47.5091	46.7788	44.9291	52.6618	97.1122	52.8104	54.4278	53.8332	120.426	53.5489	48.1772
6226	ENSG00000129673.5	AANAT	0	0	0.898389	0.0775557	0.346476	0.463677	1.83226	0.442268	2.29394	0.465669	0.744991	1.21646	0.61663	0.824886	0.311906	3.27358	0.455356	0.0789984	0	1.13207	0.153506	0.550325	0.7085	0.680719	0.387068	0	0.748114	0.226494	0	0.436885	0.975071	0.83723	0.77979	0.341165	0.255388	1.05653	0.194108	0.367537
6446	ENSG00000131043.7	AAR2	3.18	7.6339	17.2407	16.4394	17.4588	19.2022	17.4726	9.80373	23.4081	15.1757	14.555	30.4204	31.2475	31.2889	15.1671	20.7113	20.2419	12.0808	16.3694	15.6387	13.4588	12.7878	18.6672	18.7179	18.9641	1.72743	29.1391	16.5187	16.4962	19.2805	20.8765	32.9296	22.3565	19.3812	20.1901	42.896	20.3254	14.5598
20525	ENSG00000205002.3	AARD	0.335418	0.49674	0.896205	0.448302	1.04701	0.796387	0.717313	0.25861	1.01046	1.32711	1.364	0.918442	0.476929	1.74786	1.87268	0.666725	0.748079	2.94118	1.89502	1.68135	1.74755	0.545065	0.386816	0.289221	0.595571	0	0.957592	2.06185	0	0.71335	0.899394	0.920687	0.362613	0.472301	0.438631	0.276713	1.70682	0.660705
1921	ENSG00000090861.11	AARS	3.15634	6.80475	23.874	25.7569	29.7099	29.8325	31.5217	17.6685	34.4126	22.4382	13.0238	31.0031	26.477	37.7813	29.1912	17.523	30.3902	24.628	21.4336	29.0775	20.9034	21.8093	27.2833	29.058	27.0526	8.38754	35.0001	16.0637	14.3172	34.278	32.5717	50.3626	31.9079	31.8263	32.8697	43.8444	32.9112	25.3318
5607	ENSG00000124608.4	AARS2	1.06187	1.28762	4.59256	4.75321	6.51133	6.93278	5.38301	2.80706	5.43675	4.53446	3.1587	7.32122	6.29591	6.8509	4.7335	3.49293	4.65758	3.54896	3.05987	5.17796	3.98834	5.46828	4.61243	4.82784	6.78366	1.98208	6.52998	3.54362	3.91966	5.71827	5.8852	8.20749	6.03499	6.62675	7.6431	9.79155	5.30314	5.16259
53330	ENSG00000266967.2	AARSD1	4.00722	11.9792	22.6733	14.3332	24.8395	24.1873	20.764	13.3198	21.8449	18.0896	33.7523	49.9255	33.1185	37.614	19.0462	28.0152	25.5704	11.3883	10.8787	17.5041	14.3203	19.3623	21.3173	18.6419	21.9986	6.8748	27.0659	23.6849	16.6603	24.0013	22.0055	36.5255	21.9013	24.6096	26.8052	46.6019	21.7954	19.7573
10222	ENSG00000157426.9	AASDH	14.6663	8.86663	5.94698	4.23049	6.20769	6.63882	5.69853	5.60207	5.0143	3.35808	6.40247	2.36695	1.59394	1.75561	3.41701	2.17059	5.32616	2.89545	5.1764	4.75212	4.84544	5.07805	7.88163	6.00581	5.81206	4.94524	3.64945	2.81846	2.57876	5.53898	4.65048	1.92324	6.06807	5.69745	5.58217	1.05972	5.53231	5.14028
9298	ENSG00000149313.6	AASDHPPT	45.3399	33.1684	50.5933	28.3569	36.1104	37.3795	31.1548	25.6337	39.1205	25.1489	24.6354	16.4268	13.1372	13.1259	28.9323	14.2923	41.5071	18.0273	16.6307	27.0833	21.9753	27.2658	45.725	41.7691	31.1773	6.50031	26.3473	12.3787	6.33397	38.9887	36.7348	17.0251	47.1483	41.0452	45.7966	7.77538	41.4161	20.1882
218	ENSG00000008311.10	AASS	1.14703	1.92119	5.19419	3.39588	21.1236	20.5231	13.1272	1.73166	10.2146	6.94202	2.28921	1.81211	1.38929	1.93216	9.95017	1.41774	12.7831	8.35546	6.72398	10.1229	7.48928	7.45732	12.8001	18.5664	11.3102	5.86482	3.89885	2.56572	0.554299	13.5569	12.2722	2.48856	12.2192	11.5822	16.972	2.00763	7.402	7.1035
3540	ENSG00000108270.6	AATF	3.81438	3.79719	15.7452	14.989	19.7578	20.6196	14.5521	8.74789	17.3157	14.4823	15.3964	21.3379	10.3831	15.9921	12.468	13.2706	17.3716	6.89177	7.95922	11.8573	9.2516	10.5582	13.0319	11.9923	15.954	9.76274	17.2744	12.7426	11.3834	17.3618	16.4386	19.022	16.4511	17.2198	22.35	12.8809	14.1564	12.3122
15296	ENSG00000181409.7	AATK	0.880232	1.22797	2.02682	0.566312	3.13586	3.64665	4.02633	9.85988	2.81418	2.11271	3.10871	7.18223	4.95029	5.97528	2.89913	8.4553	2.79747	1.19309	1.24654	3.38898	4.91534	1.34316	2.3189	4.09982	5.73223	5.47273	5.27625	4.77442	8.51943	3.65734	3.42181	4.18643	3.6514	4.4975	2.32403	5.14792	4.36295	6.61574
27209	ENSG00000225180.2	AATK-AS1	0	0.130788	0.0964502	0	0.0441396	0.0784763	0.106026	0.113315	0.152933	0.0720028	0.0778015	0.0402702	0	0.0728991	0.122256	0.0413121	0.0150453	0.0161579	0	0.14046	0	0.054858	0.144886	0.178036	0.0512953	0	0.0173041	0	0	0.0383873	0.0583636	0.0774292	0.159525	0.161373	0.0386309	0.110501	0.0347074	0.0244328
44657	ENSG00000254180.1	AB015752.3	0	0.496177	0	0.192031	0	0.109278	0.0546115	0.214146	0.0404361	0	0	0	0	0	0.0664841	0	0	0	0	0.145622	0	0	0	0.197269	0	0	0	0	0	0.0565175	0	0	0.0618329	0.0666219	0.140056	0.441116	0	0.110259
29771	ENSG00000228757.1	AB019438.66	0	0	0	0	0	0	0	0	0	0	0	0	0	0	0	0	0	0	0	0	0	0	0	0	0	0	0	0	0	0	0	0	0	0	0	0	0	0
24784	ENSG00000221180.1	AB019440.1	0	0	0	0	0	0	0	0	0	0	0	0	0	0	0	0	0	0	0	0	0	0	0	0	0	0	0	0	0	0	0	0	0	0	0	0	0	0
55852	ENSG00000271201.1	AB019440.50	0	0	0	0	0	0	0	0	0	0	0	0	0	0	0	0	0	0	0	0	0	0	0	0	0	0	0	0	0	0	0	0	0	0	0	0	0	0
27224	ENSG00000225200.2	AB019441.29	0	0.332615	0.250378	0.133217	0.149317	0.0789961	0.0383008	0.453074	0.0608107	0.243099	0.227671	0	0	0.106818	0.0472834	0.366899	0.0830254	0.0500462	0	0.0494423	0	0.163382	0	0.138652	0.084453	0	0	0.330235	0	0.123184	0.164702	0	0.0469841	0.098732	0.0528772	0.111305	0	0
15664	ENSG00000183044.7	ABAT	8.53287	13.4794	46.7882	8.2432	47.6745	43.2307	46.1673	21.3117	78.7558	9.39716	7.10706	8.20543	9.11217	25.4525	9.34494	7.08176	52.1285	35.1701	33.3602	54.8929	31.7037	17.6766	47.201	63.0017	30.444	3.20495	21.3977	13.1231	4.14948	51.5158	51.6073	38.122	59.4567	39.2542	42.435	12.6097	50.2758	26.7091
35898	ENSG00000237215.3	ABC12-47043100G14.2	0	0	0	0	0	0	0	0	0	0	0	0	0	0	0	0	0	0	0	0	0	0	0	0	0	0	0	0	0	0	0	0	0	0	0	0	0	0
27949	ENSG00000226210.3	ABC7-42389800N19.1	0.908832	0.537545	1.63569	2.96911	4.30672	3.7334	2.07687	2.45486	2.58145	1.55667	2.5808	2.35534	3.87459	4.38343	1.92563	3.83289	2.71571	1.11827	2.68209	1.03647	1.31234	2.07509	2.07435	2.35814	2.00602	0	2.02594	2.83446	0	2.30013	2.24958	3.26606	1.97294	1.90125	1.21523	2.19858	2.08272	1.73729
55816	ENSG00000271153.1	ABC7-43041300I9.1	0	0	0	0	0	0.168591	0.0548743	0	0.207429	0.119372	0.366864	0.571379	0.396195	0	0.137026	0	0.235622	0.0790739	0	0.0736352	0	0.241689	0	0	0	0	0	0	0	0.228811	0.229323	0.167929	0.133363	0.210963	0.152513	0	0.426999	0.232231
11651	ENSG00000165029.11	ABCA1	0.886029	0.778818	1.48109	4.68297	2.83966	2.84314	2.97552	0.293507	1.67985	4.56721	0.506869	0.546332	1.04869	0.898718	19.024	0.41122	1.5148	2.31004	2.54056	2.67549	1.41259	3.51809	4.52064	4.51688	2.99991	6.84968	0.745456	1.62098	2.78431	1.78159	3.06662	0.63066	1.85295	2.71171	2.833	0.851122	2.26028	2.06593
9862	ENSG00000154263.13	ABCA10	0.489271	0.377122	0.0262223	0.38492	0.41136	0.208948	0.432138	0.0826614	0.198278	0.221785	0.37328	0.0870628	4.41e-191	0.0722513	0.159778	0.268902	0.203779	0.270359	0.882335	0.449853	1.38878	0.440409	0.192475	0.169754	0.50667	0	0.253763	1.39422	0.774514	0.14693	0.209341	0.0623167	0.252041	0.182065	0.092487	0	0.487565	1.27746
42496	ENSG00000251595.3	ABCA11P	2.03895	1.81658	2.40854	2.6854	4.71721	5.21568	3.4502	2.1373	4.34823	2.97937	4.06422	1.44954	0.587	0.947979	3.53989	1.76539	5.01043	2.23102	3.59505	3.01734	2.79263	2.92539	2.93358	2.63261	5.76417	0.958841	3.16703	4.00967	3.56175	2.52347	2.02278	0.99613	4.26712	4.76284	4.62391	0.655791	4.0835	3.45154
8656	ENSG00000144452.10	ABCA12	0.0218437	0.058056	0.417722	1.0161	0.0731152	0.0697737	1.03186	0.0376944	0.11726	0.482831	0.0994866	0.0940295	0.453792	0.0620988	0.0784266	0.0582984	0.176516	0.33289	0.111437	0.73375	0.587922	0.1851	0.0280926	0.0462706	0.0789304	0	0.0655197	0.0858355	0	0.09152	0.439585	0.0302169	0.137467	0.158643	0.0367329	0.00660594	0.356838	0.355104
14994	ENSG00000179869.10	ABCA13	0.112175	0.0650533	0.402743	0.55384	0.464382	0.618361	1.20706	0.0484425	2.93968	0.211402	0.137019	0.30766	0.288086	0.298987	0.834892	0.418932	0.560171	0.564785	2.31094	0.661411	5.07005	0.146412	0.16849	0.264354	0.229118	0.516842	0.0854701	0.759738	0	0.418085	0.653359	0.135869	0.169807	0.209285	0.267327	0.0660683	0.419223	0.661527
36559	ENSG00000238098.4	ABCA17P	0.157624	0.621119	0.882452	0.656769	0.13148	0.231556	0.899453	0.226585	0.360842	0.11701	0	0.035307	0.125044	0.153702	0.258648	0.111566	0.295039	0.787559	0.353725	0.545418	0.23499	0.0710962	0.0990424	0.377159	0.107177	0	0.350671	0	0	0.360893	0.458472	0.189344	0.164803	0.07526	0.179833	0	0.0927429	0.270153
3440	ENSG00000107331.12	ABCA2	3.33282	4.07595	8.46148	8.46148	12.7531	10.902	15.4083	18.2271	14.8349	9.73354	6.03197	15.8982	24.9328	14.6553	7.02095	21.8019	9.09598	19.3877	18.1602	16.5066	10.3016	13.0149	13.7362	18.7048	11.8788	6.96502	17.5102	10.2458	14.9957	12.9881	15.5645	23.8404	13.1029	13.0122	7.72093	13.8093	15.2835	10.4775
12406	ENSG00000167972.9	ABCA3	1.40366	2.50863	9.24935	2.1467	7.88492	7.80702	10.0982	18.5091	12.1045	2.12667	2.23557	8.28375	10.9366	14.3871	3.04325	22.0626	7.85262	14.8336	10.0766	11.5899	6.61762	3.50717	8.70334	12.2287	6.22024	2.23787	13.2716	1.49811	0.812695	12.6897	13.9097	22.2281	10.1288	8.30585	6.17888	13.1298	9.94647	3.3569
18268	ENSG00000198691.7	ABCA4	0.0287444	0.0547493	0.296475	2.16348	2.31355	1.77375	19.8291	0.150946	16.4943	3.19249	0.897403	2.88472	6.46396	1.33592	1.04398	1.50633	7.43153	64.8856	64.0997	53.53	19.4864	5.8368	8.93462	15.1018	1.38852	2.76839	2.14006	5.78594	9.24105	8.34726	12.8754	9.5199	4.76709	2.48831	1.34784	1.71261	22.2831	8.32665
9863	ENSG00000154265.11	ABCA5	7.34305	4.88062	4.1018	5.83528	6.01488	5.08765	6.98836	1.61391	4.79816	6.92136	3.63073	1.71166	1.08579	1.59989	4.53058	1.04823	4.66383	9.57839	11.7593	9.319	12.8738	5.79716	5.29909	5.02328	9.10847	7.00241	2.84378	4.11029	4.8621	4.6751	4.33279	1.05816	3.57804	5.07371	2.75149	0.763222	7.43274	11.7714
9861	ENSG00000154262.8	ABCA6	0.109968	0.0744797	0.0210683	0.041038	0.0772419	0.0497839	0.117838	0.27981	0.0869844	0.195953	0.128914	0.069198	0.658509	0.203862	0.0533679	0.0733645	0.209782	0.00654225	0	0.114783	0.375362	0.060744	0.101965	0.141133	0.164403	0	0.200394	0.544126	0	0.0623533	0.100964	0.0264487	0.0241781	0.128431	0.0258005	0.0299764	0.142455	0.543329
907	ENSG00000064687.8	ABCA7	0.424205	1.3071	1.40248	2.51975	2.96893	3.35347	9.20272	5.29403	7.74114	2.80019	4.60692	7.54935	7.37142	3.90675	5.53189	9.50062	3.67142	6.12108	4.1351	7.65544	5.54877	3.29111	5.65521	4.03271	2.61248	0	3.07511	4.21611	7.3287	3.04827	4.99879	4.82149	3.5035	3.94717	2.03603	5.47895	2.76443	1.88408
8174	ENSG00000141338.9	ABCA8	0.572869	0.237006	0.743379	0.571908	1.36899	0.507516	1.43017	0.589564	1.49438	1.36327	1.94624	1.48473	0.577602	0.85548	0.655264	0.247777	1.0968	0.172037	0	1.50585	1.63786	0.794912	0.331435	1.21177	1.92465	0.329012	0.498554	0.35796	2.48848	0.775345	0.554278	0.506035	1.04597	0.733193	0.163191	0.0306916	1.2225	2.23368
9860	ENSG00000154258.12	ABCA9	0.123553	0.189806	0.462102	0.0304523	0.627118	0.777909	0.446968	0.0433984	0.249238	0.0674736	0.655573	0.373481	0.0569575	0.0766312	0.102399	0.0521485	0.184364	0.00557986	0	0.153509	0.135817	0.119967	0.0221109	0.140106	0.147844	0	0.0814159	0.130213	0	0.331048	0.501248	0.125851	0.353213	0.17585	0.573044	0.0639657	0.211313	0.247958
31939	ENSG00000231749.1	ABCA9-AS1	0	0	0	0	0.0604664	0.0625437	0	0	0	0	0.748687	0	0	0	0.0769119	0	0.0654568	0	0	0	0	0.262501	0	0	0.276072	0	0.0903818	0	0	0	0	0	0	0	0	0	0	0.127251
1685	ENSG00000085563.10	ABCB1	0	0.467576	0.788912	1.06256	3.07897	1.49091	1.35403	0.116125	1.99524	2.17701	0.391491	0.21378	3.93686	0.414787	0.280749	0.475672	0.726429	1.73442	0.252465	1.85711	4.39128	0.79031	3.0969	2.49483	16.3256	2.27448	13.7794	8.42795	7.81347	2.73849	3.65867	1.09119	0.601327	2.25961	0.658938	0.464015	4.70257	11.8576
7219	ENSG00000135776.4	ABCB10	3.96937	3.697	6.30962	7.50505	7.53418	7.50423	7.43128	3.34857	7.34113	8.38541	4.24536	2.31053	4.24539	1.90459	8.90236	1.68155	7.38044	3.9706	3.86825	5.5921	7.6586	6.68138	7.10798	7.18701	10.1575	0.537869	3.98628	5.11222	12.2763	8.6065	8.36958	3.05022	7.61049	8.22266	7.61786	1.62221	8.61542	9.90087
48544	ENSG00000259689.1	ABCB10P1	0.10823	0.211337	0.0763578	0.071246	0.337183	0.324099	0.0423285	0.0457573	0.123048	0.0219948	0.13149	0	0.0706469	0	0.0728902	0	0.348861	0	0	0	0	0	0.0590154	0.076254	0.0454145	0	0	0.0836889	0	0.172023	0.115615	0.0348266	0.368912	0.331039	0.813476	0.150175	0.0150969	0.0404393
49949	ENSG00000261524.1	ABCB10P3	0	0.106667	0.0770012	0	0.0958084	0.180587	0.021384	0	0.0619776	0.044418	0	0.0336964	0	0	0.0122884	0	0.21165	0	0	0.0267501	0	0.0454905	0.119523	0.0385791	0	0	0	0	0	0.115784	0.140242	0	0.14638	0.111546	0.418319	0.060728	0.0458604	0
48837	ENSG00000260053.2	ABCB10P4	0	0	0	0	0.0951692	0.0785997	0.0106355	0	0.0176395	0.0220404	0	0	0	0	0	0	0.0936094	0	0	0	0	0	0	0.0766644	0	0	0	0	0	0.0691146	0.0697343	0	0.145662	0.0416029	0.416481	0	0.0152036	0
1255	ENSG00000073734.8	ABCB11	0	0	0	0	0.0639205	0.0319803	0.0763362	0	0.210751	0.058361	0	0.0150012	0.0325321	0.0630412	0.0933546	0.0250994	0.10488	0.0102403	0	0.0712453	0.229904	0	0.075801	0.0833181	0.099639	0	0.110126	0	0	0.0469026	0.0316188	0	0.173068	0.0834324	0.0877043	0	0.0320432	0.0573587
100	ENSG00000005471.11	ABCB4	0.490935	0.294737	0.733321	0.346844	1.24084	1.15685	1.60964	1.15827	1.72185	0.447586	0.356003	0.65533	0.348158	0.505578	0.595424	0.741738	1.19209	0.0531695	0.11763	0.420782	0.198168	0.739706	0.457526	0.645669	0.749285	5.85314	0.634493	0.790161	1.63353	1.11728	1.44878	0.454187	1.06622	0.902069	0.771367	0.495049	0.725232	0.386318
64	ENSG00000004846.12	ABCB5	0.143988	0	0.0508537	0.180867	0.13764	0.346549	0.351633	0.0148831	0.544171	0.459444	0.070385	0.147737	0.0294844	0.0339095	0.0641963	0.0623513	0.106471	0.0575573	0.177262	0.207646	0.0279253	0.017508	0	0.214283	0.0407513	0	0.0377364	0	0	0.299032	0.475003	0.0786608	0.302116	0.142372	0.0639081	0.0109227	0.192405	0.0608582
4510	ENSG00000115657.8	ABCB6	4.27108	2.91061	8.21931	5.13756	10.1809	9.62262	14.9297	9.28325	15.3478	7.7882	5.02206	12.0645	15.0656	11.1654	11.4013	14.5222	11.5523	12.1943	11.1903	12.8799	11.1471	13.4844	14.129	19.676	11.6107	7.16719	16.454	16.701	5.49763	13.2266	12.4491	18.527	9.14176	8.96422	9.20751	16.5531	11.8306	13.7645
6487	ENSG00000131269.11	ABCB7	3.99746	5.79271	10.6537	11.4604	13.2743	12.5023	11.7658	4.59867	11.3353	9.77737	8.10997	5.36351	4.86239	4.225	9.75143	3.07935	10.7068	12.3866	15.4637	12.8843	10.2104	6.94937	11.8207	10.3014	9.25123	40.7399	7.38216	6.28847	29.7451	10.0921	10.9516	5.82293	11.056	10.3303	10.9286	2.68604	11.9298	10.8052
17730	ENSG00000197150.8	ABCB8	1.42882	3.17124	6.16552	8.28935	7.79001	7.8739	9.46521	26.643	9.97848	8.43168	12.7918	22.4439	19.8676	14.159	8.13913	30.7956	7.3529	9.49786	8.90155	9.99051	9.15222	9.2504	7.6515	10.1726	7.51567	4.43855	14.7344	4.62754	8.27422	9.74266	9.10804	19.4243	9.01202	8.88122	8.46311	26.1553	9.43135	7.08327
9449	ENSG00000150967.13	ABCB9	0.43031	0.952437	2.03609	2.00912	1.7836	1.86123	2.39356	6.6118	3.0098	2.22127	2.72341	4.33042	4.65931	4.06775	2.41467	10.5134	2.30418	2.66527	1.87161	3.04837	2.06668	2.20931	1.63362	2.63608	2.38729	3.97672	3.57673	1.32955	0.571118	2.63076	2.31044	4.35484	3.13576	2.35333	2.15643	3.54916	2.50363	1.52535
2809	ENSG00000103222.14	ABCC1	1.45445	1.58804	7.07939	4.32216	11.7074	11.9476	10.942	2.05692	8.09198	6.28455	4.71465	11.2005	11.3904	10.6986	10.7905	3.69313	6.385	8.42857	6.69946	9.86489	6.28783	6.80586	7.20871	10.4315	6.45016	1.3907	4.26945	4.43031	5.32553	8.56067	10.4644	9.18288	8.77786	9.9474	9.35634	11.706	6.67559	4.14867
5599	ENSG00000124574.10	ABCC10	2.20535	1.8431	3.57847	4.65505	6.05301	6.283	6.91977	5.32684	4.80899	3.83533	3.71826	10.7872	12.3701	8.33703	6.27668	7.40017	6.23926	4.0208	3.7011	6.20829	8.04524	7.63084	7.72455	8.42243	8.81822	5.02577	11.2187	11.7565	8.5218	6.10971	7.39996	9.87849	6.30203	7.24201	6.50602	12.7108	6.18712	5.95434
5192	ENSG00000121270.11	ABCC11	0	0	0.0486442	0.0405749	0.0623895	0.031914	0.0822338	0.151214	0.0999854	0.0522348	0	0.0227304	0.144664	0.23235	0.0830001	0.0444113	0.140702	0.120304	0.0956545	0.0534077	0.201203	0.059793	0	0.157728	0.127698	0	0.152584	0	0	0.197884	0.0994245	0.0981791	0.0664234	0.118947	0.0790403	0.164737	0.16032	0.0255712
8099	ENSG00000140798.11	ABCC12	0	0	0.0696489	0	0.0193957	0.0721053	0.0200085	0.0421747	0.0634323	0	0.0283294	0	0.0355199	0.0246032	0.0188306	0.0649646	0.014371	0.00580612	0	0.00505097	0.216569	0	0	0.0722382	0.0196394	0	0	0.0378592	0	0.00407238	0	0.0137965	0.0230506	0.0353499	0.0259272	0	0.039512	0.038462
39149	ENSG00000243064.4	ABCC13	0	0	0	0.0467404	0.0127316	0	0.144594	0	0	0.0893242	0	0	0	0.116985	0.153179	0	0.020701	0	0	0	0	0	0	0	0.101066	0	0.107341	0.347431	0	0	0	0	0.0489119	0.136877	0.0279149	0.0591088	0	0
441	ENSG00000023839.6	ABCC2	0	0	0.193207	0.545572	0.703968	0.37185	0.565196	0.0159674	0.323917	1.85327	0.248145	0.329792	0.565542	0.561027	2.16328	0.13425	0.531431	0.093497	0.0880926	0.430353	1.20384	0.208076	0.440118	0.171154	12.0622	2.70339	8.15381	3.87238	0.91132	0.475314	1.1507	0.315644	0.273469	1.31682	0.833486	0.365889	1.61747	5.07712
3641	ENSG00000108846.11	ABCC3	0.193376	0.140786	0.168174	0.857971	1.84225	0.747984	3.38659	0.0173433	0.650337	3.15474	1.04479	1.92874	4.17262	2.3766	3.41672	1.55163	1.35415	1.31649	3.2415	5.0987	19.9769	1.37415	0.270713	0.312115	6.00842	3.76163	5.60622	8.55935	9.19085	1.55663	0.778085	1.54386	0.837107	3.59922	0.431286	2.14915	3.43152	8.59941
5676	ENSG00000125257.9	ABCC4	3.62503	3.41497	6.51832	1.6699	8.59089	11.0176	6.13454	2.49701	7.70796	2.66508	1.99885	1.39613	1.80585	1.74978	2.84305	2.12123	7.63772	5.92059	4.34651	7.04716	5.31129	2.51154	6.02439	6.31873	4.4433	0.615812	2.9519	1.99883	3.76709	11.2651	8.35262	3.04855	7.67646	6.50803	6.34159	1.09176	5.89585	4.47752
4366	ENSG00000114770.12	ABCC5	2.31782	3.01332	6.42395	6.32634	16.2448	15.0554	17.1307	4.59067	14.9892	8.53822	4.17099	6.52828	5.0891	10.6084	9.21093	5.11701	15.7412	26.6774	15.438	25.5184	23.7068	13.182	17.4091	20.2864	14.8644	28.1869	7.9668	8.88227	19.5752	17.2282	14.7774	10.1223	15.5733	16.4203	15.3757	6.32293	16.867	9.86691
26267	ENSG00000223882.1	ABCC5-AS1	0	0	0	0	0	0	0	0	0.0513041	0	0	0	0	0	0	0	0	0	0	0.0953695	0	0	0	0	0	0	0	0	0	0	0	0	0	0	0	0	0.103055	0
1946	ENSG00000091262.10	ABCC6	1.53284	1.16519	2.9781	1.96529	3.99114	3.59885	3.70911	0.938789	3.24514	2.94764	1.33292	3.08072	2.15096	3.87206	5.16643	3.03931	1.91066	3.62135	5.12754	7.45171	8.7266	1.79499	3.29772	2.9283	13.0898	1.07888	14.8891	11.743	3.99603	3.94999	5.04801	6.44263	2.41215	3.91749	2.42293	6.72415	3.40819	7.58046
46300	ENSG00000256340.4	ABCC6P1	0.28287	1.23263	1.78243	1.77899	3.50396	3.07109	0.739579	0.213179	0.71442	2.09479	1.21351	2.0784	1.6851	2.26104	4.9674	2.85108	1.81949	3.52924	3.51332	5.37996	6.15488	2.33213	2.68158	1.9848	9.58503	1.27678	7.52367	6.75614	1.73435	2.53134	3.51742	3.71425	1.35188	3.28077	1.96678	2.45027	4.23859	6.1293
45645	ENSG00000255277.2	ABCC6P2	1.44046	0.491772	2.55345	1.39714	3.22856	3.31351	2.22055	0.430199	2.41861	1.47717	4.15065	3.00388	3.72692	4.06948	4.20111	3.15106	1.89124	3.13261	1.54388	4.40314	5.30845	1.8154	0.966913	2.47389	5.06918	0	6.53825	5.93066	2.83153	2.87447	3.63479	4.8993	1.94201	3.03098	2.14976	3.97056	3.52994	5.32064
124	ENSG00000006071.7	ABCC8	1.10065	0.53728	1.99038	0.335104	1.06515	0.814233	1.35303	1.38033	1.21503	0.920662	0.346867	0.658519	1.74022	2.35601	0.156218	2.875	2.6005	0.150716	0	1.08089	2.65496	0.567565	0.953196	0.471827	2.36607	5.12923	2.30084	4.17657	2.97019	1.38893	0.868146	1.07225	1.06694	1.29779	0.335736	0.826501	2.93361	3.96102
1090	ENSG00000069431.6	ABCC9	1.00642	0.105249	0.542223	0.631336	1.37344	0.929994	1.28544	0.133639	0.521115	0.774182	0.537196	0.188839	1.06246	0.958056	1.19184	0.437352	1.01104	2.89563	1.59847	2.81354	1.56031	0.979708	0.75524	0.777442	1.43148	0	0.790755	0.578046	0.424768	0.885395	0.724202	0.258901	1.25481	1.54627	0.397411	0.255782	1.51408	3.6694
2631	ENSG00000101986.8	ABCD1	0.0746254	0.885383	1.73532	3.00249	3.40185	3.5649	4.32637	6.23443	4.20734	4.93845	2.76243	8.11916	8.68605	5.82491	5.53552	9.42981	2.48063	1.81516	2.12397	2.29461	1.99791	2.96963	2.49956	3.86628	2.46221	3.88987	7.89304	3.07537	1.05788	2.36619	3.31086	5.8769	3.7031	3.71916	3.33051	12.4434	2.59358	2.45921
23700	ENSG00000215151.4	ABCD1P2	0	0	0	0	0	0	0	0	0	0	0	0	0	0	0	0	0	0	0	0	0	0	0	0	0	0	0	0	0	0	0	0	0	0	0	0	0	0
49726	ENSG00000261233.2	ABCD1P3	0	0	0	0	0	0	0	0	0	0	0	0	0	0	0	0	0	0	0	0	0	0	0	0	0	0	0	0	0	0	0	0	0	0	0	0	0	0
27287	ENSG00000225293.1	ABCD1P4	0	0	0	0	0	0	0	0	0	0	0	0	0	0	0	0	0	0	0	0	0	0	0	0	0	0	0	0	0	0	0	0	0	0	0	0	0	0
23391	ENSG00000214330.4	ABCD1P5	0	0	0	0	0	0	0	0	0	0.0671707	0	0	0	0	0	0	0	0	0	0.120831	0	0	0	0	0	0	0	0	0	0	0	0	0	0	0	0	0	0
13657	ENSG00000173208.3	ABCD2	2.89629	2.00519	0.538672	0.280972	0.213242	0.218839	0.955419	4.21702	1.23062	0.146602	0.223626	0.244306	0.37479	0.0878125	0.030562	0.62897	0.588197	2.34015	3.98652	1.6043	1.50436	0.182547	0.538488	0.927565	0.298408	6.05969	0.207821	0.520899	1.1111	0.848427	0.728677	0.143592	0.459878	0.315897	0.226742	0.011967	1.0887	0.486562
4771	ENSG00000117528.7	ABCD3	20.2359	16.4664	21.9775	28.1666	22.842	23.0177	22.2357	12.6438	22.136	16.115	12.4356	8.5	8.58333	6.58926	14.7128	8.39549	21.1263	27.6154	27.5471	27.6701	33.2864	18.6624	18.4977	20.9152	19.4629	35.4099	13.4573	15.2397	13.756	26.7175	25.001	9.87366	22.201	21.094	19.7113	4.57196	27.3455	22.0495
4987	ENSG00000119688.16	ABCD4	3.91441	9.70303	12.514	14.874	28.1595	29.0494	23.3768	9.44441	24.6657	17.5895	17.2505	22.3703	19.1798	24.4692	22.8368	11.0212	20.1469	13.8045	27.5036	20.5498	20.2548	24.8513	25.6579	29.2465	33.7677	8.60384	25.3896	25.1611	13.0357	22.0232	23.1065	26.0448	21.9006	23.0688	21.3772	21.0479	19.8278	23.7315
11416	ENSG00000164163.6	ABCE1	49.7603	39.0817	25.3796	27.3774	36.3647	34.2002	22.7362	25.6937	22.1476	22.7467	34.5462	10.8222	12.7084	8.59693	19.2748	12.6798	25.4693	16.1884	25.5533	19.4499	20.8226	22.734	32.4883	26.7858	22.6731	38.5821	16.2589	10.8848	39.5944	31.8349	28.821	8.29306	30.5812	28.3407	36.0722	6.68033	23.379	19.0027
20348	ENSG00000204574.8	ABCF1	4.3277	7.77472	25.2932	27.664	36.0526	37.1045	23.8825	16.4691	26.5057	21.7028	16.9489	18.0715	17.1691	22.1489	22.0914	12.4903	27.8903	12.8819	9.60484	16.7958	18.5804	20.8719	24.1604	22.3219	29.2298	10.2936	21.2009	26.1393	13.375	35.0568	31.2271	28.1806	32.6592	32.2162	39.1295	19.8656	24.5483	20.872
506	ENSG00000033050.3	ABCF2	3.09578	3.77765	20.0196	12.1701	19.7734	19.4375	15.2459	11.1166	17.2539	11.0219	9.87827	16.7054	14.0306	19.4824	12.344	9.76098	18.2546	9.72625	9.96122	11.7207	7.64737	10.9636	16.1363	17.0387	13.5015	20.9888	16.9204	8.13469	13.5028	19.799	17.6082	27.0699	21.8386	20.1741	23.4612	25.8056	15.3553	10.479
38743	ENSG00000242159.1	ABCF2P1	0	0	0	0	0	0	0	0	0	0	0	0	0	0	0	0	0	0	0	0	0	0	0	0	0	0	0	0	0	0	0	0	0	0	0	0	0.0153954	0
29778	ENSG00000228769.1	ABCF2P2	0	0	0	0	0	0	0	0	0	0	0	0	0	0	0	0	0	0	0	0	0	0	0	0	0	0	0	0	0	0	0	0	0	0	0	0	0	0
10721	ENSG00000161204.7	ABCF3	3.70061	7.65819	14.8131	18.9811	20.5871	18.787	18.3566	9.61365	19.6013	18.026	8.09389	30.9666	30.041	24.5392	20.1355	18.8989	16.9705	13.3867	13.9456	20.0082	17.474	20.9444	16.5571	19.5829	19.4034	8.7136	30.8299	23.852	23.7193	19.8459	19.2141	26.2838	17.2043	18.7911	15.776	35.1552	19.5848	19.2847
10559	ENSG00000160179.14	ABCG1	0.235172	0.151782	1.54525	1.33484	2.07719	1.96739	6.93502	0.717058	6.46155	2.79903	0.589516	1.66381	5.8388	2.31884	16.9114	3.60974	3.16232	11.8419	11.8834	12.3458	5.40453	3.43682	8.9906	14.5112	1.30489	0	1.58716	1.28721	0.622015	2.70481	4.99291	5.91244	2.38268	2.12874	1.64717	2.36969	6.17447	2.71685
4890	ENSG00000118777.6	ABCG2	0.107397	0.376857	0.565371	3.53861	0.274984	0.875597	0.814289	0.380289	0.150706	1.67667	0.619217	0.400334	1.20743	0.391215	1.66253	0.105624	0.23927	0.0168892	0	0.384715	1.47653	1.47058	0.873865	0.0903446	1.04165	0	0.892774	0.638551	0.84921	0.271877	0.490119	0.209671	0.41261	0.68302	0.599599	0.324394	0.753761	2.02685
13475	ENSG00000172350.5	ABCG4	0.340687	0.502857	1.06787	0.362632	0.897381	0.881895	0.984843	1.11412	1.32271	0.580091	0.264592	0.801897	1.02342	1.07724	0.52189	1.39137	1.12821	1.25326	0.576383	1.26839	0.877886	0.999853	1.29024	1.99333	0.437821	0	0.799197	0.246142	0	1.21943	1.59265	1.59103	0.919283	0.978074	0.762661	1.12655	1.36275	0.656928
7676	ENSG00000138075.7	ABCG5	0.0769343	0	0	0	0.0510115	0.0756478	0.10541	0.0321465	0.204506	0.228927	0.0946456	0	0.0599841	0.0719847	0.138691	0	0.0950234	0.0196081	0	0.0666496	0.103676	0	0.0865763	0.0283043	0.404888	0	0.305008	1.04673	0	0.0603916	0.0554831	0.0644076	0.0475117	0.082771	0.143366	0.0259755	0.115705	0.405512
8579	ENSG00000143921.6	ABCG8	0.0866529	0	0	0.0517654	0.0224986	0.0315112	0.0614698	0	0.0429482	0.130512	0.050503	0.0494513	0.154113	0.0217543	0.297746	0.0508799	0.0508209	0.0197013	0	0.208173	0.221741	0	0.0433325	0	0.814734	0.789619	1.38507	0.548291	1.31066	0.00820448	0.0991633	0.11134	0.0469671	0.187913	0.116455	0.196745	0.0787499	0.735807
8590	ENSG00000143994.9	ABHD1	0	0	0.791512	0.138431	0.864869	0.390148	0.610362	0.169545	0.793374	0.420578	0	0.494105	0.253657	0.708765	0.162529	0.782944	0.339035	0.51237	0	1.30347	0.260462	0.16829	0.440411	0.495743	0.0909377	0	0.455015	0	0	0.289377	0.663772	0.863896	0.495657	0.326078	0.580841	0.947428	0.404758	0.312583
8716	ENSG00000144827.4	ABHD10	14.9188	16.089	26.7476	15.2536	24.702	26.3632	19.5728	14.1713	23.5071	13.7871	19.7648	14.3411	10.0066	8.91239	16.8491	12.3509	24.7251	15.5192	15.7772	19.7053	18.0408	14.3042	25.3236	21.4924	18.7474	15.9674	14.8388	11.7067	6.56436	23.7316	21.3547	14.74	24.0735	20.1644	22.3177	6.19871	24.1065	17.6346
3285	ENSG00000106077.14	ABHD11	1.70798	3.17757	9.56497	16.404	10.7827	12.4105	16.7079	4.37051	18.4115	14.1146	5.35451	16.419	15.139	14.8793	8.1667	14.1225	12.0014	24.4342	25.3239	22.2029	26.5515	12.8998	13.7375	17.2248	15.9025	1.50087	18.2797	18.4327	13.4956	11.1482	14.8055	20.5167	10.894	12.1879	8.70266	18.5775	16.363	19.0766
2447	ENSG00000100997.14	ABHD12	3.92658	7.97847	12.9347	29.582	18.7701	21.5103	22.0463	15.7039	25.9906	18.2024	9.90257	28.2957	42.2979	36.4524	24.8706	24.607	16.9998	12.9554	9.68181	17.9206	21.7663	15.0443	17.8725	18.1337	35.4597	7.49664	48.8183	24.8637	30.4439	21.9065	23.9805	36.6057	20.1542	23.1269	18.7004	49.5122	21.712	20.0088
6585	ENSG00000131969.10	ABHD12B	0	0.141037	0	0	0.799642	0.579839	0.224293	0.115772	0.646418	0.659086	0.29674	0	0.281253	0.672534	0.947145	1.87649	0.795742	0.420904	0	0.157749	0.461366	0	0.824846	0.253565	0.421509	0	0.588774	0.288123	0	0.505663	0.505317	0.207195	0.400793	0.331914	0.23372	0.451964	0.518533	0.67823
7962	ENSG00000139826.5	ABHD13	5.95017	5.72759	4.3626	8.12393	6.54346	6.302	5.80175	4.17571	6.14042	5.83121	5.93135	3.55821	2.08591	2.10872	4.89779	2.95802	5.88347	7.11569	6.65241	7.18452	6.63495	5.49587	6.71199	7.29606	5.81382	0.349481	4.32705	3.39861	1.0661	6.61832	6.90061	3.09237	6.86835	6.13823	6.65357	1.29012	6.26048	5.63125
40392	ENSG00000248487.4	ABHD14A	5.70979	8.34069	13.9637	9.30597	12.5964	14.1036	23.3669	25.3673	31.3454	12.1088	25.7989	45.0115	56.8441	32.5878	17.7296	73.8524	18.916	36.822	24.3006	32.5477	20.6435	16.2154	20.3726	26.7967	15.9943	0	39.6039	17.9224	11.3694	19.1756	24.1388	46.695	20.6074	17.5054	13.4223	49.1433	24.8872	19.5158
4370	ENSG00000114786.11	ABHD14A-ACY1	9.77e-15	3.34e-07	0.0330355	0.174244	0.583509	1.16359	1.12105	1.19354	2.18196	0.477339	1.17519	2.09408	2.83913	3.44032	1.20535	1.71592	1.44785	1.45733	0.000252345	1.31089	3.19585	1.53152	3.37297	2.55295	3.22466	8.54e-66	2.64391	1.10185	2.67e-38	1.34169	1.41067	2.78058	2.06538	1.70066	0.962416	2.78613	1.05631	1.88426
4368	ENSG00000114779.15	ABHD14B	2.985	4.37275	4.72545	22.8149	10.6681	9.49144	24.0658	4.99652	20.471	27.2829	17.1454	33.1001	51.2191	31.114	23.2798	32.7998	12.4585	18.3895	12.0438	24.4973	23.7008	14.3846	7.06695	9.22061	21.8546	2.86898	40.3156	25.278	15.3996	11.1878	15.6704	22.0727	11.185	13.7632	7.28239	26.509	18.2465	28.5185
12608	ENSG00000168792.4	ABHD15	0.0695418	0.194912	0.572409	2.27458	1.34315	1.46004	2.27472	0.29441	2.10302	2.43563	0.747214	2.41674	2.02335	1.82034	4.85988	1.33633	1.179	1.61778	1.70455	2.46696	3.356	0.623098	0.44542	0.643857	2.8432	1.91825	3.13809	2.36311	1.04614	1.27131	1.63085	1.7467	1.35525	1.61172	1.01998	1.60539	2.15111	3.59342
20277	ENSG00000204427.7	ABHD16A	6.76299	9.24871	18.9426	22.4476	24.4661	27.3127	20.6769	22.7558	24.8425	17.9333	19.4379	40.0926	42.5448	34.2296	17.6389	48.1338	22.1719	15.4682	27.6986	20.3218	21.3402	22.2068	19.7145	21.3796	30.954	279.627	45.6956	22.9593	63.8807	22.9093	22.4843	37.336	24.0788	26.7063	27.376	64.0408	24.0222	21.9365
15719	ENSG00000183260.5	ABHD16B	0.349007	1.24003	1.37496	1.7007	2.82017	3.1834	2.14036	4.70091	2.48462	2.74075	1.0995	3.10714	4.20304	3.31757	2.35031	5.65735	2.03847	0.692639	1.10978	2.05727	1.79258	1.27901	1.53	1.29744	3.28653	0	4.71361	2.28802	1.31434	1.97308	1.98627	3.10285	2.54592	2.51762	2.29987	4.39279	1.89442	1.52714
6250	ENSG00000129968.11	ABHD17A	4.17806	12.9857	10.9435	13.4095	10.1129	10.8328	10.9423	40.9622	12.2732	11.0361	24.1788	24.4475	22.6841	21.8141	10.3925	52.7784	11.063	7.15297	7.61473	10.0479	8.19198	10.8044	7.98351	11.285	10.1393	1.89766	17.3568	10.8298	8.95881	11.8876	11.7931	21.984	11.8034	11.1772	11.4093	33.0495	11.834	12.1648
20061	ENSG00000203835.5	ABHD17AP1	3.29261	9.50525	12.1634	11.6024	9.62975	10.2827	10.8246	42.9271	13.8311	11.4738	22.605	28.2206	30.0346	20.3728	9.05512	48.6169	11.0918	8.4184	7.65419	10.3407	9.91325	11.6911	8.7702	10.7859	9.48392	0	18.499	9.48073	2.5506	10.8317	11.4433	22.8168	11.9731	11.1272	10.6533	31.3189	12.1485	10.5655
18252	ENSG00000198658.4	ABHD17AP2	4.02526	9.50766	14.9585	12.5599	10.5422	10.6169	11.1717	41.9281	13.2158	10.3392	24.2817	29.3501	31.1694	21.0999	9.98022	51.3326	9.71632	7.63907	7.06809	10.0112	7.72252	10.9151	9.07061	10.7898	8.91596	3.27771	19.0072	9.22861	0	10.4949	12.0675	21.9482	11.607	11.3379	12.0035	33.3486	12.6565	12.0961
41755	ENSG00000250536.1	ABHD17AP3	4.08978	8.61724	12.89	11.2906	9.45534	8.62476	10.2073	35.6329	11.0946	9.03868	21.7368	26.0087	27.839	19.3428	8.10382	46.1559	9.25135	7.6136	3.82303	9.87855	8.08934	8.45622	10.4392	11.7597	8.50703	0	16.9528	7.9429	8.3094	10.123	10.7615	18.7111	10.3947	10.7791	9.69663	28.0584	10.8279	9.6306
30011	ENSG00000229107.2	ABHD17AP4	0	0.334802	0.2116	0	0.103626	0.0873884	0.222861	0.400409	0.0973548	0.162936	0.195351	0.335816	0.504881	0.605102	0.0845956	0.354221	0.0949915	0.0693466	0	0.176498	0	0.2367	0	0	0.0599309	0	0.242893	0	0	0.239243	0.11832	0.218211	0.178498	0.290741	0.32839	0.71607	0.164447	0.241973
15523	ENSG00000182502.2	ABHD17AP5	0	0	0.212155	0.0832456	0.0776628	0.0293016	0	0.536314	0.024427	0	0.195219	0.0841855	0.16877	0.152018	0.140863	0.444215	0.0953951	0	0	0.176625	0.172214	0	0.157659	0	0.120377	0	0.0407918	0.273561	0	0.0901088	0.119089	0.0882349	0.142234	0.0364044	0.122486	0.0794623	0.0407306	0.179443
28518	ENSG00000226981.2	ABHD17AP6	0	0.286956	0	0.274379	0.130869	0.123396	0.16557	0.566887	0.147226	0.0905627	0.163227	0.207561	0.138877	0.251012	0.117211	0.658127	0.108248	0.144909	0	0.0891574	0	0	0	0.0847492	0.0504457	0	0.412293	0	0	0.153378	0.101425	0.301542	0.212998	0.339476	0.277823	0.334885	0.309785	0.353247
3443	ENSG00000107362.9	ABHD17B	2.49324	5.60431	18.3001	10.5087	22.7111	24.6474	14.0295	5.51073	17.3646	7.12235	6.25721	5.4673	3.60345	4.52106	7.91461	3.42073	16.8929	10.287	17.1922	13.9389	15.0653	11.3291	17.3573	21.811	14.9075	17.6609	7.03722	8.02459	21.5236	22.2824	19.1271	12.2267	19.6319	18.7775	21.0473	6.08912	18.4291	11.3116
7341	ENSG00000136379.7	ABHD17C	9.11585	8.93583	16.1656	20.7044	15.3272	16.2567	11.4145	10.0873	13.5222	12.5364	7.65946	4.79607	12.1941	12.347	7.85785	6.32202	15.5375	7.25307	16.5975	10.8679	18.7782	10.81	13.2066	9.60332	15.197	52.0845	7.44539	13.8077	21.2776	17.9351	14.7881	13.0762	15.2458	15.3163	14.9917	4.96948	20.2166	17.8386
8066	ENSG00000140526.12	ABHD2	0.695433	2.19774	7.8498	9.48105	11.5382	10.9806	26.3779	3.6814	27.3402	10.5555	4.0426	5.81581	9.68044	8.95663	9.48396	3.12592	16.1432	104.08	70.3792	82.2543	49.2542	14.1736	19.5761	32.6856	10.6757	19.5514	6.2819	7.96794	26.7131	27.5377	36.2926	23.8699	16.6049	13.6403	8.66888	2.75757	36.4732	20.9827
10316	ENSG00000158201.5	ABHD3	8.41182	9.74418	5.72562	5.32222	7.07355	5.94783	7.62479	4.70324	7.56929	5.19145	3.10967	2.54033	2.684	2.03111	6.94665	1.33154	6.64403	15.1403	7.26892	11.0697	11.3737	5.21138	4.69085	3.75862	8.25642	1.11184	4.28184	6.41771	8.67831	7.81091	6.41401	4.35302	5.7582	6.82212	10.6221	3.64431	7.7723	9.54462
2335	ENSG00000100439.6	ABHD4	1.5268	2.97084	8.60235	14.99	12.1739	13.1269	17.6657	6.0015	18.1549	12.9323	8.3686	22.6448	30.1586	20.5461	17.3499	14.974	11.0027	18.335	19.7041	22.148	13.0069	12.1036	15.6251	18.7225	11.1848	5.66282	18.0831	9.10407	12.2907	15.3414	19.7803	29.3935	14.2559	14.0982	13.4331	32.7992	16.5931	11.8172
289	ENSG00000011198.3	ABHD5	2.72308	4.2499	5.39984	7.44732	5.51001	6.01169	6.21618	2.91483	7.02972	4.68341	4.61772	5.35793	2.41358	1.26493	6.89777	2.80163	5.31394	8.57431	4.30755	7.74571	7.71568	3.97338	7.33336	6.05169	6.63156	5.01493	6.49408	3.50821	2.01154	6.79794	6.73387	4.75529	5.90316	6.16059	7.07364	3.00812	7.36698	7.28499
11244	ENSG00000163686.9	ABHD6	2.14436	2.39168	5.96667	1.93219	4.93084	5.53738	9.77936	8.51992	13.3873	2.14515	1.92786	3.48183	2.92904	3.71621	4.68846	4.601	8.14951	11.1436	8.77887	9.80346	6.3757	3.79772	7.61293	11.4633	6.10182	1.74263	9.45845	4.90574	3.75773	11.0874	10.1099	11.8221	6.65918	5.84711	4.26221	3.41193	8.68163	7.4915
5949	ENSG00000127220.5	ABHD8	2.86218	7.34031	12.4872	7.17768	7.5135	7.82305	9.36006	34.3968	12.0547	6.22217	14.7927	20.6843	19.1143	16.5032	6.77822	34.7995	8.19635	10.2357	10.5444	11.1397	6.36329	9.52225	11.1833	11.7092	6.27466	2.72197	14.9568	5.44366	7.55336	9.76939	11.2282	20.2164	10.8229	9.48093	8.79569	25.2797	11.5499	6.24931
7402	ENSG00000136754.12	ABI1	7.80213	6.79262	15.851	21.5344	17.4195	17.1365	20.9777	6.15914	16.6134	17.7852	10.5569	9.15837	10.3146	7.70327	17.3262	5.84729	16.0343	13.0766	12.8378	19.1473	21.4519	14.5093	14.1206	17.3499	19.8547	23.482	15.8134	11.6821	18.2812	18.093	21.6102	10.7374	19.4585	19.7717	17.0561	5.35737	22.7594	19.61
7750	ENSG00000138443.11	ABI2	15.9857	15.1887	50.0009	16.4264	47.0479	46.2296	31.547	27.2377	35.9302	11.6388	14.2399	11.4285	8.36488	18.2985	12.9637	7.89069	42.5468	20.4319	18.0813	26.7704	18.3666	21.0043	43.7842	42.0883	31.9592	44.318	13.3623	10.6517	9.45627	49.25	41.5844	20.2676	50.046	38.524	45.9087	14.9935	41.1204	22.2445
3628	ENSG00000108798.4	ABI3	0	0	0.257247	0.10081	0.341603	0.396589	0.263744	0	0.104413	0.408194	1.05026	1.78467	0.606329	0.624604	0.927346	0.697502	0.277863	0	0	0.0731126	0.172198	0.443001	0.105292	0.196568	0.137968	0	0.363236	0.16264	0	0.283409	0.502399	0.484467	0.195536	0.301517	0.421597	2.2466	0.144076	0.302141
9850	ENSG00000154175.12	ABI3BP	0.546263	0.273406	0.711155	7.79313	1.94829	1.38567	7.70353	0.414767	1.91973	6.20684	1.52282	1.04296	3.35995	1.83047	9.42323	1.5817	3.34384	2.70631	21.4107	29.345	12.3698	5.60134	2.36507	1.97953	9.4391	2.20983	4.26135	10.0772	5.56737	2.37148	2.80555	0.922333	2.61115	3.70399	1.00018	0.256029	6.22473	11.5941
2095	ENSG00000097007.13	ABL1	2.28679	5.63441	22.5772	17.3848	27.1443	27.0446	25.4066	18.32	29.4169	20.8441	22.0801	42.7005	38.9877	45.6511	21.2141	27.9959	24.4303	18.9288	17.5835	25.3034	15.3777	19.8607	19.014	22.9729	25.8504	5.04682	32.6097	12.8402	13.9069	29.7366	28.8457	44.5933	33.6883	31.1946	28.4703	51.3961	27.0036	20.2048
8451	ENSG00000143322.15	ABL2	0.546847	0.754196	2.9247	2.34298	3.51248	3.32087	2.63021	1.16142	2.71551	1.87324	1.12363	0.812141	0.739622	1.50456	2.1777	0.712542	2.84291	2.11571	3.15253	2.96689	2.21849	2.49945	3.2334	2.7158	2.98347	4.4693	0.865005	1.54073	2.4313	3.46956	3.06735	1.80443	3.6278	3.67777	3.95818	0.673231	3.30581	2.21506
2103	ENSG00000099204.14	ABLIM1	2.59518	2.69754	8.9336	7.169	19.0557	18.3197	26.5434	2.82393	26.0975	14.3194	5.41348	6.00184	9.05097	7.47734	27.7013	3.18295	17.2641	41.2362	53.2947	46.8093	35.4735	20.5939	29.2411	45.5066	16.8453	7.41032	8.97705	13.8299	9.74541	23.5625	28.9681	13.9203	18.4803	17.8798	13.5291	3.25883	31.3971	18.4424
11342	ENSG00000163995.14	ABLIM2	1.0906	1.16695	1.83943	0.970001	1.64616	1.92554	4.26187	3.29363	9.13929	0.564047	1.35902	1.9746	2.26753	4.25757	0.575839	4.6732	4.22714	14.0802	15.0549	8.46484	4.13875	1.46903	4.15473	4.33222	1.43637	8.73047	3.90875	1.61414	0	3.74326	4.80574	5.7169	2.89316	1.9633	1.42174	2.00934	5.78222	2.08403
13659	ENSG00000173210.15	ABLIM3	1.77927	1.98144	2.56622	3.26535	1.38456	0.684194	1.95139	3.06124	2.82451	1.15068	0.995867	0.462244	1.95067	4.71556	1.27717	1.56155	2.31611	0.163612	0	1.09409	4.36168	0.806564	0.906865	1.15524	2.02312	1.0564	2.57859	1.19962	4.40235	1.91732	0.963934	2.30809	2.80158	3.10971	1.27415	1.04091	3.73672	1.5732
14039	ENSG00000175164.9	ABO	0	0.0345023	4.5e-06	1.08523	1.64575	1.45877	0.910496	0	0.135768	1.09162	0.109572	1.54e-06	0.310007	0.0949485	3.88848	0.207372	0.461138	0.130897	0.55162	2.10354	7.29615	1.67746	0.775439	0.169073	7.96555	7.24e-05	2.51808	6.36658	1.54291	0.957657	0.929192	0.592738	0.433073	1.5749	0.646913	0.457477	2.42185	5.95234
10522	ENSG00000159842.10	ABR	7.79888	12.6537	41.556	21.1445	44.1889	48.7942	61.296	46.5704	61.3883	18.7731	22.9498	49.1134	41.9783	56.4498	31.3922	51.5929	52.5364	32.7263	27.1427	46.7679	31.3797	21.9686	32.2816	46.3896	41.8984	26.3027	38.9563	21.4318	15.678	55.4608	55.1473	61.2984	56.3298	50.2232	44.4158	54.2119	53.5364	31.7956
13896	ENSG00000174429.3	ABRA	0.0671315	0	0	0	0.0160886	0	0	0	0.0116764	0.0170984	0	0	0	0	0	0	0.00851294	0	0	0.0106603	0.026985	0	0	0	0.0175559	0	0.0114895	0	0	0.00836863	0	0	0.00902534	0	0	0	0	0.0153923
8932	ENSG00000146386.7	ABRACL	46.4565	53.8718	46.6229	57.5252	39.5809	42.2512	42.9927	140.705	38.0828	34.8867	62.8601	46.9162	27.813	31.8186	41.2873	46.5453	40.8561	14.1478	4.9919	26.8866	31.0244	32.3712	36.8462	27.3511	46.932	10.6152	51.4618	40.4747	25.7267	42.5275	36.1648	36.5293	33.5094	42.4834	54.2399	35.7336	31.3371	36.8567
8896	ENSG00000146109.3	ABT1	6.27678	9.64954	18.8874	17.7508	21.0567	20.9429	13.4964	10.6567	16.0594	15.5989	21.7628	30.3046	19.3659	22.3743	13.077	22.0391	17.2751	5.56452	5.4589	8.24663	9.3789	14.5697	15.0751	13.3858	15.0573	0	23.1519	12.0582	11.7082	15.1771	16.4889	21.8169	17.1819	16.7636	19.0529	31.6891	12.873	12.0516
41729	ENSG00000250496.2	ABT1P1	0	0.261855	0	0	0.0276899	0	0	0	0	0	0	0	0	0	0	0	0.0314186	0	0	0.0367936	0	0	0	0	0	0	0	0	0	0.0307796	0	0	0	0	0	0	0	0
4346	ENSG00000114626.13	ABTB1	1.25354	2.27451	1.63854	2.24922	2.33827	2.27156	4.75177	9.97563	4.0322	4.28654	5.32512	5.81055	6.17597	4.13548	4.3135	17.3229	3.27825	6.63465	9.83287	8.5317	7.73267	4.51366	5.2457	7.58719	2.8182	1.27669	6.67696	6.78145	5.32602	2.95774	3.78136	5.13704	3.02668	2.86867	2.34064	3.74349	4.01325	5.32457
11892	ENSG00000166016.4	ABTB2	0.598689	1.62707	3.45571	4.05765	2.90023	2.78777	3.63912	3.22214	4.28283	1.91421	2.73108	4.34866	4.32566	5.15664	2.90669	4.42809	3.75509	1.57253	3.17714	2.7952	2.22636	2.11058	3.43363	3.7002	1.88095	0.516472	2.72955	0.848521	0	4.20943	3.62629	5.65543	4.1689	3.37752	3.15029	6.4543	3.10741	2.97034
25018	ENSG00000221486.1	AC000003.1	0	0	0	0	0	0	0	0	0	0	0	0	0	0	0	0	0	0	0	0	0	0	0	0	0	0	0	0	0	0	0	0	0	0	0	0	0	0
51230	ENSG00000264194.1	AC000003.2	0.14911	0.14082	0	0	0.0136928	0.0421583	0.0139473	0	0.0105809	0	0	0	0	0	0.0513265	0	0	0.0785966	0	0.0370351	0.0470129	0.05991	0	0.102749	0	0	0.0203705	0	0	0.0146982	0	0	0.0164542	0.0529381	0.0185528	0	0.0205391	0
24713	ENSG00000221069.1	AC000029.1	0	0	0	0	0	0	0	0	0	0	0	0	0	0	0	0	0	0	0	0	0	0	0	0	0	0	0	0	0	0	0	0	0	0	0	0	0	0
48974	ENSG00000260246.1	AC000032.2	1.91819	2.40354	4.89585	2.6166	2.68686	2.5102	3.76322	2.12266	3.39227	15.5876	11.7818	24.2576	4.23324	5.06734	2.36128	9.22266	6.09631	8.57813	7.34514	3.43026	3.91485	5.58069	4.99462	5.27789	4.43274	5.11354	4.18576	5.12425	0	2.47086	2.68027	3.90971	2.14884	2.86693	1.93392	2.99905	2.86654	9.06469
27740	ENSG00000225929.1	AC000036.4	0	0	0	0	0.0370105	0	0.0365216	0	0	0	0	0	0	0	0	0	0	0.0176991	0	0	0	0.053768	0	0.0458735	0.0269804	0	0	0	0	0	0	0	0	0.0152439	0	0	0	0
38741	ENSG00000242156.1	AC000041.8	0	7.94658	11.2029	24.9831	18.6277	11.666	18.0027	7.55108	28.6771	16.5435	11.6134	23.1635	41.662	54.1415	19.7197	22.8941	22.1743	33.5319	38.8358	27.0801	13.1487	7.8503	28.4063	7.91643	17.8722	0	44.5243	10.0799	0	16.6043	29.1842	42.955	27.6059	46.5623	30.3952	82.2141	37.7211	29.008
27089	ENSG00000225007.1	AC000067.1	0	0	0	0	0.16987	0	0.361408	0	0	0	0	0	0	0	0	0	0	0	0	0	0	0	0	0	0	0	0	0	0	0	0	0	0	0	0	0	0.275577	1.1589
57137	ENSG00000273212.1	AC000068.10	0	1.20214	0.407156	0.201512	0.582107	0.563212	1.35308	0.501631	0.779235	0.256513	1.19907	0	0	0.348964	0	0.40506	0.87043	0.698357	0	0.244111	0.408523	0.260098	0.339676	0	0.411686	0	0.275899	1.7756	0	0.719313	0.660063	0.296741	0.686327	0.563112	0.0862279	0.372357	0.849163	0.400575
16201	ENSG00000185065.6	AC000068.5	0.204683	0.0986941	0.283792	0.33748	0.773565	0.796835	0.590801	0.256038	1.0125	0.430692	0.708764	0.650268	0.512288	0.803084	0.443995	0.311238	0.393084	0.432814	0.453942	1.27732	0.693346	0.22912	0.3542	0.93662	0.397576	0	0.139785	0.0895957	0.812503	1.06532	0.850935	0.990989	1.07752	0.854125	0.842698	0.393438	0.631358	0.316519
57192	ENSG00000273300.1	AC000068.9	0	0.874573	1.88225	0.650342	4.40714	2.6876	2.63678	1.15765	2.76823	2.7955	0.57344	0.61018	0	1.57819	1.71721	0.921362	3.07218	2.9183	2.02396	2.82093	3.59876	1.96383	4.17044	4.43145	1.87031	0	0.830021	0.807858	0	3.78024	2.03489	1.23362	1.68641	2.63184	1.75342	0.803072	1.79996	2.83803
31025	ENSG00000230485.1	AC000077.2	0	0	0	0	0	0	0	0	0	0	0	0	0	0	0	0	0	0	0	0	0	0	0	0	0	0	0	0	0	0	0	0	0	0	0	0	0	0
32797	ENSG00000232926.1	AC000078.5	0	0	0	0	0.0332821	0	0	0	0	0.0712116	0	0	0	0	0	0	0.038185	0	0	0	0.435968	0	0	0	0	0	0	0	0	0	0.22556	0	0	0.0447076	0	0	0.0513354	0
30805	ENSG00000230194.1	AC000081.2	0	0	0	0	0	0	0	0	0	0	0	0	0	0	0	0	0	0	0	0	0	0	0	0	0	0	0	0	0	0	0	0	0	0	0	0	0	0
34860	ENSG00000235776.2	AC000089.3	0	0	0	0	0	0.0273287	0	0	0	0	0	0	0	0	0	0.0903156	0	0	0	0	0.0866054	0	0	0	0	0	0	0	0	0	0	0	0	0	0.0360134	0	0	0
55338	ENSG00000270393.1	AC000095.9	0.263751	0	0.327097	0.15417	1.1148	1.31903	1.67455	0.826357	1.56865	0.148972	0.301855	0.148548	0.309125	0.330928	0.0849007	0.0754837	0.753853	0.0591794	0.493292	0.0903347	0	0.294267	1.16438	1.00664	0.418226	0	0.239472	0.201812	0	1.4038	0.878476	0.347958	1.03191	0.80884	0.83814	0.206787	1.10602	0.390551
35262	ENSG00000236340.1	AC000099.1	0	0	0	0	0	0	0.035413	0	0	0	0	0	0	0	0	0	0	0	0	0	0	0	0	0.0537192	0	0	0.0513991	0	0	0.014558	0	0.0219817	0	0.0170313	0	0	0.0200763	0
35091	ENSG00000236105.1	AC000110.1	0	0	0	0	0	0	0	0	0	0	0	0	0	0	0	0	0	0	0	0	0	0	0	0	0	0	0	0	0	0	0	0	0	0	0	0	0	0
32594	ENSG00000232661.1	AC000111.3	0	0	0	0	0	0	0	0	0	0	0	0	0	0	0	0	0	0	0	0	0	0	0	0	0	0	0	0	0	0	0	0	0	0	0	0	0	0
36464	ENSG00000237974.1	AC000111.4	0	0	0	0	0	0	0	0	0	0	0	0	0	0	0	0	0	0	0	0	0	0	0	0	0	0	0	0	0	0	0	0	0	0	0	0	0	0
33580	ENSG00000234001.1	AC000111.5	0	0	0	0	0	0	0	0	0	0	0	0	0	0	0	0	0	0	0	0	0	0	0	0	0	0	0	0	0	0	0	0	0	0	0	0	0	0
1620	ENSG00000083622.8	AC000111.6	0	0	0	0	0	0	0	0	0	0	0	0	0	0	0	0	0	0	0	0	0	0	0	0	0	0	0	0	0	0	0	0	0	0	0	0	0	0
39167	ENSG00000243107.1	AC000120.7	2.46e-111	5.86e-157	1.56e-149	0.31295	0.681058	0.615636	0.337663	5.76e-41	0.287728	0.585837	1.86e-117	1.11e-166	5.3e-56	0.179699	0.250135	3.71e-167	0.297088	0.035202	2.71e-247	0.158121	0.797335	0.344586	0.491794	0.519479	0.450621	0	0.186648	2.22e-32	0	0.21487	0.209889	8.78e-95	0.161909	0.164242	0.183584	7.32e-119	0.19295	0.133912
26454	ENSG00000224138.1	AC000123.4	0	0.657724	0	0.304	0	0.55206	0.155769	0	0.375624	0.327049	0	0	0	0.220789	0.397472	0	0.321062	0.242464	0	0.53359	0.866492	1.04193	0.449217	0.879173	0	0	0.221467	0.689671	0	0.317892	0.160595	0	0.58774	0.56663	0	0	0.443206	0.779792
28357	ENSG00000226770.1	AC000124.1	0	0	0	0.112731	0	0.0292078	0	0	0	0	0	0	0	0	0	0	0	0	0	0	0	0	0	0	0	0	0	0.252772	0	0	0	0	0	0.0352512	0	0	0	0
31267	ENSG00000230820.2	AC000362.1	0	0	0	0	0	0	0	0	0	0	0	0	0	0	0	0	0	0.13514	0	0	0	0	0	0	0	0	0	0	0	0	0.192411	0.142595	0	0	0	0	0	0
27071	ENSG00000224981.1	AC000367.1	0	0	0	0	0	0	0.0142973	0	0.0199631	0	0	0	0	0	0	0	0	0.0211564	0.314859	0.0385072	0	0	0.0795419	0.106149	0	0	0	0	0	0.0441041	0	0	0	0	0	0	0.0199636	0
38631	ENSG00000241921.1	AC000370.2	0	0.382163	0	0	0	0	0	0	0	0	0	0	0	0	0	0	0	0	0	0	0	0	0	0	0	0	0	0	0	0	0	0	0	0	0	0	0	0
28724	ENSG00000227249.1	AC000374.1	0	0	0	0	0	0	0	0	0.0107572	0	0	0	0	0	0.0200328	0	0	0	0	0	0	0	0	0	0	0	0	0	0	0	0	0.0476421	0	0	0	0	0	0
51775	ENSG00000264908.1	AC000403.1	0	0	0	0	0	0	0	0	0	0	0	0	0	0	0	0	0	0	0	0	0	0	0	0	0	0	0	0	0	0	0	0	0	0	0	0	0	0
56581	ENSG00000272330.1	AC002044.4	0	0	0	0	0	0	0	0	0	0	0	0	0	0	0	0	0	0	0	0	0	0	0	0	0	0	0	0	0	0	0	0	0	0	0	0	0	0
16000	ENSG00000184319.11	AC002055.4	2.44765	6.36229	7.09528	6.04933	8.18682	7.25156	9.45365	5.75798	11.4598	6.49223	8.9864	10.1742	7.99869	8.65421	7.07856	10.4854	11.3046	15.1208	12.9296	15.5651	7.81855	7.85939	10.1076	14.5989	5.24164	0	7.41556	6.33789	4.41064	9.21003	9.19432	10.424	8.70803	6.93948	7.34789	6.38805	15.6004	10.5285
23068	ENSG00000213683.3	AC002056.3	0	0	0	0	0.0675553	0	0.0671	0	0	0	0	0.111625	0	0	0	0	0	0	0	0.0445128	0	0	0	0	0.0742783	0	0.0958488	0	0	0.0355859	0	0	0.0391176	0.0430131	0.0445752	0	0.048802	0.0654095
44931	ENSG00000254499.1	AC002056.5	0	0	0	0	0	0	0.175181	0	0	0	0	0	0	0	0	0	0.192266	0.218285	0	0.222285	0	0	0	0	0	0	0	0	0	0	0.384832	0	0.231085	0	0	0	0	0
57140	ENSG00000273216.1	AC002059.10	0	0	0	0	0	0.137347	0.135277	0	0.0538239	0.138261	0	0.419356	0.436207	0	0.0814447	0	0.144583	0	0	0.257668	0.202492	0	0	0	0.437862	0	0.0978286	0.546443	0	0	0	0.11175	0.0817684	0	0	0	0	0
33918	ENSG00000234459.1	AC002064.4	0	0	0	0	0	0	0	0	0.14222	0	0	0	0	0	0	0	0	0.270622	0	0.504732	0	0	0	0.695168	0	0	0	0	0	0	0	0	0.230388	0	0	0	0	0
27437	ENSG00000225498.1	AC002064.5	0	0	0	0	0.163493	0.291074	0.0415123	0	0.0297952	0.0869481	0	0	0	0	0	0	0.0441654	0.128297	0.968556	0.281937	0.899947	0.353788	0.233473	0.153779	0	0	0	0	0	0	0.0874367	0	0.0464101	0.0510716	0	0	0.0614099	0.172445
36347	ENSG00000237813.3	AC002066.1	0	0	0	0	0	0	0	0	0	0	0	0	0	0	0.25013	0	0	0.117843	0	0.0634405	0	0	0	0	0	0	0.07426	0	0	0	0	0	0	0.0477525	0.071429	0	3.15e-13	0
36348	ENSG00000237813.3.1	AC002066.1	0	0	0	0	0	0	0	0	0	0	0	0	0.316344	0	0.462831	0	0.0468101	0	0	0	0	0.189179	0	0	0	0	0	0	0	0	0	0	0	0	0	0	0.188623	0.0841005
24021	ENSG00000216076.1	AC002066.2	0	0	0	0	0	0	0	0	0	0	0	0	0	0	0	0	0	0	0	0	0	0	0	0	0	0	0	0	0	0	0	0	0	0	0	0	0	0
29888	ENSG00000228928.1	AC002069.5	0	0	0	0	0	0.0184935	0	0	0	0	0	0	0	0	0	0	0	0	0	0	0	0	0	0	0	0	0	0	0	0	0	0	0	0	0	0	0	0
34769	ENSG00000235639.1	AC002069.6	0	0	0	0	0	0	0	0	0	0	0	0	0	0	0	0	0	0	0	0	0	0	0	0	0	0	0	0	0	0	0	0	0	0	0	0	0	0
25615	ENSG00000222647.1	AC002070.1	0	0	0	0	0	0	0	0	0	0	0	0	0	0	0	0	0	0	0	0	0	0	0	0	0	0	0	0	0	0	0	0	0	0	0	0	0	0
27717	ENSG00000225898.1	AC002075.3	0	0	0	0	0	0	0	0	0	0	0	0	0	0	0	0	0	0	0	0	0	0	0	0	0	0	0	0	0	0	0	0	0	0	0	0	0	0
36286	ENSG00000237729.2	AC002075.4	4.06403	0	0	0	0	0.223822	0	0	0.328955	0	0	0	0	0	0	0.750805	0	0.332389	0	0.298816	0	0	1.22043	0	0	0	0.330037	0	0	0.231359	0.467625	0	0	0	0	0.705097	0	0
34083	ENSG00000234695.1	AC002076.10	0	0	0	0	0.0496863	0.103066	0	0	0.0779625	0	0.297744	0.166133	0	0	0.0614379	0	0	0	0	0	0	0	0	0	0	0	0	0	0	0	0.107206	0	0.0587421	0	0	0	0.072655	0
27015	ENSG00000224910.1	AC002115.5	0	0	0	0	0	0	0	0	0.0810584	0	0	0	0	0	0	0	0	0	0	0	0	0	0	0	0	0	0	0	0	0	0	0	0	0	0	0	0	0
53917	ENSG00000267626.1	AC002115.9	0	0	0	0	0	0	0	0	0.0423699	0	0	0	0	0	0	0	0	0	0	0	0	0	0	0	0	0	0	0	0	0	0	0	0	0	0	0	0	0
53988	ENSG00000267698.1	AC002116.7	0.304169	0	0.43277	0.628166	0.430237	0.588083	0.0315972	0.133445	0.257766	0.133261	0.391858	0.719352	0	0.183168	0.153529	0.209317	0.312098	0	0	0.119273	0.286495	0.131775	0.171175	0.225507	0.418648	0	0.552058	0	0	0.136541	0.137349	0.677911	0.161092	0.416017	0.402558	0.773834	0.0940831	0.125577
40147	ENSG00000248101.2	AC002116.8	1.62e-12	5.04e-51	3.94e-08	0.336897	0.419816	0.298015	0.754569	0.324595	0.0144876	0.583219	2.64e-86	0.358282	3.54e-05	0.49104	0.230992	0.16964	0.708061	2.92e-08	1.32e-33	0.316031	1.07262	1.84e-06	7.27e-09	0.000792328	0.319227	0	0.491165	0.6516	0	0.552506	0.552445	0.201713	0.0109688	0.500473	0.548939	6.95e-05	0.615789	0.591697
26709	ENSG00000224505.2	AC002117.1	3.71803	2.63675	5.02779	18.6644	10.2828	8.76822	13.2658	2.13567	9.4522	17.2011	8.02263	7.56547	5.10458	8.46484	14.2399	4.10985	7.9361	12.0233	19.5571	10.8724	17.2466	14.8634	8.54289	12.3129	12.8714	0	6.98798	13.2236	4.53686	9.37532	11.0679	7.32497	8.72654	13.1274	9.65361	3.29765	9.7921	9.564
29227	ENSG00000227979.1	AC002127.2	0	0	0	0	0	0	0	0	0	0	0	0	0	0	0	0	0	0	0	0	0	0	0	0	0	0	0	0	0	0	0	0	0	0	0	0	0.604885	0
33151	ENSG00000233420.1	AC002127.4	0	0	0	0	0	0	0	0	0	0	0	0	0	0	0	0	0	0	0	0	0	0	0	0	0	0	0	0	0	0	0	0	0	0	0	0	0	0
50367	ENSG00000262497.1	AC002128.4	0	0	0	0.135576	0.0384404	0.0398556	0.0393707	0	0.0602639	0	0	0	0.256538	0	0	0	0.0426688	0.161576	0	0.102929	0.12933	0	0	0.142347	0	0	0	0	0	0.0412367	0.166681	0	0.0939735	0	0.0529123	0.109417	0.11649	0
55965	ENSG00000271366.1	AC002128.5	0	0	0	0.219914	0	0.130669	0.191773	0	0	0	0	0.206175	0	0	0	0	0	0.0930191	0	0	0.669507	0.277933	0	0	0	0	0.0940564	0	0	0.0670905	0	0	0	0	0	0	0.0958477	0.138085
48141	ENSG00000259242.2	AC002306.1	0	0	0	0	0.0224496	0.0227641	0	0	0	0	0	0	0	0	0	0	0	0	0	0.0297621	0	0	0	0.0838497	0	0	0	0	0	0	0	0	0	0	0	0	0	0
49161	ENSG00000260494.1	AC002310.10	0	0	0	0	0	0.0352092	0.034391	0.136395	0.0250158	0	0	0	0	0	0	0	0	0	0	0.0455012	0	0	0	0	0	0	0.0498729	0	0	0.0360694	0	0	0.0392884	0	0.134155	0.0984544	0	0.20035
34712	ENSG00000235560.3	AC002310.12	1.19744	2.71483	1.30784	0.882271	1.48135	1.54792	1.45758	1.89445	1.60693	0.849753	2.81291	2.26575	0.469542	1.6832	0.731482	1.24441	1.73162	0.45957	0	0.702301	0.773844	1.68487	2.41114	1.77093	1.87089	0	1.19454	0.71859	0	2.06625	1.80017	2.32475	2.20681	1.99812	2.50251	1.64274	1.18529	1.02642
49442	ENSG00000260869.1	AC002310.13	0	1.47e-50	0.677245	0.354225	8.29e-28	1.95e-12	0.0251226	1.5e-29	1.99e-80	4.01e-60	0.179026	2.01e-101	0.959052	1.1279	1.96e-14	1.43e-85	1.82e-39	7.7e-182	0	7.94e-108	2.47e-82	0.0541694	4.76e-204	3.35e-93	2.59e-25	0	6.89e-12	1.12e-127	0	2.79e-79	0.83252	6.4e-17	1.25e-11	2.41e-39	2.19e-21	1.457	1.19e-51	1.59e-35
49996	ENSG00000261588.1	AC002310.17	0	0	0	0	0.208133	0.447162	0	0	0	0	0	0	0	0.601276	0.270059	0	0	0	0	0	0	0	0	0	0	0	0.317062	0	0	0.23517	0	0	0.277105	0	0	0	0.337306	0
37703	ENSG00000239791.1	AC002310.7	0	0	0	0	0.107709	0.0475388	0.0413901	0	0.0385094	0	0	0	0	0	0.0172403	0.0471542	0.0612169	0	0	0.037375	0	0.0623038	0.115024	0.0532253	0.162089	0	0.0432905	0	0	0.0698093	0.0446224	0.0334038	0.0862425	0.0955062	0.0707509	0	0.0217919	0.087261
53534	ENSG00000267190.1	AC002314.4	0	0	0	0	0	0	0	0	0	0	0	0	0	0	0	0	0	0	0	0.0978348	0	0	0	0	0	0	0	0	0	0	0	0	0	0	0	0	0	0
35369	ENSG00000236481.1	AC002331.1	0	0	0	0	0	0	0	0	0	0	0	0	0	0	0	0	0	0	0	0	0	0	0	0	0	0	0	0	0	0	0	0	0	0	0	0	0	0
33925	ENSG00000234469.2	AC002365.1	0	0	0	0.70087	0.194355	0	0	0	0	0.101752	0	0	0	0	0	0	0.155952	0.0723187	0	0	0.176084	0	0	0	0.109585	0	0	0	0	0.10164	0	0	0.055994	0.184525	0	0	0	0
32395	ENSG00000232392.1	AC002366.3	0	0	0	0	0	0	0	0	0	0	0	0.0633116	0	0	0	0	0	0	0	0	0	0	0	0	0	0	0	0	0	0	0	0	0	0	0	0	0	0
36296	ENSG00000237741.1	AC002368.4	0	0	0	0	0.150914	0.0810234	0.0795225	0	0.131331	0	0	0	0	0	0	0	0	0.40547	0	0.203055	0	0	0	0	0	0	0	0	0	0.0862079	0.349102	0.268651	0	0.103512	0.111447	0	0.230929	0
29149	ENSG00000227863.2	AC002383.2	0	0	0	0	0	0	0	0	0	0	0	0	0	0	0	0	0	0	0	0	0	0	0	0	0	0	0	0	0	0	0	0	0	0	0.0578279	0	0	0
31354	ENSG00000230941.1	AC002386.1	0	0	0	0	0	0	0	0	0	0	0	0	0	0	0	0	0	0	0	0	0	0	0	0	0	0	0	0	0	0	0	0	0	0	0	0	0	0
52797	ENSG00000266269.1	AC002395.1	0	0	0	0	0	0	0	0	0	0	0	0	0	0	0	0	0	0	0	0	0	0	0	0	0	0	0	0	0	0	0	0	0	0	0	0	0	0
53757	ENSG00000267439.1	AC002398.11	0	0	1.04642	2.18255	1.54965	1.76302	3.72325	1.52437	2.88431	1.04391	2.80218	2.62518	3.83743	3.22765	1.27698	1.48554	2.47052	6.31362	7.96067	3.95522	6.82392	2.67094	5.27124	6.11303	1.11365	0	1.64215	4.841	4.10959	2.60581	3.56999	3.98697	2.43808	1.13935	0.979104	2.96841	3.72577	3.56841
53660	ENSG00000267328.1	AC002398.12	0	0	0	0	0	0	0	0	0	0	0	0	0	0.117969	0	0	0	0	0	0	0	0	0	0	0	0	0	0	0	0	0	0	0	0	0	0	0	0
53405	ENSG00000267049.1	AC002398.13	0	0	4.86937	2.65182	2.76238	3.8336	2.97142	2.95828	2.13161	2.39528	3.32548	4.32333	6.84063	3.04212	1.93492	4.38902	4.35997	3.24395	9.69761	3.33014	5.11234	3.13973	6.56392	3.84943	2.66184	0	2.68529	8.19948	0	2.94673	3.4158	5.13757	2.24772	3.14376	2.64057	5.00022	2.29917	2.3827
27697	ENSG00000225872.2	AC002398.5	0.309279	0	0.202534	0.0863271	0.209757	0.228998	0.196407	0.0425633	0.118247	0.019723	0	0	0	0.0773368	0.213526	0.0579755	0.09197	0	0	0.0471597	0	0.118477	0.0511203	0.0330348	0.0836661	0	0.0407689	0	0	0.0913542	0.293113	0.0307555	0.0845478	0.0856834	0.134276	0.160797	0.0823826	0
17002	ENSG00000188223.9	AC002398.9	1.42615	1.4539	1.56615	5.70342	3.06225	2.34541	3.36698	3.05872	2.40671	4.00604	2.4574	6.8536	7.23235	4.9661	3.35149	4.57083	2.872	1.18347	2e-25	2.06316	1.03633	2.72935	1.85674	1.71219	2.2615	7.64e-198	3.2427	3.46574	1.82e-60	2.27797	1.57992	5.38693	3.40807	2.08575	2.19289	4.00937	1.28137	2.26291
49952	ENSG00000261528.2	AC002400.1	0	0	0	0.143976	0.0382519	0.0384197	0.114372	0	0.0271043	0.0812092	0	0	0	0	0	0	0	0	0	0.103759	0.137842	0.167199	0.217909	0	0	0	0	0	0	0	0.0794988	0.0593417	0.126083	0.139309	0.0962381	0	0.05491	0
35361	ENSG00000236472.1	AC002401.1	0	0	0	0	0	0.0595567	0	0	0.0896514	0	0	0.397741	0	0.16972	0	0	0	0.0870487	0	0	0	0.25706	0	0	0	0	0.0889041	0	0	0.186287	0	0	0.141715	0	0.0800347	0	0	0.13053
31508	ENSG00000231153.1	AC002429.4	0	0	0	0	0	0	0	0	0	0	0	0	0	0	0	0	0	0	0	0	0	0	0	0	0	0	0	0	0	0	0	0	0	0	0	0	0	0
35160	ENSG00000236197.2	AC002429.5	0	0.0816304	0	0	0.0267367	0	0.0176206	0	0.00640922	0	0	0	0	0	0.011232	0	0.00933813	0	0	0.0117131	0	0	0	0	0	0	0	0	0	0	0	0	0	0	0	0	0.0126321	0
54807	ENSG00000269449.1	AC002451.1	0	0	0	0	0.0224059	0	0	0	0	0.0475234	0	0	0	0	0.0142555	0	0	0	0	0	0	0	0	0	0.0241605	0	0	0	0	0	0	0	0	0	0.0140115	0	0	0
31521	ENSG00000231170.1	AC002451.3	2.06388	1.04783	0	0	0.15696	0.562496	0.978424	0	0.803795	0.265214	0.742138	0.823703	0	0	0	1.21495	0	0.740121	0	0.692722	0.90113	0	0.693479	1.24582	0.954834	0	0.19648	0	0	0.247259	0	0.46347	0.11352	0.546193	0.235423	0	0.411981	0.554309
36352	ENSG00000237819.1	AC002454.1	0.67063	10.353	6.33503	2.38254	4.22926	4.83688	2.04681	3.47154	3.24721	1.648	8.19767	8.13092	3.74913	4.2588	2.79648	4.12912	2.73121	1.1183	1.68293	1.88031	0.753908	0.735481	2.99925	4.66894	0.617078	0	0.937667	1.2851	0	3.36523	5.01184	4.23872	6.07936	4.39762	4.75692	11.4234	3.30148	3.14073
26326	ENSG00000223969.1	AC002456.2	4.255	4.87515	3.19939	0	1.51416	1.1857	1.65209	3.87032	1.17489	0.497187	1.75612	1.18707	0.508937	0.60918	0.354308	0.783369	1.80206	1.28011	0	0.91226	1.77459	1.28093	2.02375	5.509	0.634489	0	0.42082	0	0	1.39715	1.73625	1.44001	1.23506	0.443861	1.84301	0.827785	1.26767	1.46006
26098	ENSG00000223646.1	AC002463.3	0	0	0	0	0	0	0	0	0	0	0	0	0	0	0	0	0	0	0	0	0	0	0	0	0	0	0	0	0	0	0	0	0	0	0	0	0	0
36634	ENSG00000238202.1	AC002465.2	0	0	0	0	0	0	0	0	0	0	0	0	0	0	0	0	0	0	0	0	0	0	0	0	0	0	0	0	0	0	0	0	0	0	0	0	0	0
38562	ENSG00000241764.3	AC002467.7	1.10765	2.51276	1.9641	1.68644	1.71243	1.83687	1.43702	1.5711	1.67121	1.26078	3.71363	2.49285	0	0.959757	0.776175	1.3781	1.93032	1.40525	0	1.1244	1.38312	1.29163	1.48309	1.10888	1.15969	0	2.40332	1.74855	0	1.66595	1.60634	2.28054	2.23727	2.50889	1.89735	1.51279	2.32227	1.87485
54659	ENSG00000269103.1	AC002472.1	0	0	0	0	0	0	0	0	0	0	0	0	0	0	0	0	0	0	0	0	0	0	3.70565	0	1.54071	0	0	0	0	0	0	0	0.969681	2.11109	2.26021	2.61207	0	1.70993
28434	ENSG00000226872.1	AC002472.11	0	0	0	0	0	0	0.0514037	0	0.0408868	0.212601	0	0.163817	0.338124	0	0.421649	0.167813	0	0.208691	0	0.0667515	0	0	0	0	0	0	0.0750336	0	0	0	0	0.082728	0	0	0.138997	0.143067	0	0
16917	ENSG00000187905.6	AC002472.13	0	0.0459021	0.12886	0.0536379	0.33066	0.294524	1.30354	0.0260068	1.26524	0.132279	0.14682	0.0536251	0.446487	0.105159	0.259295	0.164996	0.71143	1.52247	3.01307	7.4258	10.116	1.03615	1.79084	2.67521	0.0372057	0	0.0749789	1.79919	0	0.508084	0.917865	0.215808	0.121366	0.105516	0.103472	0	1.08253	0.857918
51388	ENSG00000264392.1	AC002477.1	0	0	0	0	0	0	0	0	0	0	0	0	0	0	0	0	0	0	0	0	0	0	0	0	0	0	0	0	0	0	0	0	0	0	0	0	0	0
36509	ENSG00000238033.1	AC002480.2	0	0	0	0	0	0	0	0	0	0	0	0	0	0	0	0	0	0	0	0.0128951	0	0	0	0.0722382	0	0	0	0	0	0.0100289	0	0	0	0	0	0	0	0
32668	ENSG00000232759.1	AC002480.3	0	0.0742804	0	0.0933913	0.121029	0.104804	0.102903	0.0331777	0.0850434	0.183826	0.149514	0.027888	0.120587	0.192626	0.440823	0	0.0460604	0.233344	0	0.232954	0.0816525	0.072031	0.139938	0.0618075	0.15152	0	0.0742991	0	0	0.0452528	0.110839	0.056056	0.0202062	0.119117	0.0786853	0.0724304	0.0863912	0.0484939
32815	ENSG00000232949.1	AC002480.4	0	0	0	0	0	0.128752	0	0	0	0	0	0	0	0.1696	0.0758319	0	0	0	0	0.0821156	0	0	0	0	0	0	0	0	0	0	0	0	0.145505	0	0.0823063	0	0.0905061	0
27470	ENSG00000225541.1	AC002480.5	0	0	0	0.208246	0.196275	0.201077	0.435682	0	0.251799	0.167624	0.258573	0	0.133239	0.220825	0.572134	0	0.192303	0.777909	1.33826	0.681046	0.336393	0.0851242	0.565277	0.292149	0.218259	0	0.028862	0	0	0.0208095	0.0841763	0.155186	0.208676	0.224946	0.342663	0.21625	0.406704	0.203369
24857	ENSG00000221281.1	AC002485.1	0	0	0	0	0	0	0	0	0	0	0	0	0	0	0	0	0	0	0	0	0	0	0	0	0	0	0	0	0	0	0	0	0	0	0	0	0	0
31779	ENSG00000231525.1	AC002486.2	0	0	0	0	0	0	0	0	0	0	0	0	0	0	0	0	0	0	0	0	0	0	0	0	0	0	0	0	0	0	0	0	0	0	0	0	0	0
26254	ENSG00000223866.1	AC002486.3	0	0	0.633504	0	0	0.0973785	0	0	0	0	0	0	0	0	0	0	0	0	0	0	0	0	0	0	0	0	0	0	0	0.199752	0.202209	0	0.1076	0	0	0	0	0
20737	ENSG00000205786.4	AC002511.1	0	0	0	0	0	0	0	0	0	0	0	0	0	0	0.0560674	0	0	0	0	0	0	0	0	0	0	0	0	0	0	0	0	0	0	0	0	0	0	0.0481748
32998	ENSG00000233214.1	AC002511.2	0	0	0.620597	0	0.0823051	0	0	0	0	0.173732	0	0	0	0	0	0	0	0	0	0.216021	0.274218	0	0	0	0	0	0.120903	0	0	0	0	0	0	0	0	0	0	0
32608	ENSG00000232680.2	AC002511.3	0	0	0	0	0	0	0	0	0	0	0	0	0	0.126877	0	0	0	0	0	0.0285475	0.0694248	0	0	0	0	0	0	0	0	0	0	0	0	0.0571742	0	0	0	0.0439734
49902	ENSG00000261457.2	AC002519.6	0	0	0	0	0	0	0.0398743	0	0	0	0	0	0	0	0	0	0	0	0	0	0	0	0	0	0	0	0	0	0	0	0	0	0	0	0	0	0	0
48648	ENSG00000259810.2	AC002519.8	0	0	0	0	0.041336	0.0205697	0.0201428	0	0.00711332	0.0648351	0	0	0	0	0	0	0.0210293	0.0294079	0	0.0270461	0.0350499	0	0	0	0	0	0	0.0818096	0	0	0	0	0.0109683	0.0122487	0.0125532	0	0.0141722	0.0382174
38756	ENSG00000242186.1	AC002523.1	0	0	0	0	0	0	0	0	0	0	0	0	0	0	0	0	0	0	0	0	0	0	0	0	0	0	0	0	0	0	0	0	0	0	0	0	0	0
30853	ENSG00000230258.2	AC002539.1	0	0	0	0	0	0.0601343	0.0595525	0	0	0	0	0	0	0	0	0	0	0	0	0	0	0	0	0	0	0	0	0	0	0	0	0	0	0	0	0	0	0
42901	ENSG00000252100.2	AC002539.2	0	0	0	0	0	0	0	0	0	0	0	0	0	0	0	0	0	0	0	0	0	0	0	0	0	0	0	0	0	0	0	0	0	0	0	0	0	0
28928	ENSG00000227532.1	AC002542.2	0	0	0	0	0	0	0	0	0	1.37258	0	0	0	0	0	0	0	0	0	0	0	0	0	0	0	0	0	0	0	0	0	0	0	0	0	0	0	0
34977	ENSG00000235945.1	AC002543.2	0	0	0	0	0.012565	0	0.0121245	0	0	0	0	0	0	0	0	0	0	0	0	0.0165239	0.0443957	0	0	0.0462246	0	0	0.0174385	0	0	0	0	0	0.0130949	0	0.0150294	0	0	0
49788	ENSG00000261312.1	AC002550.5	4.74168	5.81782	8.61136	9.16877	12.1153	14.7144	7.89681	7.60238	10.2909	6.16238	11.8617	10.4147	4.6461	7.1497	6.25306	7.5914	12.204	4.21738	4.86152	4.89284	4.3875	7.90171	13.9938	13.8181	11.1166	0	10.327	6.02171	7.973	10.4407	11.4503	12.2064	11.8965	11.3094	15.9041	7.14726	8.95716	8.62618
50116	ENSG00000261736.1	AC002551.1	0	0	0	0	0	0	0	0	0	0	0	0	0	0	0	0	0	0	0	0	0	0	0	0	0	0	0	0	0	0	0	0	0	0	0	0	0	0
29099	ENSG00000227782.1	AC002553.1	0	0	0	0	0	0	0	0	0	0	0	0	0	0	0	0	0	0	0	0	0	0	0	0	0	0	0	0	0	0	0	0	0	0	0	0	0	0
33563	ENSG00000233979.1	AC002553.4	0	0	0	0	0	0.116932	0	0	0	0	0	0	0	0	0	0	0	0	0	0	0	0	0	0	0	0	0	0	0	0.122326	0.245618	0	0	0	0	0	0	0
24672	ENSG00000221016.1	AC002558.1	0	0	0	0	0	0	0	0	0	0	0	0	0	0	0	0	0	0	0	0	0	0	0	0	0	0	0	0	0	0	0	0	0	0	0	0	0	0
24840	ENSG00000221259.1	AC002978.1	0	0	0	0	0	0	0	0	0	0	0	0	0	0	0	0	0	0	0	0	0	0	0	0	0	0	0	0	0	0	0	0	0	0	0	0	0	0
24938	ENSG00000221386.1	AC002979.1	0	0	0	0	0	0	0	0	0	0	0	0	0	0	0	0	0	0	0	0	0	0	0	0	0	0	0	0	0	0	0	0	0	0	0	0	0	0
42911	ENSG00000252111.1	AC002981.1	0	0	0	0	0	0	0	0	0	0	0	0	0	0	0	0	0	0	0	0	0	0	0	0	0	0	0	0	0	0	0	0	0	0	0	0	0	0
53364	ENSG00000267005.1	AC002984.2	0	0	0	0	0	0	0	0	0	0	0	0	0	0	0.168337	0	0.0700904	0	0	0	0	0	0	0	0	0	0	0	0	0	0	0	0	0	0	0	0	0
54257	ENSG00000268193.1	AC002985.3	2.98e-08	4.19e-43	0.715365	0.449867	0.377512	0.180575	0.308605	0.590028	0.326791	0.432851	8.18e-95	0.558212	2.15065	0.818663	0.257039	2.00639	0.10205	0.285551	6e-92	0.219765	0.276257	0.202377	0.464042	0.168352	1.02e-141	0	0.398546	2.61e-46	2.06e-14	0.205638	0.286825	0.719375	0.329355	0.123301	0.304219	0.81825	0.281252	0.163197
43296	ENSG00000252586.1	AC002992.1	0	0	0	0	0	0	0	0	0	0	0	0	0	0	0	0	0	0	0	0	0	0	0	0	0	0	0	0	0	0	0	0	0	0	0	0	0	0
17626	ENSG00000196861.4	AC002994.1	0	0	0	0	0	0	0	0	0	0	0	0	0	0	0	0	0	0	0	0	0	0	0	0	0	0	0	0	0	0	0	0	0.0403939	0	0	0	0	0
51479	ENSG00000264517.1	AC003001.1	0	0	0	0	0	0	0	0	0	0	0	0	0	0	0	0	0	0	0	0	0	0	0	0	0	0	0	0	0	0	0	0	0	0	0	0	0	0
54227	ENSG00000268133.1	AC003002.4	2.44e-141	3.77370999986003e-314	1.17e-64	2.66e-43	0.475349	0.617768	0.424412	6.05e-73	0.272739	0.150575	8.59e-09	2.14e-07	4.74e-130	0.428942	0.446502	7.73e-143	0.564622	0.226515	0	0.856148	3.58e-148	0.68288	0.463498	0.751546	2.42e-165	0	1.15e-78	2.53e-57	0	0.785602	0.21356	0.177462	0.577875	0.485601	0.393781	1.72e-219	0.151291	0.13989
54844	ENSG00000269533.1	AC003002.6	1.45e-11	4.14e-68	2.02674	0.514718	0.587785	0.75548	0.86004	1.74599	1.27387	1.17329	0.871323	1.03e-11	4.09e-19	0.210643	0.75251	1.04e-88	0.75143	0.61436	7.79e-08	0.344368	1.02258	1.9087	0.625339	1.46384	0.643795	0	0.650647	0.112576	0	1.15816	1.70666	0.545421	1.9742	0.365988	0.818008	0.246561	1.638	0.213981
17067	ENSG00000188477.8	AC003003.5	0.0807459	0	0.29869	0.0701535	0.594795	0.901532	0.656593	0.035056	2.31095	0.563514	0	0.091937	0.32956	0.31127	0.119482	0.276181	1.42217	1.86673	0.206317	1.79026	0.513053	0.32383	0.418257	0.897633	0.226769	0	1.81137	0	0	1.27006	1.48638	0.693386	2.83483	0.936352	1.67738	0.305141	0.335968	0.454964
54285	ENSG00000268266.1	AC003005.2	0	0	0	0	0.120536	0.12838	0	0.221249	0.194361	0	0	0	0	0.163204	0.070786	0	0	0.0842844	0	0	0	0	0.657349	0.663588	0.272788	0	0.0856427	0	0	0.136112	0	0	0.14921	0.383632	0.339486	0.339362	0	0.248016
54216	ENSG00000268107.1	AC003005.4	0	2.96e-57	0.000796742	3.84e-66	0.0852246	1.16e-82	3.52e-157	1.03e-199	0.0905859	0.150466	1.73e-107	2.13e-10	8.94e-148	1.31e-108	6.1e-63	0	0.103151	1.31e-130	0	6.54e-199	1.47e-261	2.73e-113	4.78e-100	0.276069	6.39e-52	0	2.3e-129	0	0	0.29029	3.24e-189	6.5e-31	0.162862	0.111706	0.15644	0.349313	0.142962	0
51431	ENSG00000264453.1	AC003006.1	0	0	0	0	0	0	0	0	0	0	0	0	0	0	0	0	0	0	0	0	0	0	0	0	0	0	0	0	0	0	0	0	0	0	0	0	0	0
54619	ENSG00000269026.2	AC003006.7	0	0.884939	3.11393	0.224303	1.05	1.21262	0.381183	0.349452	0.885653	0.538305	4.56e-117	1.78e-40	0.384077	2.87e-113	0.132978	0.743388	1.12203	0.544052	0.22109	0.458538	0.302069	0.81122	7.45e-74	0.256908	0.562732	0	0.360041	1.40248	0	0.910411	3.8e-77	1.26376	0.564766	1.07997	0.857451	0.460084	0.344132	0.25242
50246	ENSG00000262011.1	AC003009.1	0	0	0	0	0.0384492	0	0	0	0	0	0	0	0	0	0	0	0	0	0	0	0	0	0	0	0	0	0	0	0	0	0	0	0	0	0	0	0	0
50310	ENSG00000262235.2	AC003009.2	0	0	0	0	0	0	0	0	0	0	0	0	0	0	0	0	0	0	0	0	0	0	0	0	0	0	0	0	0	0	0	0	0	0	0	0	0	0
40464	ENSG00000248594.2	AC003029.1	2.44e-13	7.25e-09	4.21848	3.97875	3.57879	3.02419	2.08589	5.08841	2.74452	2.87371	1.99484	3.54698	6.97e-13	2.55425	3.33684	5.57493	4.59485	1.72161	2.92e-52	1.63972	1.82825	3.43878	0.300154	3.16651	2.68959	0	2.35491	2.98062	0.981282	2.50348	1.33813	1.23788	1.09857	2.14565	3.41259	6.54993	4.38908	2.92394
51341	ENSG00000264331.1	AC003035.1	0	0	0	0	0	0	0	0	0	0	0	0	0	0	0	0	0	0	0	0	0	0	0	0	0	0	0	0	0	0	0	0	0	0	0	0	0	0
54350	ENSG00000268413.1	AC003043.1	0	0	0	0	0	0	0	0	0	0	0	0	0	0	0	0	0	0	0	0	0	0	0	0	0	0	0	0	0	0	0	0	0	0	0	0	0	0
23507	ENSG00000214684.2	AC003045.1	0	0	0	0	0	0	0	0	0	0	0	0	0	0	0	0	0	0	0	0	0	0	0	0	0	0	0	0	0	0	0	0	0	0	0	0	0	0
28919	ENSG00000227517.2	AC003051.1	0	0	0	0	0.0674774	0	0.00765659	0	0	0	0.259941	0	0	0	0	0	0	0	0	0	0	0	0.29756	0	0	0	0	0	0	0	0	0	0	0.0504864	0.143739	0	0	0
36323	ENSG00000237773.1	AC003075.4	0	0	0	0	0	0.191346	0.238051	0.434266	0.0492436	0.243202	0	0	0	0.348502	0.157957	0.523172	0	0	0	0.070513	0.50906	0	0	0	0.0971405	0	0.175473	1.04959	0	0.174092	0	0.192155	0	0.418336	0.222051	0.146591	0	0.232059
19946	ENSG00000203505.2	AC003079.1	0	0	0	0	0	0	0	0	0	0	0	0	0	0	0	0	0	0	0	0	0	0	0	0	0	0	0	0	0	0	0	0	0	0	0	0	0	0
33839	ENSG00000234358.1	AC003080.4	0	0	0	0	0	0	0.0314638	0	0	0	0	0	0	0	0.040547	0	0	0	0	0	0	0	0	0	0	0	0	0	0	0	0	0	0	0.0398268	0	0	0.0462832	0
34183	ENSG00000234826.1	AC003084.2	0	0	0	0	0	0	0	0	0	0	0	0	0	0	0	0	0	0	0	0	0	0	0	0	0	0	0	0	0	0	0	0	0	0	0	0	0	0
31632	ENSG00000231328.1	AC003087.4	0	0	0	0	0	0	0	0	0	0	0	0	0	0	0	0	0	0	0	0	0	0	0	0	0	0	0	0	0	0	0	0	0	0	0	0	0	0
28504	ENSG00000226965.1	AC003088.1	0	0	0	0.887675	0.059927	0.121291	0.179857	0	0.565174	0.259065	0.79251	0	0	0.175358	0	0	0.194002	0.176668	1.42835	0.888112	0.428447	0	0	0.226415	0	0	0.0880218	0	0	0.564366	1.01254	0.557814	0.279158	0.151691	0.0794466	0	0.271206	0
26034	ENSG00000223561.2	AC003090.1	0.630673	0.331955	0.33567	0	0.443392	0.513504	0.764867	0.177921	0.324696	0.327888	1.05475	0.541442	0.191521	0.0745452	0.184623	0.0819976	0.355593	0	0	0.358296	0.261571	0.0564596	0.145312	0.168629	0.33861	0	0.036971	0.617747	1.87331	0.314715	0.638942	0.146516	0.263635	0.334307	0.180738	0.265557	0.463988	0.427772
35348	ENSG00000236453.1	AC003092.1	0	0	0	0	0.0417521	0	0.0321632	0	0	0	0.261493	0	0	0	0	0	0	0	0	0	0	0	0.237824	0	0	0	0	0	0	0.0432822	0	0	0	0	0	0	0	0
35699	ENSG00000236938.1	AC003092.2	0.673372	0	0	0	0	0	0	0	0	0	0	0	0	0	0	0	0	0	0	0	0	0.34406	0	0	0	0	0	0	0	0	0	0	0	0	0	0	0	0
29777	ENSG00000228768.1	AC003101.1	0	0	0	0	0	0	0	0	0	0	0	0	0	0	0	0	0	0	0	0.0870405	0	0	0	0	0	0	0	0	0	0	0	0	0	0	0	0	0	0
23606	ENSG00000214921.2	AC003102.1	0	0	0	0	0	0	0.0150405	0	0.0297831	3.54e-06	0	0	0	0	2.75e-05	0	0	0.0250883	0	0	0	0	0	0	0	0	0	0.122696	0.721959	0.002243	0.00282623	4.97e-20	0.00869024	2.86e-05	9.98e-06	6.73e-06	3.73e-07	0
54032	ENSG00000267750.1	AC003102.3	0.220428	0	0.13576	0.0821525	0.325148	0.214777	0.240942	0.261128	0.230899	0.0242876	0	0.0370543	0.182585	0.0920899	0.147447	0.262491	0.102501	0.0694928	0	0.199806	0.0915042	0.137696	0.128463	0.218545	0.162778	0	0.0455627	0	0	0.085027	0.242556	0.0984681	0.152668	0.138023	0.0578905	0.0600579	0.178812	0.124589
35158	ENSG00000236194.2	AC003104.1	0.534788	0	0	0.141147	0.174544	0.436455	0.0732931	0	0.0951615	0.158555	0.367894	0	0	0	0.156309	0.203674	0.178652	0	0	0.0485847	0	0.160958	0	0.364665	0.503352	0	0.0520069	0	0	0.13876	0	0	0.251605	0.0444615	0.0923235	0	0.0866075	0.192129
24854	ENSG00000221278.1	AC003658.1	0	0	0	0	0	0	0	0	0	0	0	0	0	0	0	0	0	0	0	0	0	0	0	0	0	0	0	0	0	0	0	0	0	0	0	0	0	0
34041	ENSG00000234634.1	AC003664.1	0	0	0	0	0	0	0	0	0	0	0	0	0	0	0	0	0	0	0	0	0	0	0	0	0	0	0	0	0	0	0	0	0	0	0	0	0	0
33943	ENSG00000234494.3	AC003665.1	0.736201	0	0.398673	0.490871	0.568519	0.798085	0.0515818	0.0498385	0.177005	0.312061	1.02709	0.441491	0.458055	0.251963	0.714546	0.122734	0.13936	0.231468	0.291786	0.21657	0.328135	0.436166	0.451095	0.16515	0.113691	0	0.111777	0.153497	0	0.380611	0.63868	0.296714	0.343444	0.546941	0.309383	0.251061	0.417861	0.17378
25400	ENSG00000222133.1	AC003666.1	0	0	0	0	0	0	0	0	0	0	0	0	0	0	0	0	0	0	0	0	0	0	0	0	0	0	0	0	0	0	0	0	0	0	0	0	0	0
25204	ENSG00000221736.1	AC003681.1	0	0	0	0	0	0	0	0	0	0	0	0	0	0	0	0	0	0	0	0	0	0	0	0	0	0	0	0	0	0	0	0	0	0	0	0	0	0
54341	ENSG00000268392.1	AC003682.16	0	0	0	0	0.0826736	0	0.337446	0	0	0	0	0	0	0	0.211971	0	0	0	0	0.226652	0.589695	0.374344	0.948155	0	0	0	0	0	0	0.0875992	0	0	0.190235	0.104304	0.109608	0	0.119847	0
54656	ENSG00000269097.1	AC003682.17	0	0	0	0	0.0949858	0.0701678	0	0	0.058838	0.128493	0	0	0	0	0.17575	0	0	0.0379546	0	0.122426	0.464258	0	0	0	0.141068	0	0	0	0	0.0732499	0	0.0557731	0.08718	0	0.0974932	0.0981655	0.0959694	0.0660389
54414	ENSG00000268564.1	AC003956.1	0	0	0	0	0.10684	0	0.110526	0	0.084762	0	0	0.374643	0	0	0	0	0	0	0	0.147373	0	0	0	0	0	0	0	0	0	0	0	0	0	0	0	0	0.168191	0
34203	ENSG00000234859.1	AC003958.2	0	0	0	0	0	0	0	0	0	0	0	0	0	0	0	0	0	0	0	0.00719895	0	0	0	0	0	0	0	0	0	0.0209036	0	0	0.0115388	0	0	0	0	0
3583	ENSG00000108516.5	AC003958.6	0	0	0	0	0	0	0	0	0	0	0	0	0	0	0	0	0	0	0	0	0	0	0	0	0	0	0	0	0	0	0	0	0	0	0	0	0	0
24965	ENSG00000221418.1	AC003968.1	0	0	0	0	0	0	0	0	0	0	0	0	0	0	0	0	0	0	0	0	0	0	0	0	0	0	0	0	0	0	0	0	0	0	0	0	0	0
54881	ENSG00000269615.1	AC003973.1	0	0	0	0.0926014	0.0786854	0.111615	0	0	0	0	0	0	0	0	0.12985	0	0	0	0	0	0	0	0	0	0	0	0	0	0	0	0	0	0	0	0	0	0	0
54831	ENSG00000269504.1	AC003973.4	0	0	0	0	0	0	0	0	0	0	0	0	0	0	0	0	0	0	0	0	0	0	0	0	0	0	0	0	0	0	0	0	0	0	0	0	0	0
54703	ENSG00000269199.1	AC003973.5	0	0	0	0	0	0	0	0	0	0	0	0	0	0	0	0	0	0	0	0	0	0	0	0	0	0	0	0	0	0	0	0	0	0	0	0	0	0
55777	ENSG00000271095.1	AC003973.6	0	0	0	0	0.0466512	0.0239995	0	0	0	0	0	0	0	0	0	0	0	0	0	0	0	0	0	0	0	0	0	0	0	0	0	0	0	0	0	0	0	0
34409	ENSG00000235139.2	AC003984.1	0	0	0	0	0	0	0	0	0	0	0	0	0	0	0.01143	0	0	0	0	0	0	0	0	0	0	0	0	0	0	0	0	0	0.0087601	0	0	0	0	0
33441	ENSG00000233824.1	AC003985.1	0	0	0	0	0	0	0	0	0	0.465489	0	0	0	0	0	0	0	0	0	0	0	0	0	0	0.246888	0	0	0	0	0	0	0	0	0	0	0	0	0
30311	ENSG00000229533.1	AC003986.5	0.183818	0	0.119023	0	0.439014	0.625593	0.0326212	0	0.166543	0.0687805	0	0.106338	0.111413	0.468556	0.076403	0	0.124718	0.0413487	0	0	0.103187	0	0.370844	0.0596629	0.0714152	0	0.0713845	0	1.42129	0.189874	0.209779	0.262523	0.238841	0.231803	0.112375	0.23541	0.501001	0.423214
32715	ENSG00000232821.1	AC003986.6	0.495529	0	0	0.0596691	0.375603	0.363252	0.310379	0	0.0545064	0	0.176661	0.360543	0.335622	0.0428146	0.354329	0.0504929	0.0648041	0.0234603	0	0.0840884	0.386681	0.204135	0.436228	0.0581179	0.135361	0	0	0.133451	0	0.144516	0.22649	0.0240525	0.0669435	0.112634	0.212323	0	0.0655616	0.179756
35415	ENSG00000236536.1	AC003986.7	0	0	0	0.310428	0.042887	0.0880832	0.0868792	0	0	0.0917987	0.270875	0.142951	0	0.122646	0.211624	0	0.092829	0.122697	0	0.0577739	0.147791	0	0	0	0	0	0.0630489	0	0	0.181589	0.2763	0.138324	0.148692	0.107856	0.0567679	0.245551	0.123611	0
33743	ENSG00000234223.2	AC003988.1	0	0	0	0	0	0	0	0	0	0	0	0	0	0	0	0	0	0	0	0	0	0	0	0	0	0	0	0	0	0	0	0	0	0	0	0	0	0
39377	ENSG00000243621.1	AC003989.3	0	0	0	0	0	0	0	0	0	0	0	0	0	0	0	0	0	0	0	0	0	0	0	0	0	0	0	0	0	0	0	0	0	0	0	0	0	0
29208	ENSG00000227948.3	AC003989.4	0	0	0	0	0	0	0	0	0	0.110488	0	0	0	0	0	0	0.0566195	0.0780099	0	0	0	0	0	0	0	0	0.0645547	0	0	0	0	0	0	0	0	0	0	0.114247
29321	ENSG00000228113.3	AC003991.3	0.307127	0	0	0	0.0440873	0.175333	0.0868009	0	0.029047	0	0	0	0	0	0	0	0.0445303	0	0	0.12263	0.572311	0	0.245367	0.16272	0.287109	0	0.12803	0	0	0.0901976	0	0	0.138867	0.102244	0.105893	0.229713	0.192447	0.186315
51811	ENSG00000264952.1	AC004000.1	0	0	0	0	0	0	0	0	0	0	0	0	0	0	0	0	0	0	0	0	0	0	0	0	0	0	0	0	0	0	0	0	0	0	0	0	0	0
55297	ENSG00000270317.1	AC004004.2	0	0	0	0	0	0	0	0	0	0	0	0	0	0	0	0	0	0	0	0	0	0	0	0	0	0	0	0	0	0	0	0	0	0	0	0	0	0
29742	ENSG00000228711.1	AC004006.2	0	0	0	0	0	0	0	0	0	0	0	0	0	0	0	0	0.121512	0	0	0	0	0	0	0	0	0	0	0	0	0	0	0	0	0	0	0	0	0
26578	ENSG00000224322.1	AC004009.3	0	0	0	0	0	0	0	0	0.0423315	0	0	0	0	0	0	0	0	0	0	0	0	0	0	0	0	0	0	0	0	0	0	0	0	0	0	0	0	0
33536	ENSG00000233942.1	AC004012.1	0.496134	0.503303	0	0	0.0595767	0.0607307	0	0	0	0	0	0	0	0	0.311429	0	0.06411	0	0	0	0	0	0	0	0	0	0	0	0	0.125821	0	0	0	0	0.0793175	0	0.0891228	0
30360	ENSG00000229603.1	AC004014.3	0	0	0	0	0	0	0	0	0	0	0	0	0	0	0	0	0	0	0	0	0	0	0	0	0	0	0	0	0	0	0	0	0	0	0	0	0	0
29221	ENSG00000227968.1	AC004014.4	0	0	0	0	0	0	0	0	0	0	0	0.162557	0	0	0	0	0	0	0	0	0	0	0	0	0	0	0	0	0	0	0	0	0	0	0	0	0	0
37262	ENSG00000238976.1	AC004016.1	0	0	0	0	0	0	0	0	0	0	0	0	0	0	0	0	0	0	0	0	0	0	0	0	0	0	0	0	0	0	0	0	0	0	0	0	0	0
34298	ENSG00000234999.1	AC004016.2	0	0	0	0	0.0766921	0	0	0	0	0	0	0	0	0	0.0971257	0	0	0	0	0	0	0	0	0	0	0	0	0	0	0	0	0	0	0	0	0	0	0
54585	ENSG00000268948.1	AC004017.1	0	0	0	0	1.2432	2.6385	2.58841	0.828432	1.62754	1.34934	0	0.743343	1.4796	1.25604	2.40762	0	1.37757	3.12008	0	2.30016	1.47975	1.82981	1.18771	4.64945	2.89665	0	0	2.00457	0	2.75495	1.85202	0.348287	2.37201	1.70646	1.49559	1.33591	1.35368	1.40894
30284	ENSG00000229492.1	AC004019.10	0	0	0	0	0	0	0	0.0666784	0.0629198	0	0	0.0502034	0	0	0	0	0.0517432	0	0	0	0	0	0.0843384	0.0558867	0	0	0	0	0	0	0	0	0.019673	0.0204666	0.0216825	0	0	0
35565	ENSG00000236754.1	AC004019.13	0	0	0	0	0.0239997	0.0127122	0.0369762	0	0.0196505	0	0	0.078792	0.0825787	0.0345464	0.0579871	0.0402111	0	0.0161735	0	0.0159729	0	0	0	0.0448834	0	0	0.0180151	0	0	0.0263542	0.0265726	0.0199875	0	0.0158007	0.0338812	0	0	0.0498244
56797	ENSG00000272675.1	AC004019.18	0.132736	0.192569	0.611377	0.574237	1.13562	0.434469	1.09771	0.932164	1.44582	0.352778	0.348058	0.481292	4.65e-05	0.0333646	0.40288	1.71309	1.74918	0.127731	0	0.573336	0.646236	0.129718	1.29469	1.76848	1.00559	1.09733	0.298065	1.47798	0	0.41652	6.59e-06	1.02e-25	0.520531	0.467712	1.54965	0.698935	0.575873	0.153553
35852	ENSG00000237160.2	AC004022.7	0	0	0	0	0	0	0	0	0	0	0	0	0	0	0	0	0	0	0	0	0	0	0	0	0	0	0	0	0	0	0	0	0	0	0	0	0	0
29767	ENSG00000228751.1	AC004022.8	0	0	0	0	0.0279087	0	0	0	0	0	0	0	0	0	0	0	0	0	0	0	0	0	0	0	0	0	0	0	0	0	0	0	0	0	0	0	0	0
25948	ENSG00000223442.1	AC004041.2	3.21675	1.04519	1.49262	0.74448	0.420195	0.546012	1.01151	0.444742	0.610968	0.456438	0.668965	0.349991	0	0.538465	0.478299	0	0.333903	0.504046	0	0.134288	0.514171	0.464176	0.599462	0.383744	0.725602	0	0.150864	0.858464	0	0.335401	0.225162	0.16723	0.897841	0.55216	0.732302	0.317352	0.622632	0.634186
40046	ENSG00000246774.1	AC004051.2	0	0	0	0	0.0109769	0	0	0	0.0246216	0.0721555	0	0	0	0.0313556	0.0419012	0	0.0235647	0	0	0	0.0363497	0	0	0	0.0242914	0	0	0	0	0	0.0470015	0	0.0128298	0.0416325	0	0.0311557	0.0159165	0
23989	ENSG00000215999.2	AC004052.1	0	0	0	0	0	0	0	0	0	0	0	0	0	0	0	0	0	0	0	0	0	0	0	0	0	0	0	0	0	0	0	0	0	0	0	0	0	0
39940	ENSG00000245384.1	AC004053.1	0	0	0	0	0.00986426	0.0196885	0	0	0.00682651	0	0	0	0	0	0	0	0	0.0147759	0	0.0132552	0	0	0	0	0	0	0	0	0	0	0	0	0.0104728	0.0117365	0	0	0	0.0189669
40721	ENSG00000248984.1	AC004054.1	0	0	0	0	0	0	0	0	0	0	0	0	0	0	0	0	0	0	0	0	0	0	0	0	0	0	0	0	0	0	0	0	0	0	0	0	0	0
17562	ENSG00000196656.6	AC004057.1	108.767	301.299	373.281	182.969	170.269	180.087	172.893	375.38	148.022	194.944	570.204	449.427	1637.4	1571.47	670.732	568.711	189.201	104.079	111.228	356.273	361.519	166.522	177.3	137.712	838.232	229.052	1233.35	1077.31	523.742	407.743	429.063	616.932	410.042	420.893	754.628	1663.05	147.332	209.817
42287	ENSG00000251312.2	AC004062.2	0	0	0	0	0	0	0	0	0	0	0	0	0	0	0	0	0	0	0	0	0	0	0	0	0	0	0	0	0	0	0	0	0.0401611	0	0	0	0	0
41853	ENSG00000250670.1	AC004063.1	0	0	0	0	0	0	0	0	0	0	0	0	0	0	0	0	0	0	0	0	0	0	0	0	0	0	0	0	0	0	0	0	0	0	0	0	0	0
24089	ENSG00000216425.4	AC004066.2	0	0	0	0	0	0	0	0	0	0	0	0	0	0	0	0	0	0	0	0	0	0	0	0	0	0	0	0	0	0	0	0	0	0	0	0	0	0.0541649
41747	ENSG00000250522.1	AC004066.3	0	0	0	0	0.0558448	0	0.111739	0	0	0.116321	0	0	0	0	0	0	0	0	0	0	0.183384	0	0	0	0	0	0	0	0	0	0	0	0	0.070709	0	0	0.0820329	0.11144
57280	ENSG00000273447.1	AC004067.5	0	0	0	0.621723	1.13009	1.32177	1.02605	0.207033	0.642355	0.229763	0	0.184138	0	0.152193	0.69166	0.552556	0.649611	0.264916	0	1.08067	0.40144	0.240484	0.939675	1.23807	0.484896	3.8452	0.0816718	0.96992	0	0.875007	1.3029	0.533041	0.673365	0.888572	0.924123	0.305375	0.48055	0.453078
42410	ENSG00000251473.2	AC004069.1	0	0	0	0	0	0.0248917	0	0	0	0	0	0	0	0	0	0	0	0	0	0	0	0	0	0	0	0	0	0	0	0	0	0	0	0	0	0	0	0
42249	ENSG00000251259.1	AC004069.2	10.7514	17.9396	17.7837	18.7623	32.8441	31.2235	18.2344	8.80423	21.4576	15.5523	20.0704	8.19848	5.95908	11.0355	16.0806	10.1771	32.108	8.60601	18.466	12.3995	9.14348	11.4358	23.1555	20.6902	26.0262	23.274	21.853	23.2267	36.5686	28.0468	27.24	19.9588	26.8997	23.6633	29.2305	7.47935	16.6729	16.9763
31477	ENSG00000231110.1	AC004070.1	0	0	0	0	0	0	0	0	0	0	0	0	0	0	0	0	0	0	0	0	0	0	0	0	0	0	0	0	0	0	0	0	0	0	0	0	0	0
30894	ENSG00000230311.2	AC004074.3	0	0	0.462041	0	0.0698902	0.213782	0	0	0	0.149503	0	0	0	0	0.0887491	0	0.0747502	0	0	0	0	0	0	0.510619	0	0	0.100751	0	0	0.221501	0.149347	0	0.166774	0.0898522	0	0	0.103527	0
35758	ENSG00000237014.1	AC004074.4	0	0	0	0	0	0	0	0	0	0	0	0	0	0	0	0	0	0	0	0	0	0	0	0	0	0	0	0	0	0	0	0	0	0	0	0	0	0
54397	ENSG00000268533.1	AC004076.7	1.3e-22	3.43e-13	1.38e-34	5.76e-31	0.284918	0.267036	1.29e-20	4.45e-30	0.114864	9.27e-135	7.51e-24	2.28e-40	1.47e-27	6.44e-33	9.73e-27	1.42e-34	0.059956	3.67e-36	0	0.261005	0.488111	5.62e-11	7.09e-08	4.39e-10	1.2e-25	0	1.71e-41	1.95e-57	4.51e-15	1.35e-43	0.397532	6.13e-28	0.116169	6.94e-35	1.88e-09	2.26e-18	4.06e-47	0.220001
54240	ENSG00000268163.1	AC004076.9	0.422717	0	0.628313	9.13e-54	0.136758	0.138529	0.386219	0.123605	0.400071	7.36e-112	0.318193	0	1.1e-35	0.0298011	0.363042	1.45e-195	0.419455	0	0	0.577129	0.56412	0.798517	0.110104	2.28298	0.284096	0	0.0133315	1.46e-17	0	0.294132	0.143877	0.106698	0.588742	0.388565	0.168304	0	0.346798	0.396824
52637	ENSG00000266055.1	AC004079.1	0	0	0	0	0	0	0	0	0	0	0	0	0	0	0	0	0	0	0	0	0	0	0	0	0	0	0	0	0	0	0	0	0	0	0	0	0	0
28416	ENSG00000226851.1	AC004112.4	0	0	0	0	0	0.0652642	0	0	0	0	0	0	0	0	0	0	0	0	0	0	0	0	0	0	0	0	0	0	0	0	0	0	0	0.0816811	0	0.176843	0	0
32794	ENSG00000232922.1	AC004112.5	0	0	0	0	0	0	0	0	0	0	0	0	0	0	0	0	0	0	0	0.125477	0	0	0	0	0	0	0	0	0	0	0	0	0	0	0	0	0	0
35179	ENSG00000236232.1	AC004112.7	0	0	0	0	0.0349424	0	0.0720933	0	0	0.0726042	0	0	0	0	0	0	0	0	0	0.0504721	0	0	0	0	0	0	0	0	0	0.0719823	0	0	0	0	0	0	0	0
48990	ENSG00000260264.1	AC004125.3	0	0	0	0	0	0	0	0	0	0	0	0	0	0	0	0	0	0	0	0	0	0	0	0	0	0	0	0	0	0	0	0	0	0	0	0	0	0
48991	ENSG00000260264.1.1	AC004125.3	0	0	0	0	0	0	0	0	0	0	0	0	0	0	0	0	0	0	0	0	0	0	0	0	0	0	0	0	0	0	0	0	0	0	0	0	0	0
33875	ENSG00000234406.1	AC004129.7	0	0	0	0	0	0	0	0	0	0	0	0	0	0	0	0	0	0	0	0	0	0	0	0	0	0	0	0	0	0	0	0	0	0	0	0	0	0
23137	ENSG00000213798.3	AC004129.9	0	0	0	0	0	0	0	0	0	0	0	0	0	0	0	0	0	0	0	0	0	0	0	0	0	0	0	0	0	0	0	0	0	0	0	0	0	0
53956	ENSG00000267666.1	AC004156.3	0	0	0	0	0.0105792	0.0343075	0.0111447	0	0.0369857	0.0231902	0.0743948	0.0351886	0.0719107	0.0940375	0.024889	0.0724014	0.0744396	0.0142365	0	0.0143198	0	0.0940931	0.0619694	0	0	0	0.0329965	0	0	0.0718722	0.0481664	0.0545592	0.0421368	0.0436045	0.0157986	0.0662275	0.0494079	0
49554	ENSG00000261008.2	AC004158.2	1.77001	0.269437	0.198545	0	1.22779	0.930711	0.640599	0	0.535276	0.443959	0.168185	0.0433319	0.710282	0.12512	0.204515	0.208671	1.02719	0.460241	0.703347	0.388838	0.516352	0.313486	1.19477	1.25989	0.53791	0	0.435088	0	1.00716	0.582063	0.658171	0.336835	0.746015	0.601715	0.355826	0.125421	0.659141	0.170764
49290	ENSG00000260664.1	AC004158.3	0.772621	0.971513	1.74562	0.292069	0.889257	0.445658	1.38306	2.77223	1.37298	0.064816	0.170648	0	0.277124	1.02468	0.0986581	0.604394	3.2633	0.199684	0.323768	0.431824	0.228077	0.424997	0.84092	1.06783	1.29657	0	0.229333	0	0	2.15593	0.646366	0.670672	1.84201	1.35309	1.05411	0.0637604	3.42842	1.15682
31296	ENSG00000230853.1	AC004159.1	0	0	0	0	0	0	0	0	0	0	0	0	0	0	0	0	0	0	0	0	0	0	0	0	0	0	0	0	0	0	0	0	0	0	0	0	0	0
30987	ENSG00000230435.1	AC004160.4	0	0	0	0	0	0.0583514	0.114349	0	0.0425832	0	0	0	0	0	0.0708682	0	0	0	0	0	0	0	0	0	0	0	0	0	0	0	0	0	0.135481	0.0729913	0.0766174	0	0	0
16078	ENSG00000184616.7	AC004166.6	0.081778	0.0805303	0.339978	0.0307455	0.643915	0.742975	0.463811	0.8736	0.69011	0.439889	0.0516981	0.133757	0.165105	0.583314	0.576368	0.268648	0.949268	0.630494	1.39324	0.611467	0.37106	0.679472	0.518896	0.73939	0.627238	0	0.305436	0.35114	1.30685	0.849301	0.514773	0.301719	0.532851	0.666817	0.347053	0.0964182	0.859671	0.344438
54057	ENSG00000267778.1	AC004221.2	0	0	0.215348	0	0.082114	0.267685	0.0875102	0.273845	0.210519	0	0.423604	0.278113	0	0.243569	0.128754	0.561445	0.0972692	0.039531	0	0.114396	0	0.125778	0.501082	0.106898	0.323059	0	0.25849	0	0	0.0623554	0.372791	0.22611	0.221276	0.0770764	0.168346	0.502363	0.44417	0.131543
33930	ENSG00000234477.1	AC004231.2	0	0	0.256894	0	0.118126	0.0398947	0.0767737	0	0	0.0822221	0	0	0	0	0	0	0	0	0	0.10003	0.511189	0	0.218341	0	0.0834184	0	0	0.312068	0	0	0.0819442	0	0.043909	0	0	0	0.0547945	0.073819
31124	ENSG00000230612.1	AC004237.1	0	0	0	0	0.0626033	0.0633167	0	0	0	0	0	0	0	0	0	0	0.066287	0	0	0	0	0	0	0	0.14	0	0	0	0	0.0651086	0	0	0	0	0	0	0.0926595	0
54889	ENSG00000269635.1	AC004257.1	0	0	0	0	0.139554	0	0	0	0	0	0	0	0	0	0	0	0	0	0	0	0	0	0	0	0.324783	0	0	0	0	0	0	0	0	0	0	0	0	0
55196	ENSG00000270143.1	AC004257.3	2.75921	2.57782	2.77252	1.199	1.21934	1.22245	3.29192	1.69552	2.83453	0.869933	2.14849	3.88032	1.12419	2.82074	1.30538	1.64441	3.05285	2.43127	1.9492	1.84281	3.49755	1.79526	1.88493	2.4207	4.28892	0	3.09458	12.1355	0	1.931	1.34756	3.20951	3.21592	2.63258	1.97143	3.31961	3.75221	3.58195
86	ENSG00000005189.15	AC004381.6	0.301109	1.84273	2.78355	2.60382	3.53236	4.71788	2.44661	1.88481	3.8887	3.25866	2.24122	2.50153	1.16309	3.80692	1.51188	2.93466	4.72768	1.22632	3.55176	2.09302	3.29649	1.73789	6.10409	4.523	2.70719	0	2.73219	1.8592	0.627977	2.88184	3.43784	2.79202	4.13053	2.98953	3.92427	1.99893	3.63354	2.8185
49172	ENSG00000260510.1	AC004381.7	0	0	0	0	0.0977192	0.207566	0	0	0	0.210987	0	0	0	0	0.123937	0	0	0	0	0.265545	0	0	0	0	0.223617	0	0	0	0	0.219581	0	0	0	0.132536	0.281908	0	0	0
27876	ENSG00000226107.1	AC004383.3	0	0	0	0	1.99878	1.68224	0.559641	0	0.407449	0.782986	0	0	0	0	0.237372	0	0.979347	0	0	0.505334	0.654125	0	0	0.670004	0.834602	0	0	0	0	1.15999	0.390727	0	0.217976	1.17993	0.24788	0.565708	0	1.19614
28172	ENSG00000226515.1	AC004386.3	0	0	0	0	0	0	0	0	0	0	0	0	0	0	0	0	0	0	0	0	0	0	0	0	0	0	0	0	0	0	0	0	0	0	0	0	0	0
22851	ENSG00000213269.2	AC004386.4	0	0	0	0	0	0	0	0	0	0	0	0	0	0	0	0	0	0	0	0	0	0	0	0	0	0	0	0	0	0	0	0	0	0	0	0	0	0
57200	ENSG00000273309.1	AC004410.3	0	1.27761	0	0	0	0.0859241	0.0819336	0	0.0691838	0	0	0	0	0	0	0.254081	0	0	0	0	0	0	0	0	0	0	0.118727	0	0	0	0	0	0	0	0.119609	0.255473	0	0
54673	ENSG00000269131.1	AC004447.2	1.2397	1.78441	4.30478	5.47735	11.7683	10.2252	11.0645	4.53695	9.64903	7.51485	3.39893	2.97441	3.05468	4.97819	8.00579	2.80698	9.45338	6.78119	13.2164	10.4344	11.0982	13.4728	12.8253	15.2486	9.66144	3.27929	3.35181	8.32574	3.44482	8.64566	7.78119	5.22705	8.45875	9.0943	7.80431	2.50782	8.26406	8.8792
28594	ENSG00000227078.1	AC004448.2	0	0	0	0	0.0590064	0	0.239737	0	0.365318	0	0	0.187409	0	0.16257	0.147344	0	0.191477	0	0	0	0	0.506623	0	0	0	0	0	0.499822	0	0.125468	0.127753	0	0	0.225093	0	0	0	0
35001	ENSG00000235979.4	AC004448.5	0.313231	0	0	0	0.0727133	0.0813831	0	0.0955132	0.0583187	0	0	0	0	0	0.0282503	0.210312	0.0479258	0.0437271	0	0.0299919	0	0	0	0	0	0	0	0	0	0.0356155	0.167991	0	0.0398668	0.1392	0	0	0	0.363187
49703	ENSG00000261204.1	AC004449.6	0	0	0	0.247021	0.353108	0.593739	0.293034	0	0.959989	0	0	0.238163	0	0.409897	0.360954	0.708731	0.315836	0	0	0.569932	0.232942	0	1.17569	0.259615	0.48618	0	0.533061	0.635883	0	0.619707	0.471724	0.594022	0.53952	0.573238	0.500444	0.660396	0.223322	0.302763
8964	ENSG00000146677.6	AC004453.8	0.432845	0.436161	0	0	0.203623	0	0.204053	0.525139	0.0363545	0.206967	0.430605	0	0.338805	0.410026	0.0913531	0.692569	0	0.0988435	0	0.182751	0	0	0	0	0	0	0.197145	0	0	0	0.145017	0.149226	0.0579022	0.359413	0.281432	0.207651	0.31915	0.145146
36777	ENSG00000238385.1	AC004458.1	0	0	0	0	0	0	0	0	0	0	0	0	0	0	0	0	0	0	0	0	0	0	0	0	0	0	0	0	0	0	0	0	0	0	0	0	0	0
24931	ENSG00000221379.1	AC004460.1	0	0	0	0	0	0	0	0	0	0	0	0	0	0	0	0	0	0	0	0	0	0	0	0	0	0	0	0	0	0	0	0	0	0	0	0	0	0
35999	ENSG00000237347.2	AC004461.4	0	0	0	0	0.0680365	0	0	0	0.0573453	0	0	0	0	0	0	0	0	0	0	0	0	0	0	0	0	0	0.104284	0	0	0	0	0	0	0.0927704	0	0	0	0.149252
49486	ENSG00000260924.2	AC004463.6	0	0.690458	0.481846	0.459593	1.65666	1.38919	0.776658	1.39938	1.07941	0.847281	0.61776	0.548946	0.729226	0.682283	1.16688	1.39614	1.17636	0.511447	0	0.427917	0.651635	0.616719	0.986467	0.699207	0.745686	0	0.47897	0.403666	0	0.873388	0.550069	0.727589	1.42015	0.9723	1.47521	2.23101	0.935215	1.20588
54197	ENSG00000268069.1	AC004466.1	0	0.255162	1.3117	0.900228	1.23148	1.1396	1.07369	1.5551	0.958167	1.16373	0.306266	1.8796	0.888356	0.890642	0.901822	1.41517	1.1813	0.829597	0.503794	0.997252	0.881048	1.56198	1.15546	1.24888	1.42458	0	0.854202	1.23661	0	0.919771	0.504344	0.754421	0.977338	0.838627	0.612218	0.726315	1.16663	0.772785
56802	ENSG00000272682.1	AC004471.10	0.159636	0	0.108157	0.0513967	0.0752696	0.124978	0.0598347	0	0.109093	0.0319944	0.0948918	0.048109	0	0.0854351	0.0360323	0.04947	0.11516	0	0.305658	0.056672	0	0	0.251887	0	0.0982677	0	0.0433248	0	1.24134	0.0812369	0.0329083	0.123838	0.131159	0.0196119	0.0626743	0.0860369	0.0655307	0.116209
25960	ENSG00000223461.1	AC004471.9	0	0	0	0.127175	0.463285	0.126327	0.161887	0.354653	0.309743	0	0	0	0	0	0.0911436	0.132713	0.0455682	0.0507413	0	0.051829	0	0	0.22487	0.292965	0.0895313	0	0	0	0	0.353315	0.175831	0.464129	0.31967	0.436144	0.359385	0.881009	0.124387	0.174634
29899	ENSG00000228944.1	AC004485.3	0	0	0	0	0.0634163	0	0	0	0	0.138724	0	0	0	0.18045	0.0817129	0	0	0.180383	0	0	0	0	0	0	0	0	0	0	0	0	0	0	0	0	0	0	0	0.121218
53472	ENSG00000267122.1	AC004490.1	0	0	0.0507105	0	0.0545336	0.0365798	0.114697	0.0313691	0.0409118	0.0588862	0	0.0223753	0.0922547	0	0.0561896	0.0456409	0.0317311	0	0	0.0276733	0.134222	0.0896479	0	0.0519102	0.0932141	0	0.0104145	0.0639086	0	0.0459485	0.03079	0.0461517	0.0176903	0.0184049	0.0498443	0.0824557	0.0416815	0.0293755
24914	ENSG00000221356.1	AC004492.1	0	0	0	0	0	0	0	0	0	0	0	0	0	0	0	0	0	0	0	0	0	0	0	0	0	0	0	0	0	0	0	0	0	0	0	0	0	0
53640	ENSG00000267308.1	AC004510.3	0	0	0	0	0	0	0	0	0	0	0	0	0	0	0	0	0	0	0	0	0	0	0	0	0	0	0	0	0	0	0	0	0	0	0	0	0	0
52916	ENSG00000266430.1	AC004520.1	0	0	0	0	0	0	0	0	0	0	0	0	0	0	0	0	0	0	0	0	0	0	0	0	0	0	0	0	0	0	0	0	0	0	0	0	0	0
54687	ENSG00000269169.1	AC004528.1	0	0	0	0	0	0	0	0	0	0	0	0	0	0	0	0	0	0	0	0	0	0	0	0	0	0	0	0	0	0	0	0	0	0	0	0	0	0
53350	ENSG00000266990.1	AC004528.4	0	0	0	0	0	0.0406248	0	0	0	0	0	0	0	0	0	0	0	0	0	0.0522106	0	0	0	0	0	0	0	0	0	0	0	0	0.0487742	0	0	0	0	0.165087
35319	ENSG00000236414.1	AC004535.2	0	0	0	0	0	0	0	0	0	0	0	0	0	0	0	0	0	0	0	0	0	0	0	0	0	0	0	0	0	0	0	0	0	0	0	0	0	0
30913	ENSG00000230333.2	AC004538.3	1.31191	1.01786	0.111713	0.602785	0.775684	0.800994	0.918026	1.03083	0.49337	0.662979	0.102364	0.693769	0.372445	0.293217	0.476559	0	0.544969	0.15088	0	0.0696614	0.197964	0.226763	0	0.341303	0.531465	0	0.276457	0.447032	0	0.483399	0.671166	0.172799	0.118332	0.495151	0.586454	0.142422	0.310324	0.134814
27643	ENSG00000225792.1	AC004540.4	18.0516	28.9751	36.3695	3.58501	31.8841	35.0437	10.3108	16.2799	19.5955	1.67503	8.08448	4.73846	4.65054	14.5219	2.33414	10.9595	18.0449	3.08826	5.00184	6.33315	0.503377	4.21027	11.3686	12.5468	13.0475	0	12.0309	2.8439	6.08436	13.4508	15.732	14.3306	23.5927	21.4822	30.0403	11.2543	16.2375	6.90188
23581	ENSG00000214870.4	AC004540.5	1.49996	3.70914	5.93777	2.21789	6.72091	8.36231	7.64965	4.18671	8.6691	2.69677	4.97388	4.93708	3.57209	5.34502	3.54376	6.19091	4.42212	2.52906	2.76435	3.75723	1.52845	1.3695	3.69401	4.74425	4.01915	0	4.50956	2.23468	5.30941	3.77979	7.22668	4.4253	7.94511	6.63254	6.6133	8.86213	2.7245	1.48234
25091	ENSG00000221576.2	AC004543.1	0	0	0	0	0	0	0	0	0	0	0	0	0	0	0	0	0	0	0	0	0	0	0	0	0	0	0	0	0	0	0	0	0	0	0	0	0	0
36424	ENSG00000237921.2	AC004543.2	0	0	0	0	0	0	0	0	0	0	0	0	0	0	0	0	0.126236	0	0	0	0	0	0	0	0	0	0	0	0	0	0	0	0.136034	0	0.157853	0	0	0
30575	ENSG00000229893.1	AC004549.6	0	0	0	0	0.0345904	0.0370875	0	0	0	0	0	0	0	0	0.0795042	0	0.0392231	0	0	0.0478477	0	0.15544	0	0	0.0771942	0	0	0	0	0.0758606	0	0.0558985	0	0	0.048863	0	0.103444	0.074495
51658	ENSG00000264746.1	AC004552.1	0	0	0	0	0	0	0	0	0	0	0	0	0	0	0	0	0	0	0	0	0	0	0	0	0	0	0	0	0	0	0	0	0	0	0	0	0	0
36159	ENSG00000237560.1	AC004562.1	0.40922	0.407253	0	0	0.0925937	0	0.232202	0	0.133658	0	0.842706	0.304509	0.661323	0.520575	0	0.769891	0.147315	0	0	0	0	0.20022	0	0	0	0	0.273412	0	0	0.194125	0	0.585581	0.105257	0.0567552	0	0	0.0662435	0
34790	ENSG00000235669.1	AC004593.3	0	0	0	0	0	0.0313918	0	0	0.0235734	0.196077	0.199587	0.101752	0	0	0.149455	0	0.0334138	0	0	0.0411255	0	0	0	0	0.0680254	0	0.179041	0	0	0	0.0656629	0.0488235	0	0	0	0	0	0.126482
53247	ENSG00000266862.1	AC004595.1	0	0	0	0	0	0	0	0	0	0	0	0	0	0	0	0	0	0	0	0	0	0	0	0	0	0	0	0	0	0	0	0	0	0	0	0	0	0
27700	ENSG00000225877.1	AC004603.4	0	0	0	0	0	0	0	0	0.00712087	0	0	0	0	0	0	0	0	0	0	0	0	0	0	0	0	0	0	0	0	0	0	0	0	0	0	0	0	0
53716	ENSG00000267392.3	AC004609.1	0	0	0	0	0	0	0	0	0	0	0	0	0	0	0	0	0	0	0	0	0	0	0	0	0	0	0	0	0	0	0	0	0	0	0	0	0	0
54035	ENSG00000267755.1	AC004623.2	0.899625	1.74667	7.58744	4.37279	9.55019	9.64819	11.4421	4.28265	15.1603	5.24561	1.79398	7.75033	9.41637	11.9257	4.31687	17.6044	15.1339	5.7971	6.69445	8.08532	7.0796	5.65455	4.75499	5.94752	10.5972	0	23.3911	9.25219	0	8.33409	6.8405	9.87118	15.777	8.95516	9.89481	12.4761	7.3976	8.42919
53637	ENSG00000267304.1	AC004637.1	0	0	0	0	0	0	0	0	0	0	0	0	0	0	0	0	0	0	1.03019	0	0	0.206547	0	0	0.110439	0	0	0.430868	0	0	0	0	0	0	0	0	0	0
51249	ENSG00000264224.1	AC004655.1	0	0	0	0	0	0	0	0	0	0	0	0	0	0	0	0	0	0	0	0	0	0	0	0	0	0	0	0	0	0	0	0	0	0	0	0	0	0
52224	ENSG00000265506.1	AC004656.1	0	0	0	0	0	0	0	0	0	0	0	0	0	0	0	0	0	0	0	0	0	0	0	0	0	0	0	0	0	0	0	0	0	0	0	0	0	0
25240	ENSG00000221786.1	AC004673.1	0	0	0	0	0	0	0	0	0	0	0	0	0	0	0	0	0	0	0	0	0	0	0	0	0	0	0	0	0	0	0	0	0	0	0	0	0	0
30125	ENSG00000229263.1	AC004691.5	0	0	0	0	0	0.0418909	0.0418114	0	0	0	0	0	0	0	0	0	0	0.0638203	0	0.057346	0	0	0	0	0	0	0	0	0	0	0	0.0647242	0	0	0.0543318	0	0	0
29719	ENSG00000228680.1	AC004692.4	0	0	0	0	0	0	0	0	0	0	0	0	0	0	0	0	0	0	0	0	0	0	0	0	0	0	0	0	0	0	0	0	0	0	0	0	0	0
23091	ENSG00000213717.3	AC004692.5	0	0	0	0	0	0	0	0	0	0	0	0	0	0	0	0	0	0	0	0	0	0	0	0	0	0	0	0	0	0	0	0	0	0	0	0	0	0
25825	ENSG00000223201.1	AC004699.1	0	0	0	0	0	0	0	0	0	0	0	0	0	0	0	0	0	0	0	0	0	0	0	0	0	0	0	0	0	0	0	0	0	0	0	0	0	0
50680	ENSG00000263494.1	AC004702.2	0	0	0	0	0	0	0	0	0	0	0	0	0	0	0	0	0	0	0	0	0	0	0	0	0	0	0	0	0	0	0	0	0	0	0	0	0	0
46519	ENSG00000256806.1	AC004706.1	1.64138	1.49243	2.21218	2.73543	2.25927	1.85239	1.71883	1.30369	3.03583	2.22982	5.41668	3.4859	1.1951	5.58613	2.69792	0.862298	3.10685	1.82537	0.653301	0.113909	1.72036	3.87842	4.1292	3.15503	3.8782	0	2.41018	0.301597	0.000183738	2.25687	1.41108	2.73321	5.61109	3.43477	2.45744	2.40255	3.79974	2.52651
28177	ENSG00000226522.1	AC004744.3	0	0	0	0	0	0	0	0	0	0	0	0	0	0	0	0	0	0	0	0	0	0	0	0	0	0	0	0	0	0	0	0	0	0	0	0	0	0
24795	ENSG00000221192.1	AC004745.1	0	0	0	0	0	0	0	0	0	0	0	0	0	0	0	0	0	0	0	0	0	0	0	0	0	0	0	0	0	0	0	0	0	0	0	0	0	0
51037	ENSG00000263954.1	AC004769.1	0	0	0	0	0	0	0	0	0	0	0	0	0	0	0	0	0	0	0	0	0	0	0	0	0	0	0	0	0	0	0	0	0	0	0	0	0	0
19962	ENSG00000203562.2	AC004771.1	0	0	0	0.105509	0.213051	0.209373	0.192322	0.487344	0.152119	0.305772	0.209827	0.361043	1.26596	0	0.371824	0.437348	0.0443943	0	0	0.0559692	0.161272	0.627881	0.582558	0.129227	0.478422	0	0.18591	0	0	0.0995463	0	0.35657	0.0812046	0.479042	0.120489	1.13e-40	0.277249	0.248295
56498	ENSG00000272203.1	AC004775.5	0	0	0	0	0	0	0	0	0.0412367	0.118168	0	0	0	0	0	0	0	0	0	0	0.211125	0	0	0	0	0	0	0	0	0	0	0	0	0	0	0	0	0
53768	ENSG00000267453.2	AC004791.2	0	0.822114	0	0	0	0	0	0	0	0	0	0	0	0	0.11856	0	0	0	0	0	0	0	0	0	0	0	0	0	0	0	0	0	0	0	0	0	0	0
30615	ENSG00000229944.2	AC004797.1	86.9195	57.109	18.6757	9.83987	11.8631	12.7424	8.75095	22.4853	10.9349	6.06986	20.3531	6.49508	4.66335	4.33653	6.54726	7.6896	10.9351	6.67029	21.0548	8.75439	7.65255	8.34859	15.8368	10.6279	11.4148	70.5089	8.52259	7.77969	63.3397	11.1895	12.4081	6.0538	13.1568	12.0098	14.12	3.16615	10.1632	10.0239
51007	ENSG00000263913.1	AC004812.1	0	0	0	0	0	0	0	0	0	0	0	0	0	0	0	0	0	0	0	0	0	0	0	0	0	0	0	0	0	0	0	0	0	0	0	0	0	0
54123	ENSG00000267901.1	AC004817.1	0	0	0	0	0	0	0	0	0	0	0	0	0	0	0	0	0	0	0	0	0	0	0	0	0	0	0	0	0	0	0	0	0	0	0	0	0	0
53152	ENSG00000266727.1	AC004824.1	0	0	0	0	0	0	0	0	0	0	0	0	0	0	0	0	0	0	0	0	0	0	0	0	0	0	0	0	0	0	0	0	0	0	0	0	0	0
54813	ENSG00000269468.1	AC004824.2	2.46413	2.39774	0	1.27318	0.356267	0.749671	0.244198	0.517486	0.276157	0.25687	0	0	0.858303	0	0.585974	0	0.525853	0	0	0.966084	0.424763	1.08145	0	0.452512	1.3619	0	0.364263	2.41716	0	0.76752	1.03133	0.388322	0.889628	0.320819	0	0.380249	0.563947	0.270548
19981	ENSG00000203606.3	AC004832.1	0	0	0	0	0.39291	0.548818	0.566419	0	0.422473	0	0	0	0	0.0815412	0.0347453	0.273604	0.512836	0.0676264	0	0	0	0	0.165879	1.46341	0.304492	0	0.0441482	0	0	0.235052	0.114204	0.298068	0.18611	0.0392609	0.265354	0.32444	0	0
3353	ENSG00000106540.4	AC004837.3	0	0.299902	4.22e-05	2.02e-05	0.183549	0.000108755	0.0187138	0	3.53e-06	0.19231	0.300456	0.000104303	0	0.400843	0.138545	0	7.15e-05	0	0	1.81e-06	0.0771152	0.396601	1.11e-05	0.344532	0.234636	0	0.000636155	0.438432	0	4.39e-06	0	1.09e-14	0.428267	4.99e-06	0.000265142	0.000407654	7.37e-11	3.93e-05
32080	ENSG00000231951.1	AC004837.4	0	0	0.408141	0.184588	0.110727	0.236852	0.111649	0	0.0926597	0	0	0	0	0.159837	0.128372	0	0.123164	0	0	0	0	0	0	0	0	0	0	0	0	0.121991	0.122427	0	0.283066	0	0.079526	0	0.081673	0
29634	ENSG00000228554.1	AC004837.5	0	0	0	0	0	0.156334	0.103066	0	0.0363145	0	0	0	0	0	0.256194	0	0	0	0	0	0	0	0.289344	0.190412	0.111626	0	0.0743317	0	0	0.212148	0	0.160581	0.109741	0.245553	0.127001	0	0.0724355	0.102269
31334	ENSG00000230914.2	AC004840.8	0	0	0	0	0.0435263	0.0462684	0	0	0	0	0	0	0	0	0	0	0	0	0	0	0	0	0.242949	0	0	0	0	0	0	0.0485863	0	0	0.057631	0.118919	0	0	0	0
14180	ENSG00000175873.3	AC004840.9	0	0	0.200855	0.632241	0.401766	0.339556	0.374579	0.455625	0.500025	0.491086	0.239224	1.0015	1.29501	0.684671	0.313033	0.271355	0.53594	0.401034	0.384939	0.605083	0.861868	0.505213	0.563376	0.36359	0.480586	0	0.589276	0.60865	0	0.424716	0.578773	0.4674	0.346808	0.541882	0.348924	0.324173	0.57957	0.405027
43120	ENSG00000252378.1	AC004851.1	0	0	0	0	0	0	0	0	0	0	0	0	0	0	0	0	0	0	0	0	0	0	0	0	0	0	0	0	0	0	0	0	0	0	0	0	0	0
33714	ENSG00000234183.1	AC004854.4	0	0	0	0	0	0	0	0	0	0	5.05041	0	0	0	0	0	0	0	0	0	0	0	0	0	0.736965	0	0	0	0	0	0	1.33405	0.214811	0	0	0	0	0
30776	ENSG00000230160.1	AC004854.5	0	0	0	0	0	0	0	0	0	0	0	0	0	0	0	0	0	0	0	0	0	0	0	0	0	0	0	0	0	0	0	0	0	0	0	0	0	0
32599	ENSG00000232667.5	AC004862.6	0.259851	0.27815	0	0	0	0	0.161085	0.609686	0	0	0	0	0	0	0	0	0	0	0	0.0507642	0	0	0	0	0	0	0	0	0	0	0	0	0	0.0227416	0	0	0	0
26000	ENSG00000223514.1	AC004866.1	0	0	0	0	0	0	0	0	0	0	0	0	0	0	0	0	0	0	0	0	0	0	0	0	0	0	0	0	0	0	0	0	0	0	0	0	0	0
26451	ENSG00000224134.1	AC004866.3	0	0	0	0	0	0	0	0	0	0	0	0	0	0	0	0	0	0	0	0	0	0	0	0	0	0	0	0	0	0	0	0	0	0	0	0	0	0
31171	ENSG00000230680.2	AC004869.2	0	0	0	0	0	0	0	0	0	0	0	0	0	0	0	0	0	0	0	0	0	0	0	0	0	0	0	0	0	0	0	0	0	0	0	0	0	0
37946	ENSG00000240355.1	AC004869.3	0	0	0	0	0	0	0	0	0	0	0	0	0	0	0	0	0	0	0	0	0	0	0	0	0	0	0	0	0	0	0	0	0	0	0	0	0	0
30068	ENSG00000229192.2	AC004870.3	0	0	0	0	0	0	0	0	0	0	0	0	0	0	0	0	0	0	0	0	0	0	0	0	0	0	0	0	0	0	0	0	0	0	0	0	0	0
26233	ENSG00000223829.1	AC004870.4	0	0	0	0	0	0	0	0	0	0	0	0	0	0	0	0	0	0	0	0	0	0	0	0	0	0	0.053222	0	0	0	0	0	0	0	0	0	0	0
23531	ENSG00000214754.3	AC004870.5	0	0	0	0	0.0292632	0.0331946	0	0	0	0	0	0	0	0.581582	0.992601	0	0	0	0	0	0	0	0	0	0	0	0	0	0	0	0	0	0	0	0	0	0	0
25169	ENSG00000221690.1	AC004875.1	0	0	0	0	0	0	0	0	0	0	0	0	0	0	0	0	0	0	0	0	0	0	0	0	0	0	0	0	0	0	0	0	0	0	0	0	0	0
26930	ENSG00000224804.4	AC004878.2	0	0	0	0	0.0929124	0.134834	0.0312905	0	0.0520872	0	0	0	0	0	0.0763819	0	0.0340426	0	0	0.204504	0.104243	0.134177	0.177243	0	0.15048	0	0	0	0	0	0.0668358	0.0501627	0.0846786	0.0397704	0.0936612	0	0.0463321	0
18244	ENSG00000198632.7	AC004878.3	0	0.67068	0	0.739345	0.366182	0.309361	0.358969	0.659564	0.209545	0.0761889	1.54396	0.229225	0	0.298632	0.170359	0.351884	0.413717	0.0971215	0	0.313988	0.234951	0.299683	0	0.508037	0.503483	0	0.102588	0	0	0.269286	0.296894	0.872183	0.163604	0.263786	0.184163	0.198242	0.5206	0.355774
20661	ENSG00000205508.3	AC004878.5	0	0	0	0	0	0	0.0165953	0	0.024814	0.102236	0	0	0	0	0	0	0	0	0	0	0.0534686	0	0	0	0	0	0.0239151	0	0	0	0	0.0267756	0.0189367	0	0.0214398	0.0452317	0.0234561	0
20660	ENSG00000205506.5	AC004878.6	0	0	0.0989858	0	0.190316	0.167038	0.16472	0.0611972	0.149719	0.119621	0	0.0919613	0.0971995	0.0405229	0.119651	0	0.181058	0.0699612	0.298412	0.0709629	0.044095	0.175902	0.234432	0.253337	0.153937	0	0.0201749	0	0	0.0578346	0.0936723	0.110326	0.185054	0.177268	0.093686	0.085611	0.143628	0.137718
41116	ENSG00000249595.1	AC004878.7	0	0	0	0	0	0.208477	0	0	0.289204	0	0	0	0	0	0.251619	0	0	0	0	0	0.696686	0	0	0	0	0	0	0	0	0.21115	0.423093	0	0	0	0	0.613426	0.311657	0
45366	ENSG00000254977.1	AC004878.8	0	0	0	0	0	0.193431	0	0	0.1524	0	0	0	0	0	0.226004	0	0	0	0	0	0.572642	0	0	0	0	0	0	0	0	0	0	0	0	0	0	0	0	0
46218	ENSG00000256178.1	AC004889.1	0	0	0	0.415244	0.000310808	0.000443288	0.143472	0	0.0700798	0.733041	0.00350486	0.000890019	0	0.00120772	0.331616	0.00127226	0.0791025	0.000651153	0	0.152384	0.174973	0.835404	0.00185738	0.00115902	0.000768066	0	0.0543244	0.0107036	0	0.0232497	0.125706	0.000492518	0.000638411	0.247715	0.000663487	0	0.000566675	0.31747
36567	ENSG00000238109.1	AC004893.10	0	0	0.100617	0.107778	0.0147824	0.0298343	0.0145385	0.0612102	0	0.0319966	0	0	0	0.0421596	0.0753928	0	0.0625828	0	0	0.0187512	0.0945151	0	0	0	0.0320897	0	0.0209433	0	0	0.0153598	0	0.0233868	0.0171747	0.0369343	0.0578188	0.0411946	0	0
38985	ENSG00000242687.2	AC004893.11	0	0.905284	1.33294	1.20542	1.84482	1.52168	1.73122	0.631018	1.84191	0.976826	0.587118	0.391452	0.924058	1.50779	1.0484	0.0953105	1.80155	0.856066	0.611346	1.60379	1.37173	2.44098	2.57347	1.55505	2.32362	0	0.706529	0.998061	0	2.19578	2.03283	1.21805	2.08421	1.83137	2.36917	0.597178	1.62799	1.48022
51544	ENSG00000264605.1	AC004895.1	0	0	0	0	0	0	0	0	0	0	0	0	0	0	0	0	0	0	0	0	0	0	0	0	0	0	0	0	0	0	0	0	0	0	0	0	0	0
31906	ENSG00000231704.1	AC004895.4	0	0	0	0	0.059552	0	0.0566542	0	0	0	0	0	0	0.171699	0	0	0	0	0	0.0745156	0	0	0	0.224627	0	0	0	0	0	0	0	0	0.140252	0.0777236	0	0.163964	0	0.123457
54155	ENSG00000267970.1	AC004899.1	0	0	0	0.0286136	0	0	0	0	0.0055056	0	0	0	0	0	0	0	0.00809381	0	0	0	0	0	0	0	0	0	0	0	0	0.00798303	0	0	0	0.00943037	0	0	0	0.029807
27580	ENSG00000225705.2	AC004899.3	0	0	0	0	0	0	0	0	0	0	0	0	0	0	0	0	0	0	0	0	0	0	0	0	0	0	0	0	0	0.0133121	0	0	0	0	0	0	0	0
32169	ENSG00000232072.1	AC004901.1	0	0	0	0	0	0	0	0	0	0	0	0	0	0	0.133939	0	0	0	0	0	0	0	0	0	0	0	0	0	0	0	0	0	0	0	0	0	0	0
35951	ENSG00000237286.1	AC004906.3	0	0.59743	0	0.640881	0.240152	0.156127	0.243006	0	0.0695269	0.882644	0	0.0972659	0.617696	0.420922	1.78618	0	0.0327551	0	0	0.712313	1.01312	0.131414	0.173275	0	0.526637	0	0.657184	0	0	0.318654	0.450737	0.622347	0.105349	0.528678	0.12059	0.749058	0.302499	0.242245
28228	ENSG00000226592.1	AC004911.2	0	0	0	0	0	0	0	0	0	0	0	0	0	0	0	0	0	0	0	0	0	0	0	0	0	0	0	0	0	0	0	0	0	0	0	0	0	0
14606	ENSG00000177820.5	AC004917.1	1.39e-06	0.316586	1.55e-05	0.476156	1.73e-05	5.47e-06	3.26e-05	1.71e-06	1.25e-05	6.66e-05	1.71508	0.00210856	0.000259738	3.94e-05	2.24e-06	0.567807	0.0512408	0.168369	2.40396	0.211856	3.46e-06	1.10966	7.56e-05	0.000208215	1.97e-05	43.5703	0.00878556	0.00111294	7.28628	2.56e-06	0.000596314	0.413202	2.16e-06	0.255474	1.02e-05	1.44469	4.34e-06	0.000134949
29305	ENSG00000228085.1	AC004920.2	0	0	0	0	0	0	0	0	0	0	0	0	0	0	0	0	0	0	0	0	0	0	0	0	0	0	0	0	0	0	0	0	0	0	0	0	0	0
35049	ENSG00000236046.1	AC004920.3	0	0	0	0	0	0	0	0	0	0	0	0	0	0	0	0	0	0	0	0	0	0	0	0	0	0	0	0	0	0	0	0	0	0	0	0	0	0
25074	ENSG00000221553.1	AC004924.1	0	0	0	0	0	0	0	0	0	0	0	0	0	0	0	0	2.45913	0	0	0	0	0	0	0	0	0	0	0	0	0	0	0	0	0	0	0	0	0
27396	ENSG00000225443.1	AC004938.5	0	0	0	0	0	0	0	0	0	0	0	0	0	0	0	0	0	0	0	0	0	0	0	0	0	0	0	0	0	0	0	0	0	0	0	0	0	0
29348	ENSG00000228151.1	AC004941.3	0	0	0	0	0	0.00872281	0.00863363	0	0	0	0	0	0	0	0	0	0.00912507	0	0	0.0230285	0	0.0373184	0	0.0318325	0	0	0	0	0	0.00892238	0.0181058	0	0	0	0	0	0.0365971	0
31684	ENSG00000231397.1	AC004941.5	0	0	0	0	0	0	0	0	0	0	0	0	0	0	0	0	0	0	0	0	0	0	0	0	0	0	0	0	0	0	0	0	0	0	0	0	0	0
52278	ENSG00000265573.1	AC004943.1	0	0	0	0	0	0	0	0	0	0	0	0	0	0	0	0	0	0	0	0	0	0	0	0	0	0	0	0	0	0	0	0	0	0	0	0	0	0
25348	ENSG00000222024.2	AC004945.1	0	0	0	0	0	0	0.0260138	0	0.0208733	0	0	0	0	0	0.0319493	0	0.0284997	0	0	0.0327967	0	0	0	0	0	0	0	0	0	0	0	0	0	0	0	0	0	0
33400	ENSG00000233760.1	AC004947.2	0	0	0	0	0.0174356	0.0435654	0.144608	0	0.112819	0.0184444	0	0	0	0	0.02181	0	0.0471274	0	0	0.0791698	0.028842	0	0	0	0.120983	0	0.0245829	0	0	0.0445747	0	0	0.0655134	0.0210992	0.0218165	0	0	0.0163119
37607	ENSG00000239556.2	AC004951.5	2.76e-24	0.323274	0.212679	0.122187	0.0979292	0.227415	0.317029	0.145456	0.107058	0.319073	0.528162	0.2221	0.93239	0.279835	0.108179	1.03687	0.251301	0.0455155	5.66e-295	0.174164	2.41479	0.448119	0.196909	2.33e-159	0.147387	3.11175	0.324693	0.331886	2.53792	0.292596	0.0698466	0.14863	0.466799	0.406796	0.0494623	0.278876	0.356703	0.35484
29554	ENSG00000228434.1	AC004951.6	1.12679	1.12039	0.265952	0.578294	1.60296	1.19795	0.841288	0.122214	0.658268	0.757576	0.17636	0.285959	0.204564	0.672874	0.874009	0.489791	0.626257	0.560736	0.594809	0.808051	1.01928	0.859765	0.795738	1.46233	1.34672	0	0.462984	0.711118	0	1.00184	0.846615	0.4414	1.10019	1.40142	0.776438	0.425174	0.689774	0.757174
39356	ENSG00000243554.1	AC004967.7	0	0.540168	0	0	0.577413	0.604844	0.295123	0.257326	0.570434	0.73494	0.3932	0.690458	2.00819	0.803565	0.354785	0.462797	0.471411	0.47108	1.50359	0.562304	0.456074	0.307836	0.389038	0.779711	0.629639	0	0.414228	0	0	0.314076	0.474869	0.480783	0.708097	0.377804	0.500071	0.869924	0.632235	0.849427
25759	ENSG00000223029.1	AC004969.1	0	0	0	0	0	0	0	0	0	0	0	0	0	0	0	0	0	0	0	0	0	0	0	0	0	0	0	0	0	0	0	0	0	0	0	0	0	0
24832	ENSG00000221249.1	AC004980.1	0	0	0	0	0	0	0	0	0	0	0	0	0	0	0	0	0	0	0	0	0	0	0	0	0	0	0	0	0	0	0	0	0	0	0	0	0	0
23342	ENSG00000214243.3	AC004980.10	0	0	0.473591	0.546588	1.58093	1.59887	1.03574	0.556231	1.54157	1.39819	0	0.725842	0	0.615048	1.48415	0.239632	1.8879	0.510791	0	0.389509	0.245313	0.946366	0.825244	1.89872	0.966176	5.51842	0.52955	0.584289	0	1.2742	1.12515	0.48232	1.3849	1.31599	1.65925	0.824939	0.747833	0.715984
16191	ENSG00000185040.11	AC004980.11	0	0	0	0.177674	0.197344	0.177761	0.251115	0	0.177073	0.111718	0	0.083441	0	0	0.125263	0	0.0829788	0.0952259	1.08774	0.161825	0.080328	0	0.141577	0.0891977	0.1135	0	0.074637	0	0	0.131911	0.161688	0.162257	0.155874	0.098037	0.240999	0	0.075625	0.20425
20651	ENSG00000205485.9	AC004980.7	0.623225	0.934814	2.23132	1.73374	4.0118	4.42576	2.52308	1.68608	2.3886	3.293	1.29591	1.38779	2.29658	2.79579	2.60886	1.34722	2.81779	2.49533	5.67976	2.55969	2.47785	3.56548	3.26947	3.14255	2.74869	2.81648	2.49791	1.46315	0	3.24906	3.29054	4.00702	3.50041	4.19738	2.84951	2.6843	4.77992	2.52092
41926	ENSG00000250778.1	AC004980.8	0	0	0	0	0	0.600674	0	0	0	1.19093	0	2.08669	0	0	1.53291	0	0	0	0	0	0	0	0	0	0	0	0	0	0	0	0	0	0	0	0	0	0	0
30889	ENSG00000230305.2	AC004980.9	0	1.98893	2.18517	0.386889	0.982064	1.00213	1.62623	0.429014	0.860122	0	1.40698	1.48001	0	0.95785	0.555556	1.47234	0.826133	0.194448	0	0.62815	0.373166	0.94852	0	0.587249	0.991766	0	0.32898	2.07347	0	1.04729	0.714591	0.70941	0.4923	0.695504	1.00952	0.869229	0.753247	0.472258
38253	ENSG00000241057.1	AC004985.12	0	0.197312	0.142095	0	0.265098	0.220151	0.21589	0.968418	0.240389	0.0394899	0.117847	0.40625	0.264994	0.263222	0.21836	0.183802	0.0209723	0.0222093	0	0.0476292	0.0552551	0	0.100313	0.139027	0.418147	0	0.471332	1.04e-281	0	0.314232	0.0813275	0.558766	0.508825	0.411107	0.132559	0.223806	0.108591	0.119414
31541	ENSG00000231198.1	AC004987.10	0	0	0	0	0	0	0	0	0	0	0	0	0	0	0	0	0	0	0	0	0	0	0	0	0	0	0	0	0	0	0	0	0	0	0	0	0	0
33009	ENSG00000233225.2	AC004987.9	0	0.407325	0	0	0.01923	0.0207399	0.0407184	0	0.0329126	0	0	0	0	0.109316	0.0454413	0	0.0223883	0	0	0	0	0	0	0.0735775	0.0441467	0	0	0	0	0.108166	0.0433852	0.064492	0	0.104164	0	0.114723	0.0594678	0.0427328
19923	ENSG00000203446.2	AC004988.1	0	0	0	0	0.0174569	0	0.0343786	0	0.0122329	0	0	0	0	0	0.192129	0	0	0	0	0	0	0	0	0	0	0	0.0246223	0.142872	0	0.0179052	0	0	0	0.0209974	0.0218035	0	0.0244192	0
46087	ENSG00000255927.1	AC005000.1	21.916	33.3843	29.4505	31.0095	29.381	26.8	17.2122	35.634	20.518	12.8089	42.8517	33.744	8.59865	21.2671	14.1884	16.6545	23.0291	7.76087	49.9821	11.4132	11.5272	22.3389	31.7017	23.3878	23.0093	285.748	21.8652	18.5687	219.44	24.7329	26.1873	26.4241	27.8553	25.9285	31.0624	14.7907	19.7907	20.5605
51670	ENSG00000264759.1	AC005000.2	0	0	0	0	0	0	0	0	0	0	0	0	0	0	0	0	0	0	0	0	0	0	0	0	0	0	0	0	0	0	0	0	0	0	0	0	0	0
23174	ENSG00000213888.2	AC005003.1	0.808018	0.617686	2.03668	1.55409	2.75372	3.0992	1.71053	1.49632	2.66624	1.57522	1.34691	1.49328	1.73466	3.34443	1.73917	1.12517	2.57962	0.581253	1.50358	1.13136	0.87398	1.65648	2.53235	2.65567	1.45664	0	1.22941	0.695882	0	2.38807	2.26897	2.2025	3.14652	2.95025	2.97856	2.38464	2.50594	1.1658
30936	ENSG00000230370.1	AC005007.3	0	0	0	0	0	0	0	0	0	0	0	0	0	0	0	0.169883	0	0	0	0	0	0	0	0	0	0	0	0	0	0.0499921	0	0	0.0564795	0	0.0636125	0	0	0
36407	ENSG00000237896.2	AC005008.2	0	0	0	0	0	0	0	0	0	0	0	0	0	0	0	0	0	0	0	0	0	0	0	0	0	0	0.124324	0	0	0	0	0	0	0	0	0	0	0
28286	ENSG00000226671.1	AC005008.3	0	0	0	0	0	0	0	0	0	0	0	0	0	0	0	0	0	0	0	0	0	0	0	0	0	0	0	0	0	0	0	0	0	0	0	0	0	0
31586	ENSG00000231255.1	AC005009.1	1.7459	0	0	0	0	0.224692	0.451091	0	1.00503	0.938921	0	0	0	0	0	0	1.18363	0	0	0.604822	0	0	0	0.785086	0.997604	0	0.666864	0	0	0.234433	0.476395	0	0.267242	0	0	0	0.345889	0.482488
32905	ENSG00000233073.1	AC005009.2	0	1.30071	2.83608	0.127226	1.8092	1.41193	1.37834	0.625795	2.18556	0.409627	0.813703	0.358626	0	2.03923	0.145029	0.279986	2.43672	0.317778	0	0.917876	0.781746	0	1.44146	1.46381	1.17121	0	0.979114	0	0	2.11689	2.0985	2.72248	2.47967	1.86336	1.05005	0.329091	2.91204	0.78924
45976	ENSG00000255690.1	AC005013.1	0.00117929	2.12031	0.00102752	3.91963	3.72274	2.61477	3.28595	0.000434723	1.35172	2.77525	9.49312	10.0589	4.33464	7.05138	0.823686	1.21971	1.17358	1.02721	1.62771	2.90387	2.5783	0.917127	4.0213	2.69832	1.31485	0.0259159	0.848685	0.00119029	0.010128	3.76342	6.1517	4.27388	3.21072	2.55506	2.83491	1.66856	1.5769	1.64557
29544	ENSG00000228421.2	AC005013.5	0	0	0.310318	0.756049	1.37976	0.793089	0.577954	0.371176	0.728369	0.759434	0.266197	0.434042	0.305463	1.16381	0	0.293682	0.195482	0.369041	0	0.448022	0.663823	0.377017	1.95149	0.639116	0.098286	0	0.195985	0	0	1.07054	1.28601	0.60532	0.340472	1.13198	0.630781	0.544543	0.727057	0.344521
26548	ENSG00000224280.1	AC005014.5	0	0	0.0461565	0	0.0253273	0.0529461	0.0130803	0	0.0509091	0	0	0	0	0	0.022839	0	0	0.0180091	0	0.0344312	0.0432455	0.0278358	0.0368874	0	0.0723047	0	0	0	0	0.034527	0.0417302	0.0308198	0.0156932	0.0083009	0	0	0.0577772	0.0680161
13911	ENSG00000174495.11	AC005017.2	0	0	0	0	0	0.0708284	0	0	0.0496899	0	0	0	0	0	0	0	0	0	0	0	0	0	0	0	0	0	0	0	0	0	0	0	0	0	0	0	0	0
23166	ENSG00000213875.3	AC005019.2	0	0	0	0	0	0	0	0	0	0	0	0	0	0	0	0	0	0	0	0	0	0	0	0	0	0	0	0	0	0	0	0	0	0	0	0	0	0
26584	ENSG00000224330.1	AC005019.3	0	0	0	0	0	0.111947	0	0	0	0	0	0	0	0	0	0	0	0	0	0	0	0	0	0	0	0	0	0	0	0	0	0	0	0	0	0	0	0
52090	ENSG00000265324.1	AC005020.1	0	0	0	0	0	0	0	0	0	0	0	0	0	0	0	0	0	0	0	0	0	0	0	0	0	0	0	0	0	0	0	0	0	0	0	0	0	0
26362	ENSG00000224017.1	AC005022.1	0	0	0	0	0.0513226	0.0169673	0.0509412	0	0	0	0	0	0	0	0.0452397	0	0.0180335	0	0	0.0227792	0	0	0	0.0637611	0	0	0	0	0	0.0347781	0.0709428	0	0.0190068	0.021008	0	0	0.0246704	0.0332679
35238	ENSG00000236310.1	AC005027.3	0	0	0	0	0	0	0	0	0	0	0	0	0	0	0	0	0	0	0	0	0	0	0	0	0	0	0	0	0	0	0	0	0	0	0	0	0	0
32444	ENSG00000232458.1	AC005029.1	0	0	0	0	0.00801501	0	0.00777613	0	0.00540947	0	0.0464905	0	0	0	0	0	0	0	0	0.0105026	0	0.0342458	0	0	0.0171471	0	0	0	0	0.0160783	0	0	0	0	0.00973857	0	0.0111159	0
33481	ENSG00000233872.1	AC005033.6	0	0	0	0	0	0	0.0380009	0	0	0	0	0	0	0	0.0484788	0	0	0	0	0	0	0	0	0	0	0	0	0	0	0	0	0	0	0	0	0	0	0
31017	ENSG00000230477.1	AC005034.2	0	0	0	0	0	0	0	0	0	0	0	0	0	0	0	0	0	0	0	0	0	0	0	0	0	0	0	0	0	0	0	0	0	0	0	0	0	0
27976	ENSG00000226247.1	AC005034.3	0	0	0	0	0	0	0.125008	0	0.0947392	0	0	0	0	0	0.156848	0	0	0	0	0	0	0	0	0	0	0	0	0	0	0	0	0	0	0	0	0	0	0
26597	ENSG00000224346.1	AC005037.1	0	0	0	0	0	0	0.0151526	0	0	0	0	0	0	0	0	0	0.0167676	0	0	0	0	0	0	0	0	0	0	0	0	0.0491139	0	0	0	0	0	0	0	0
25054	ENSG00000221530.1	AC005037.2	0	0	0	0	0	0	0	0	0	0	0	0	0	0	0	0	0	0	0	0	0	0	0	0	0	0	0	0	0	0	0	0	0	0	0	0	0	0
15732	ENSG00000183308.6	AC005037.3	1.22809	0	0	0.285753	0.842372	0.797921	0.470524	0	0.206627	0.346976	0.736773	0.710074	1.09923	0.957395	0.490604	0.18223	0.595032	0.221865	0	0.37283	0.705686	0	0.320182	0.634196	0.375724	0	0.337284	0.529926	0	0.763814	0.76035	0.190619	0.840439	0.878382	0.4314	0	0.34687	1.2259
28273	ENSG00000226658.1	AC005037.4	0	0	0	0	0.0474248	0.0482185	0	0	0	0	0	0	0	0	0	0	0	0	0	0	0	0	0	0	0	0	0	0	0	0	0	0	0	0	0	0	0	0
34543	ENSG00000235318.3	AC005037.6	0	0	0	0	0	0	0	0	0	0	0	0	0	0	0	0	0	0	0	0	0	0	0	0	0	0	0	0	0	0	0	0	0	0	0	0	0	0
28459	ENSG00000226905.1	AC005040.3	0	0	0	0	0	0	0	0	0	0	0	0	0	0	0	0	0	0	0	0	0	0	0	0	0	0	0	0	0	0	0	0	0	0	0	0	0	0
33960	ENSG00000234521.1	AC005041.11	0	0	0	0.479573	0	0	0	0	0.118891	0	0	0	0	0	0	0	0	0	0	0.191537	0	0	0	0	0	0	0	0	0	0	0	0	0	0	0	0	0	0
47754	ENSG00000258821.1	AC005041.17	0	0	0	0	0	0	0.228461	0	0.123689	0.606021	0.45315	0.238411	0.50345	0.212461	0.0863122	0.245712	0.167454	0	0	0.0972837	0	0.313795	0.410586	0	0.493937	0	1.97701	1.97175	0	0	0.163638	0	0	0.297931	0.214313	0.696094	0.336142	0.457583
28782	ENSG00000227331.1	AC005042.2	0	0.278278	0	0	0.0588532	0.0301074	0.0591721	0	0.0454856	0.0637057	0	0.0955194	0	0	0.0371607	0	0.0956263	0.0381058	0	0	0	0	0	0	0	0	0	0.239209	0	0	0.0634409	0	0	0.0374486	0	0	0	0
31886	ENSG00000231675.1	AC005042.3	0	0	0	0	0	0	0	0	0	0	0	0	0	0	0	0	0	0	0	0	0	0	0	0	0	0	0	0	0	0	0	0	0	0	0	0	0	0
20253	ENSG00000204380.2	AC005042.4	0	0	0	0.313365	0.44921	0.553318	0.842957	0	0.447739	0.440764	0.0384406	0.0602651	0	0.0966019	0.288384	0.184632	0.59301	0.376226	0	0.626426	0.455671	0.169186	0.371614	0.365872	0.269379	0	0.312735	0.107892	0	0.576209	0.579165	0.176556	0.718691	0.578925	0.418779	0.0969048	0.556871	0.262943
29652	ENSG00000228586.1	AC005042.5	0	0	0	0	0	0	0	0	0	0	0	0	0	0	0	0	0	0	0	0.0721767	0	0	0	0	0	0	0	0	0	0	0	0	0.0633067	0	0	0	0	0
24026	ENSG00000216085.1	AC005048.1	0	0	0	0	0	0	0	0	0	0	0	0	0	0	0	0	0	0	0	0	0	0	0	0	0	0	0	0	0	0	0	0	0	0	0	0	0	0
39115	ENSG00000243004.1	AC005062.2	8.93536	3.1288	3.95416	0.889324	1.22496	0.350596	0.284246	2.04565	0.373782	0.557804	0.757774	0.558894	0.489412	0.372065	0.132059	0.889211	0.177288	0.243295	0	0.267806	0.346635	0.294491	0.741454	0.497322	0.498667	0	0.43358	0.446305	14.2459	0.313909	0.346121	0.637978	0.42161	0.469796	0.227544	0.279951	0.62419	0.935351
25540	ENSG00000222482.1	AC005071.1	0	0	0	0	0	0	0	0	0	0	0	0	0	0	0	0	0	0	0	0	0	0	0	0	0	0	0	0	0	0	0	0	0	0	0	0	0	0
26385	ENSG00000224046.1	AC005076.5	1.00895	3.06265	4.597	0.437272	2.52773	2.20094	1.11057	1.23998	1.64054	1.26672	3.05753	3.00942	0.83881	1.80735	1.09088	1.56342	2.16468	1.10717	0.811135	0.934763	1.07077	1.18694	1.53042	1.25108	1.24597	0	1.62066	1.28242	0	0.935702	2.08531	2.08105	2.17597	1.88502	3.11346	3.29673	1.85614	1.92346
28561	ENSG00000227038.2	AC005077.12	0	0.0893145	0.0640685	0.0348616	0.0860154	0.627263	0.141374	0	0.128117	0	0	0.0932872	0.0669423	0.0268778	0.0599916	0	0.040503	0.0887438	0.407801	0.161245	0.0622247	0.0819386	0.106791	0.313854	0.0625089	0	0.0136219	0.154148	0	0.280501	0.659079	0.182838	0.0662996	0.0477335	0.0871454	0.0525494	0.0819652	0.450715
31316	ENSG00000230882.1	AC005077.14	0	0	0	0.14849	0.37044	0.338805	0.603467	0.112138	0.662673	0.175605	0.0543473	0.306763	0.439127	0.019913	0.490645	0.205109	0.317729	0.569137	1.33133	1.06017	0.948126	0.496892	1.2781	2.53103	0.106111	0	0.0830479	0.133445	0	1.11216	1.63192	1.23786	0.200994	0.327227	0.220592	0.163965	0.625175	0.310651
29827	ENSG00000228829.1	AC005077.5	0	0	0	0	0.144517	0.154564	0	0	0	0.309134	0	0	0	0	0	0	0	0	0	0.194243	0	0	0	0	0	0	0	0	0	0	0	0	0.186376	0	0	0	0.232279	0
26542	ENSG00000224273.1	AC005077.7	0	0	0	0	0.0762041	0.0388065	0.0384831	0	0	0.0843144	0	0	0	0.112971	0.0969759	0	0	0.0514339	0	0	0	0.16554	0.217269	0.141156	0	0	0.0563622	0	0	0.0798429	0	0	0.137052	0.0491548	0.154718	0.113958	0	0.0780157
23000	ENSG00000213549.3	AC005077.8	0	0	0	0	0	0	0	0	0	0.195104	0	0	0	0	0.12067	0	0.0969195	0	0	0	0	0.765354	0	0	0	0	0	0.808664	0	0	0	0.145521	0.110659	0	0	0	0.140478	0.190369
38571	ENSG00000241778.1	AC005077.9	0	0	0	0	0	0	0	0	0	0	0	0	0	0	0	0	0	0	0	0	0	0	0	0	0	0	0	0	0	0	0	0	0	0	0	0	0	0
23582	ENSG00000214871.3	AC005082.1	0	0	0	0	1.27e-145	9.04e-05	1.34e-213	0	0	0.0778135	0	0	0	0	7.68e-132	0	0	1.49e-34	0	2.24e-26	0	0	2.89e-107	0	0	0	0	0	0	0	0	0	0	0	9.41e-199	0	0	0
28391	ENSG00000226816.2	AC005082.12	0	0	0	0.42258	0.416582	0.362894	1.70533	0.313714	2.27253	0	0	0	0.925415	1.64249	1.04696	1.43238	2.41407	0	0	0	0	0	0	0	0.0856353	0	0.0190111	0	0	0	0.0574008	0	0.046725	0.168007	0.0177225	0	0.0939181	0
33449	ENSG00000233834.2	AC005083.1	1.73355	3.45724	0.316705	3.39157	1.10917	1.00872	0.902767	0	0.598924	2.70033	4.89777	2.42195	0.91451	2.85184	1.84442	3.2035	0.568758	0.132468	0	2.17414	6.84407	2.87266	0.281339	0	3.07981	0	2.59928	4.89259	0	0.466945	0.741992	0.709289	0.625877	1.44981	0.523546	1.03236	1.48428	4.09473
30741	ENSG00000230110.3	AC005086.1	0	0	0	0	0	0	0	0	0	0	0	0	0	0	0	0	0	0	0	0	0	0	0	0	0	0	0	0	0	0	0	0	0	0	0	0	0	0
46280	ENSG00000256295.2	AC005086.2	0	0	0	0	0	0	0	0	0	0	0	0	0	0	0	0	0	0	0	0	0	0	0	0	0	0	0	0	0	0	0	0	0	0	0	0	0	0
47156	ENSG00000258040.1	AC005086.3	0	0	0	0	0	0	0	0	0	0	0	0	0	0	0	0	0	0	0	0	0	0	0	0	0	0	0	0	0	0	0	0	0	0	0	0	0	0
47185	ENSG00000258093.1	AC005086.4	0	0	0	0	0	0	0	0	0	0	0	0	0	0	0	0	0	0	0	0	0	0	0	0	0	0	0	0	0	0	0	0	0	0	0	0	0	0
51574	ENSG00000264642.1	AC005088.1	0	0	0	0	0	0	0	0	0	0	0	0	0	0	0	0	0	0	0	0	0	0	0	0	0	0	0	0	0	0	0	0	0	0	0	0	0	0
30619	ENSG00000229949.1	AC005094.2	0	0	0	0	0	0	0	0	0	0	0	0	0	0	0	0	0	0	0	0	0	0	0	0	0	0	0	0	0	0	0	0	0	0	0	0	0	0
24405	ENSG00000219039.2	AC005102.1	0	0	0	0	0	0	0	0	0	0	0	0	0	0	0	0	0	0	0	0	0	0	0	0	0	0	0	0	0	0	0	0	0	0	0	0	0	0
25902	ENSG00000223374.1	AC005104.3	0.888806	0	0	0.65223	0.807852	0.649349	0.82968	0	0.336752	2.09531	0.581387	0	0	0	0.998728	0	0.878449	0.856994	0	1.24792	3.2806	2.36238	1.03693	1.36404	0.402717	0	0	0	0	0.475581	0.955634	0.142932	0.613101	1.23119	0.708644	0.259549	0.530385	0.762748
27283	ENSG00000225286.1	AC005105.2	0	0	0	0	0.031636	0.0327	0	0	0	0	0	0	0	0	0	0	0	0	0	0	0	0	0	0	0	0	0.045694	0	0	0	0	0	0	0	0	0	0	0
40351	ENSG00000248431.1	AC005150.1	0	0	0	0	0	0.0390289	0	0	0	0	0	0	0	0	0	0	0	0	0	0	0	0	0	0	0	0	0	0	0	0	0	0	0	0	0	0	0	0
34230	ENSG00000234899.5	AC005152.2	0	0	0	0	0	0	0.078871	0	0	0	0	0	0	0.222415	0	0	0	0	0	0	0	0.336144	0	0	0.171806	0	0	0	0	0.0832142	0	0.122715	0	0.0990601	0.209354	0.219702	0	0
34231	ENSG00000234899.5.1	AC005152.2	5.31715	8.46476	4.87999	0	1.48965	1.76595	1.79694	5.49804	2.6208	1.29258	2.60917	1.28039	2.99599	2.06463	0.506681	4.93235	3.11536	3.50634	6.02423	2.65103	3.9637	1.03372	1.6333	4.39458	1.14663	0	2.15616	0.617004	0	3.56265	2.74697	1.55231	2.30833	2.04917	1.81054	1.09685	2.7421	1.93411
29690	ENSG00000228639.2	AC005152.3	1.02233	0	0	0	0.402796	0.287503	0.149232	0	0.328194	0.581665	0.890723	0	1.03128	0	0	0	0.155884	0	0	0	1.02778	0	0	0.530322	0	0	0	0	0	0	0.313885	0	0.338396	0.720551	0	0	0	0
17420	ENSG00000196295.7	AC005154.6	2.23638	4.73873	7.14046	7.66523	13.0634	12.0414	10.9033	2.88842	9.90156	12.0014	6.78917	6.82735	5.19986	7.86068	13.5396	4.1411	9.92791	15.8334	24.6196	18.7468	17.0259	12.5882	10.337	13.6552	11.4427	2.22613	6.89668	13.0249	0	10.9001	10.8237	6.02836	7.80652	11.0843	6.59641	3.11412	14.0644	13.0961
39782	ENSG00000244480.1	AC005154.7	1.53e-82	0	0.287564	1.09e-42	0.814961	0.904684	0.852809	0.0660955	0.522714	0.679138	0.196345	0.053894	0	0.187106	0.629583	3.5e-138	0.45677	1.28894	1.48581	2.15311	0.927709	0.651585	0.365899	1.06545	0.75755	0	0.177731	0.659617	0	0.691151	0.937875	0.284186	0.373268	0.426401	0.256178	0	0.442102	0.618568
28436	ENSG00000226874.1	AC005154.8	0	0	0	0	0.110575	0.35027	0	0	0.169553	0.235589	0	0	0	0	0.727547	0	0.59097	0.322339	0	0.445899	0	0	0	0	0.253366	0	0	0	0	0.241116	0.244225	0	0.392582	0	0.14932	0	0.335531	0
24843	ENSG00000221262.1	AC005159.1	0	0	0	0	0	0	0	0	0	0	0	0	0	0	0	0	0	0	0	0	0	0	0	0	0	0	0	0	0	0	0	0	0	0	0	0	0	0
29011	ENSG00000227658.1	AC005160.3	0	0	0	0	0	0	0	0	0	0	0	0	0	0	0	0	0	0	0	0	0	0	0	0	0	0	0	0	0	0	0	0	0	0	0	0	0	0
24855	ENSG00000221279.1	AC005161.1	0	0	0	0	0	0	0	0	0	0	0	0	0	0	0	0	0	0	0	0	0	0	0	0	0	0	0	0	0	0	0	0	0	0	0	0	0	0
30256	ENSG00000229452.1	AC005162.4	0	0	0	0	0	0	0	0	0	0	0	0	0	0	0	0	0	0	0	0	0	0	0	0	0	0	0	0	0	0	0	0	0	0	0	0	0	0
33221	ENSG00000233517.1	AC005162.5	0	0	0	0.419666	0.170463	0.173567	0.114643	0	0.0419463	0	0	0.188971	0.404125	0	0.0722162	0	0	0	0	0	0.19075	0	0	0	0	0	0	0	0	0	0	0	0	0	0	0	0	0.111739
54839	ENSG00000269519.1	AC005176.1	0	0	0	0	0	0	0	0	0	0	0	0	0	0	0	0	0	0	0	0	0	0	0	0	0	0	0	0	0	0	0	0	0	0	0	0	0	0
54234	ENSG00000268153.1	AC005176.2	0	0	0	0	0	0	0	0	0	0	0	0	0	0	0	0	0	0	0	0	0	0	0	0	0	0	0	0	0	0	0	0	0	0	0	0	0	0
54281	ENSG00000268243.1	AC005176.3	0	0	0	0	0	0	0	0	0	0	0	0	0	0	0	0	0	0	0	0	0	0	0	0	0	0	0	0	0	0	0	0	0	0	0	0	0	0
42236	ENSG00000251243.1	AC005178.1	0	0	0	0	0	0	0.0767363	0	0	0	0	0	0	0	0	0	0	0	0	0	0	0	0	0	0	0	0	0	0	0	0	0	0	0	0	0	0	0
30287	ENSG00000229497.1	AC005189.6	0	0	0	0	0	0	0	0	0	0	0	0	0	0	0	0	0	0	0	0	0	0	0	0	0	0	0	0	0	0	0	0	0	0	0	0	0	0
50715	ENSG00000263545.1	AC005195.1	0	0	0	0	0	0	0	0	0	0	0	0	0	0	0	0	0	0	0	0	0	0	0	0	0	0	0	0	0	0	0	0	0	0	0	0	0	0
54914	ENSG00000269694.1	AC005197.2	0	0	0	0	0.353067	0.312085	0.153179	0	0.0380842	0	0	0.166252	0	0.282509	0	0.168397	0.164788	0	0	0.0690354	0	0.220788	0	0	0	0	0	0	0	0.107169	0.108076	0	0.117605	0.191866	0.068079	0	0.074992	0.215674
43493	ENSG00000252831.1	AC005215.1	0	0	0	0	0	0	0	0	0	0	0	0	0	0	0	0	0	0	0	0	0	0	0	0	0	0	0	0	0	0	0	0	0	0	0	0	0	0
35269	ENSG00000236352.1	AC005220.3	0.684503	0	0.355641	0	0.223983	0.11381	0.53008	0	0.935563	0	0	0.186197	1.00932	0	0	0.367993	0.65106	2.18955	2.3946	3.66362	1.75901	0.119254	0.459304	0.611089	0.122355	0	0.0807956	0.463586	0	0.469024	0.711729	0.901219	0.479828	0.174101	0.0724693	0	1.51576	0.323493
31833	ENSG00000231595.1	AC005224.2	0.295658	0.291938	0.313111	0.241841	0.368777	0.289795	0.35006	0.251744	0.460855	0.173859	0.490775	0.160483	0	0.273056	0.0828822	0.0542975	0.321817	0.153454	0.347367	0.35789	0.108618	0.417805	0.989087	0.410908	0.567985	0	0.139289	0.413771	0	0.561852	0.538341	0.151058	0.681994	0.315804	0.509702	0.0438504	0.389582	0.435747
51782	ENSG00000264918.1	AC005229.1	0	0	0	0	0	0	0	0	0	0	0	0	0	0	0	0	0	0	0	0	0	0	0	0	0	0	0	0	0	0	0	0	0	0	0	0	0	0
22817	ENSG00000213210.3	AC005229.5	0	0	0	0	0	0	0	0	0	0	0	0	0	0	0	0	0	0	0	0	0	0	0	0	0	0	0	0	0	0	0	0	0	0	0.201647	0	0	0
22816	ENSG00000213209.2	AC005229.7	0	0	0	0	0	0	0	0	0	0	0	0	0	0	0	0	0	0	0	0	0	0	0	0	0	0	0	0	0	0	0	0	0	0	0	0	0	0
35490	ENSG00000236653.1	AC005235.1	0	0	0	0	0	0	0	0	0	0	0	0	0	0	0	0	0	0	0	0	0	0	0	0	0	0	0	0	0	0	0	0	0.151333	0	0	0	0	0
34918	ENSG00000235861.1	AC005237.2	0	0	0	0	0	0	0	0	0	0	0	0	0	0	0	0	0	0	0	0	0	0	0	0	0	0	0	0	0	0	0	0	0	0	0	0	0	0
27454	ENSG00000225521.1	AC005237.4	0	0	0	0.149997	0	0.0443071	0	0	0.0330201	0	0	0	0	0	0	0	0	0	0	0.0568124	0	0	0	0	0	0	0	0	0	0	0	0.0684316	0.102928	0	0	0	0	0
34191	ENSG00000234839.1	AC005251.4	0	0	0	0	0	0	0	0	0	0	0	0	0	0	0	0	0	0	0	0	0	0	0	0	0	0	0	0	0	0	0	0	0	0	0	0	0	0
54176	ENSG00000268030.1	AC005253.2	0.211573	0.199474	0.138329	0.67588	1.28552	1.1445	0.893993	0.540711	0.559079	0.881379	0.194079	1.09851	0.345816	0.77074	1.22987	0.435886	0.64149	0.423996	1.1654	0.708566	0.829449	1.66025	0.980476	1.24976	0.675697	0	0.504399	0.279286	0	0.654947	0.647826	0.464145	0.712842	0.756787	0.704054	0.485276	0.611974	0.625997
54600	ENSG00000268983.1	AC005253.4	5.86612	22.1479	26.059	15.9867	20.5721	20.8375	15.1962	13.3795	13.9627	18.7536	14.4396	36.2191	35.2891	32.1185	15.9973	20.2746	17.5237	4.82041	8.84494	10.303	10.949	12.3147	17.7351	13.9167	14.2668	16.5205	19.9972	19.1474	0	18.7477	14.0217	25.8408	14.6961	14.7013	17.0381	42.3778	13.2368	17.1306
46233	ENSG00000256210.2	AC005255.3	0	0	0	0.929585	0	0	0.0832875	0	0	0	0	0	0	0	0	0	0	0	0	0	0	0	0	0	0	0	0	0	0	0	0	0	0	0	0.108376	0	0	0
54853	ENSG00000269552.1	AC005255.5	0	0	0	0	0	0	0	0	0	0	0	0	0	0	0	0	0	0	0	0	0	0	0	0	0	0	0	0	0	0	0	0	0	0	0	0	0	0
13416	ENSG00000172148.2	AC005255.6	0	0	0	0	0	0	0	0	0.0472193	0	0	0	0	0	0	0	0	0	0	0	0	0	0	0	0	0	0	0	0	0	0	0	0	0	0	0	0	0
53426	ENSG00000267073.1	AC005256.1	0	0	0	0	0	0	0	0	0.160988	0	0	0	0	0	0.0776895	0.534987	0	0.0861064	0	0.089032	0	0	0	0	0	0	0.102882	0	0	0.178328	0.408488	0.309747	0	0	0	0.218698	0	0
53978	ENSG00000267688.1	AC005262.2	1.75945	2.1627	4.97145	2.92767	4.1725	3.04922	3.79932	6.24582	2.88012	3.79003	1.69145	6.75336	7.64841	8.09362	5.01348	8.24356	4.30055	3.00985	1.15658	3.85765	7.73127	2.74728	3.60432	4.90064	8.82972	0	9.10349	6.5488	5.08786	4.01077	3.72018	7.00259	4.54719	5.0149	2.89593	7.44305	5.26247	7.95758
53488	ENSG00000267139.1	AC005262.3	0	0	0.921666	0.415467	0.497194	0.336834	0.599418	0.572565	0.480067	0.268972	0.44055	0.207723	0	1.2779	0.519432	1.27365	0.294209	0.0917247	0	0.348455	0.865858	0.55391	0	0	0.877087	0	0.583915	0	0	0.211805	0.566202	1.15033	0.739619	0.514688	0.185011	0.382035	0.99972	1.00032
53309	ENSG00000266944.1	AC005262.4	0	0	0	0	0	0	0	0	0	0	0	0	0	0	0	0	0	0	0	0	0	0	0	0	0	0	0	0	0	0	0	0	0	0	0	0	0	0
53852	ENSG00000267551.3	AC005264.2	0	0	0	0	0	0	0.0278953	0	0	0.0196575	0	0	0	0	0	0	0	0	0	0	0	0	0	0	0	0	0.0131781	0	0	0	0	0.0154479	0.0118243	0	0	0	0	0
17833	ENSG00000197462.3	AC005276.1	0	0.317315	0.409578	0.103327	0.74708	0.210403	0.118689	0.126366	0.15461	0.190284	0.201563	0.0970995	0.602436	0.0827728	0.211672	0.195976	0.09579	0.0855264	0	0.237526	0.103243	0.772449	1.87182	1.53179	0.19607	0	0.171126	0	0	0.248515	0.310429	0.406027	0.0675993	0.0365707	0.272335	0.0796099	0.0858542	0
13008	ENSG00000170468.5	AC005280.1	0.0107655	3.88842	0.00237665	5.46461	2.5732	6.5249	3.65026	3.86914	3.69457	0.000555746	0.00389471	9.05411	0.00159868	7.54919	0.00176278	8.83979	1.89642	0.00192483	0.0122691	1.42661	3.69873	0.00217221	3.99915	0.00448769	2.08207	0	4.59869	4.70566	0.0650304	6.08084	3.46612	0.00186324	8.42833	0.0209578	2.72185	7.08071	0.849171	0.149067
28300	ENSG00000226690.2	AC005281.1	0.793922	3.26515	0.715972	0	0.646267	0.407074	2.60497	0	3.5595	0.765769	0	0.28114	0.3617	0	0	1.15808	1.05081	6.07955	3.83141	10.0711	9.60961	1.55442	1.96456	7.50655	0.105573	0	0.360942	5.77987	0	1.53597	3.47634	1.90944	1.47795	0.93863	0	0	1.47628	0.929533
27511	ENSG00000225606.1	AC005281.2	0	0	0	0	0.0806399	0	0.254041	0	0.115034	0.226491	0	0	0	0	0.188928	0	0.0620918	0.356249	0	0.143962	0.0865936	0.118551	0.15467	0.102019	0	0	0	0.484915	0	0	0	0	0	0	0.0395207	0	0.0408573	0.227914
25177	ENSG00000221701.1	AC005284.1	0	0	0	0	0	0	0	0	0	0	0	0	0	0	0	0	0	0	0	0	0	0	0	0	0	0	0	0	0	0	0	0	0	0	0	0	0	0
52529	ENSG00000265904.1	AC005288.1	0	0	0	0	0	0	0	0	0	0	0	0	0	0	0	0	0	0	0	0	0	0	0	0	0	0	0	0	0	0	0	0	0	0	0	0	0	0
35250	ENSG00000236325.1	AC005300.5	0	0	0	0.61186	0.0801733	0.086043	0.0849159	0	0	0	0	0	0	0	0	0	0.0896899	0	0	0.341925	0	0	0	0	0	0	0.123636	0	0	0	0.177912	0	0	0	0	0	0	0
34560	ENSG00000235343.1	AC005301.8	0	0	0	0	0	0	0	0	0	0	0	0	0	0.0532659	0	0	0	0	0	0	0	0	0	0	0	0	0	0	0	0	0	0	0	0	0	0.053868	0	0
33466	ENSG00000233852.1	AC005304.1	0	0	0	0	0	0	0	0	0	0	0	0	0	0	0	0	0	0	0	0	0.280754	0	0	0	0	0	0	0	0	0	0	0	0	0	0	0	0	0
53619	ENSG00000267283.1	AC005306.3	3.08333	8.9758	7.03893	4.24649	8.37522	9.04299	10.1664	21.1034	7.97961	4.39983	6.41186	16.066	16.0018	11.3149	5.17417	26.9259	8.99815	4.33494	8.35381	7.08344	6.53144	7.12304	7.32822	9.68694	8.39005	0	12.0806	7.69905	12.2198	8.84297	7.70489	13.3734	8.81688	8.07292	7.53922	19.0204	5.53715	8.119
49331	ENSG00000260725.1	AC005307.1	0	0	0	0	0.0509835	0	0	0.0675603	0.0495516	0.179196	0	0.219604	0	0.0472658	0.0415236	0	0.0354253	0	0.362738	0.0437231	0.0550935	0	0.0948457	0.18459	0	0	0.0237949	0.132528	0	0.0531824	0	0.0531151	0.0193154	0.020981	0.153845	0.0914257	0	0
53582	ENSG00000267243.1	AC005307.3	0	0.792344	0.289659	0.0241995	0.357871	0.343754	0.0441096	0	0.0365799	0.437636	0.260602	0.964812	0	0	0.0250503	0	0	0	0	0.0727079	0.269112	0.833036	0.251688	0.326919	0.101207	0	0.358258	0	0	0.204395	0.0694765	0.0929053	0.238105	0.132175	0.562999	0.260796	0.0691871	0
32852	ENSG00000233002.2	AC005324.6	0	0	0	0	0.0804446	0.202971	0.0513507	0	0.0403482	0.111384	0	0	0	0.153293	0.168577	0	0.0558872	0	0	0	0	0	0.560251	0.363222	0.115553	0	0	0.400732	0	0.0329593	0	0.0713439	0	0.0688499	0.114486	0.0900489	0	0.0912983
32985	ENSG00000233193.1	AC005324.7	0	0	0	0	0	0	0	0	0	0	0	0	0	0	0	0	0	0	0	0	0	0	0	0	0	0	0	0	0	0	0	0	0	0	0	0	0	0
31982	ENSG00000231812.1	AC005326.2	0	0	0	0	0.441414	0.504104	0	0	0.408549	0	0	0	0	0	0	0	0	0	0	0	0	0	0	0	0	0	0	0	0	1.05939	1.05971	1.55396	0	0	0	0	0	0
40136	ENSG00000248015.2	AC005329.7	0.539828	0.876498	0.97477	0.433711	1.03338	1.40094	1.2859	2.87923	1.08665	1.02085	0.971361	1.80009	1.73744	1.18551	1.05346	3.04984	1.17811	0.690054	0.933058	0.875138	1.03663	1.44098	1.35223	1.40552	1.99893	9.5536	1.39253	1.30284	0	1.27572	1.38815	1.58142	1.35569	1.30111	1.30915	1.94178	0.950575	1.37852
53697	ENSG00000267372.1	AC005330.2	0.404518	0.387806	0.537354	0.123225	0.540642	0.636411	1.06374	0.416776	1.16762	0.240509	0	0.416663	0.500358	1.66303	0.856549	1.21369	0.796992	0	0.372413	0.28426	0.110456	0	0	0	0.289265	0	1.29337	0.148251	0	0.520033	0.505649	0.765312	0.881859	0.631782	0.976623	1.22974	0.475311	0.300294
53411	ENSG00000267056.2	AC005336.4	0	0	0	0	0	0	0	0	0	0	0	0	0	0	0	0	0	0	0	0	0	0	0	0	0.176258	0	0	0	0	0	0	0	0	0	0	0	0	0
53559	ENSG00000267218.2	AC005336.5	0	0	0	0	0	0	0	0	0	0	0	0	0	0	0	0	0	0	0	0	0	0	0	0	0	0	0.0366324	0	0	0	0	0	0.0316837	0	0	0	0	0
54415	ENSG00000268565.1	AC005339.2	0	0.888414	5.01007	6.85128	4.41936	4.98205	4.97255	4.55739	6.13596	3.34532	4.09039	5.75465	10.3912	10.7345	5.93625	8.24493	6.67427	2.63834	0	4.07308	18.46	4.724	4.63994	8.97856	9.33867	0	9.55115	13.1535	0	4.4889	6.39175	6.30207	3.49856	4.38045	5.60919	10.0615	7.39884	8.06895
40398	ENSG00000248493.1	AC005351.1	0	0	0	0	0	0	0	0	0	0	0	0	0	0	0	0	0	0	0	0	0	0	0	0	0	0	0	0	0	0.0400318	0	0	0	0.047831	0	0	0	0
42069	ENSG00000250994.1	AC005355.1	0	0	0	0	0	0	0	0	0	0	0	0	0	0	0	0	0	0	0	0	0	0	0	0	0	0	0	0	0	0	0	0	0	0	0	0	0	0
42181	ENSG00000251169.2	AC005355.2	0	0.193417	0	0.0668375	0.11671	0.0802845	0.602615	0	0.10803	0.253481	0.121289	0.380137	0.132983	0.27949	0.214178	0.320762	0.0849278	0	0.408752	0.425534	1.16057	0	0	0	1.53785	0	1.92584	0.640163	1.59504	0.146074	0.0843752	0.447781	0.0958954	0.58164	0.134189	0.456189	0.257106	1.56988
50410	ENSG00000262686.1	AC005356.1	0	0.894053	0	0	0.0979013	0.105986	0.309783	0.401403	0.170307	0.209618	0.61209	0.320516	1.32795	0.285568	0.240663	0.628744	0.228529	0.400059	2.20325	0.667967	0.938738	0.854618	0	0.361854	0	0	0.148539	0	0	0.338975	0	1.03365	0.273451	0.281307	0.150891	0.316049	0.637732	0
53276	ENSG00000266906.1	AC005357.1	0	0	0	0	0	0	0	0	0	0	0	0	0	0	0	0	0	0	0	0	0	0	0	0	0	0	0	0	0	0	0	0	0	0	0	0	0	0
57285	ENSG00000273452.1	AC005358.1	0.0997554	6.7e-08	5.51e-06	1.36e-08	0.203367	1.29e-11	0.0412724	0	8.02e-05	6.81e-07	1.84e-07	0	0	1.34e-09	3.19e-08	0.0423568	0.000318431	2.98e-06	0	1.53e-25	0.0216696	0.0731975	0.175904	5.35e-13	0.000535927	0	4.14e-05	1.12e-06	0	0.113343	0.186893	0.0878455	0.0704485	0.140062	0.0442752	0.0164088	7.25e-06	1.54e-11
28744	ENSG00000227274.1	AC005358.3	0	0	0	0	0	0	0	0	0	0	0	0	0	0	0	0	0	0	0	0	0	0	0	0	0	0	0	0	0	0	0	0	0	0	0	0	0	0
45870	ENSG00000255513.1	AC005363.9	0	0	0	0	6.17e-16	0.0785398	1.19e-145	0	4.39e-56	2.46e-41	0	3.67e-74	0.76501	3.58e-61	1.24e-146	0	0	1.68e-52	0	0	1.77e-63	2.48e-100	9.45e-140	0	1.24e-22	0	0.107539	1.85e-215	0	7.62e-06	4.8e-49	2.02e-100	0.0451421	0.163583	1.15e-09	1.53e-12	0.0825491	1.22e-212
43594	ENSG00000252968.1	AC005370.1	0	0	0	0	0	0	0	0	0	0	0	0	0	0	0	0	0	0	0	0	0	0	0	0	0	0	0	0	0	0	0	0	0	0	0	0	0	0
52682	ENSG00000266115.1	AC005375.1	0	0	0	0	0	0	0	0	0	0	0	0	0	0	0	0	0	0	0	0	0	0	0	0	0	0	0	0	0	0	0	0	0	0	0	0	0	0
54700	ENSG00000269191.1	AC005387.2	0	0	0.453901	0	0.12966	0.209081	0.133881	0	0.0543442	0.141876	0.827714	0.21906	0	0	0.0830371	0	0	0	0	0	0.210172	0	0	0	0.298201	0	0.0985926	0	0	0.0731448	0	0	0	0	0	0	0	0
54580	ENSG00000268938.2	AC005387.3	0	0	0	0.297999	0	0	0.0919966	0.391009	0	0	0	0	0	0	0.108047	0	0	0	0	0.118556	0	0.380433	0.50555	0	0	0	0	1.6536	0	0.0986456	0	0	0.117274	0	0	0	0	0.195937
53506	ENSG00000267159.1	AC005391.2	0	0	0	0	0.108692	0	0.1127	0	0	0	0	0	0	0	0	0	0	0	0	0	0	0	0	0	0	0	0	0	0	0	0	0	0	0.148241	0	0	0	0
28979	ENSG00000227606.2	AC005392.13	0	0	0	0	0	0	0	0	0	0	0	0	0	0	0	0	0	0	0	0	0	0	0	0	0	0	0	0	0	0	0	0	0	0	0	0	0	0
53841	ENSG00000267537.1	AC005394.1	0	0	0	0	0	0.672956	0	0	0	0	0	0	0	0	0	0	0	0	0	0	0	0	0	0	0	0	0	0	0	0	0	0	0.914417	0	0	0	0	0
54945	ENSG00000269774.1	AC005399.1	0	0	0	0	0.160932	0	0	0	0	0.346299	0	0	0	0	0	0	0	0	0	0	0	0	0	0	0	0	0	0	0	0	0	0	0	0	0	0	0	0
46628	ENSG00000257040.1	AC005477.1	0	0	0	0	0	0	0	0	0	0	0	0	0	0	0	0	0	0	0	0	0	0	0	0	0	0	0.0158413	0	0	0	0	0	0	0.0136057	0	0	0	0
25341	ENSG00000222012.1	AC005481.5	0	0.165793	0.275042	0.0566982	0.121492	0.145318	0.151848	0.0477921	0.217147	0.0118099	0.0348183	0.287804	0.114696	0.222317	0.0994051	0.166385	0.523385	0	0	0.00713108	0	0.0236359	0.248662	0	0.0121766	0	0	0	0	0.00602744	0.0121553	0.0185132	0.485717	0.598314	0.0154024	0	0.289386	0.0763407
27538	ENSG00000225647.1	AC005487.2	0.456178	0.888253	0.310324	0	0.324403	0.190339	1.26538	0.187364	2.20378	0.0977779	0.590123	0.457283	1.60902	0	0	1.38895	1.40171	3.01726	1.07777	2.45635	3.30678	0	1.604	2.43415	0	0	0.0677935	0.84471	0	0.539048	0.891725	0.807325	0.795401	0.231778	0	0.12697	1.34728	0.189578
54161	ENSG00000267985.1	AC005488.1	0	0	0	0	0	0	0	0	0	0	0	0	0	0	0	0	0	0	0	0	0	0	0	0	0	0	0	0	0	0	0	0	0	0	0	0	0	0
20681	ENSG00000205584.6	AC005488.11	0	0	0	0	0.062355	0.066142	0.06546	0	0.266427	0	0	0	0	0.171172	0.0763749	0.598168	0.216223	0	0	0.0825289	0	0	0	0	0	0	0	0	0	0	0	0.108747	0	0.083907	0	0	0.195132	0.13392
23566	ENSG00000214841.1	AC005493.1	0	0	0	0	0	0	0	0	0	0	0	0	0	0	0	0	0	0	0	0	0	0	0	0	0	0	0	0	0	0	0	0	0	0	0	0	0	0
53742	ENSG00000267421.2	AC005498.3	0.850354	0	0	0.270927	0.146043	0.0877381	0.20061	1.27082	0.526649	0	0	0	0	0.658189	0.0476911	0.362991	0.257044	0	0	0.434584	0.351818	0.678638	0.605758	0	0.150044	0	0.474277	0	0	0	0.18533	0	0.143048	0.319485	0.171001	0.45898	0.181319	0
53565	ENSG00000267224.1	AC005498.4	0	0	0	0	0.198946	0	0	0	0	0	0	0	0	0.269978	0	0	0	0	0	0	0	0.859729	0.5507	0	0.651419	0	0	0	0	0	0	0	0.105271	0	0.121273	0	0	0
42966	ENSG00000252177.1	AC005513.1	0	0	0	0	0	0	0	0	0	0	0	0	0	0	0	0	0	0	0	0	0	0	0	0	0	0	0	0	0	0	0	0	0	0	0	0	0	0
26264	ENSG00000223878.1	AC005517.3	0	0	0	0.246173	0.480691	0.493006	1.38472	0	0.763212	1.29596	0	0	0	0.194808	1.20249	0.22657	1.03591	0.76752	3.07159	0.911249	0.931835	2.3204	1.52806	0.753927	1.23453	0	0.100756	1.23386	0	0.503141	0.145982	0	0.164797	0.803347	0.372115	0	0.950233	1.8728
30802	ENSG00000230190.1	AC005518.2	0	0	0	0	0	0	0	0	0.0177446	0	0	0	0	0	0	0	0	0	0	0.0338269	0	0	0	0	0.0546618	0	0	0	0	0	0.0524874	0	0	0	0	0	0.0355044	0
47511	ENSG00000258559.2	AC005519.4	0	0	0.129574	0.832851	1.67892	1.93573	1.22492	0.0768624	0.859968	1.18699	0.114806	0.465133	0.587537	0.452257	1.02656	0.0667765	0.977967	0.737494	1.06747	1.50727	1.71233	1.83785	2.14061	1.67664	1.37885	0	0.56672	0.960431	1.4367	0.805718	0.637508	0.289844	0.807184	1.19726	0.962337	0.435282	1.25113	1.60687
22999	ENSG00000213548.3	AC005522.6	0	0	0	0	0	0	0	0	0	0	0	0	0	0	0	0	0	0	0	0	0	0	0	0	0	0	0	0	0	0	0	0	0	0	0	0	0	0
27578	ENSG00000225703.1	AC005522.7	0	0	0	0	0	0	0	0	0	0	0	0	0	0	0	0	0	0.0940319	0	0	0	0	0	0	0	0	0	0	0	0	0	0	0	0	0	0	0	0
54876	ENSG00000269604.1	AC005523.2	1.66071	4.65738	8.04679	10.2288	11.816	12.0364	10.0705	8.82908	11.823	9.72479	8.08595	18.3185	14.0611	20.6241	8.89032	12.4595	10.9224	7.56449	8.02557	9.13523	7.99824	8.79875	10.2113	9.6568	11.4625	5.49692	13.2089	9.99431	9.25528	12.0926	12.5731	19.2915	13.7169	13.4476	13.3221	24.5688	12.3637	7.56597
54399	ENSG00000268536.1	AC005523.3	0	0	0	0	0.0753369	0.165687	0.079318	0	0	0	0.504912	0.237999	0	0	0	0.493431	0	0	0	0.101944	0.492589	0	0	0	0.172338	0	0.11509	0	0	0.0862307	0.172261	0.127847	0	0.315481	0	0	0	0.34246
31270	ENSG00000230825.1	AC005532.5	0	0.546195	0	0.243736	0.0768115	0	0.0393464	0	0.161291	0.0803605	0.226434	0	0	0	0.476808	0.220049	0.0421687	0	0	0.25906	0	0.157781	0.574195	0	0.230266	0	0.249611	0	0	0.14349	0.0837834	0.06325	0.0466819	0	0	0	0	0
33909	ENSG00000234450.1	AC005534.6	0.656465	0	0.492431	0.56615	0.764642	0.393417	0.316797	0	0.304044	0.164025	0	0.269629	0	0.226535	0.513097	0	0.168103	0	0	0	0.556624	0	0.434413	0.57593	0	0	0	0	0	0.0850577	0	0	0.0932238	0.303264	0.526837	0	0.119572	0.167316
27009	ENSG00000224903.1	AC005534.8	0.300773	0	0	0	0.184674	0.113179	0.112443	0	0.0555466	0.154338	0	0	0	0	0	0.117946	0.118906	0	0	0	0.121775	0.153982	0	0	0.162908	0	0.107313	0	0	0.0392064	0	0	0.0862238	0.23274	0.0483789	0.103487	0.161461	0.217987
32124	ENSG00000232006.4	AC005537.2	0	0	0	0.112269	0.844709	0.960914	0.135156	0	0.275943	0	0	0.106627	0.332368	0.221361	0.0377412	0.0775141	0.0956359	0.116251	0.523873	0.298145	0.63098	0	0.257697	0.122302	0.357265	0	0.196101	0.202504	0	0.174027	0.23919	0.210588	0.241619	0.0412743	0	0	0.253925	0.0674772
36174	ENSG00000237581.1	AC005538.5	0	0	0	0	0	0	0	0	0	0	0	0	0	0	0	0	0	0	0	0	0	0	0	0	0	0	0	0	0	0	0	0	0	0	0.0612062	0	0	0
29893	ENSG00000228937.1	AC005539.2	0	0	0	0	0	0.0176177	0	0	0	0	0	0	0	0	0	0	0	0	0	0	0	0	0	0	0	0	0	0	0	0	0	0	0	0	0.0215255	0	0	0
34913	ENSG00000235852.1	AC005540.3	0	0	0	0.0779723	0.101066	0.0588902	0.138381	0	0.0508728	0	0	0	0.165351	0.0752125	0.0543408	0	0.0628215	0.0621788	0	0.0337354	0.151987	0	0	0	0.233593	0	0	0	0	0.0308861	0	0	0.0376374	0.0753826	0	0	0.0406164	0
23310	ENSG00000214167.1	AC005544.1	0.903054	0.000103477	1.14884	3.96e-05	0.796906	0.332829	0.555549	1.20546	0.277147	1.2917	6.66e-05	1.31375	3.12e-05	3.58813	0.000148926	0.486671	0.468824	3.88e-06	3.22e-06	7.79e-06	5.27e-06	6.05e-06	3.27058	2.01047	0.32021	0	1.13984	0.000890985	0	0.334213	8.69e-06	1.19002	0.181529	0.64778	0.798199	0.67101	0.255073	0.251877
53269	ENSG00000266897.1	AC005546.2	0	0	0	0	0.0952634	0	0.096573	0	0	0	0	0	0	0	0.124089	0	0	0	0	0	0	0	0.515497	0	0	0	0.279297	0	0	0.101671	0	0	0	0	0.132157	0.299037	0	0
50603	ENSG00000263383.1	AC005549.1	0	0	0	0	0	0	0	0	0	0	0	0	0	0	0	0	0	0	0	0	0	0	0	0	0	0	0	0	0	0	0	0	0	0	0	0	0	0
52220	ENSG00000265501.1	AC005549.2	0	0	0	0	0	0	0	0	0	0	0	0	0	0	0	0	0	0	0	0	0	0	0	0	0	0	0	0	0	0	0	0	0	0	0	0	0	0
54173	ENSG00000268024.1	AC005549.3	0	0	0	0	0	0	0	0	0	0	0	0	0	0	0	0	0	0	0	0	0	0	0	0	0	0	0	0	0	0	0	0	0	0	0	0	0	0
35795	ENSG00000237070.1	AC005550.3	0.189784	0	0.050959	0.184064	0.0556117	0.00910442	0.163093	0	0.0060052	0.112245	0	0.0886794	0.260758	0.0238631	0.188122	0.028562	0	0	0	0.188383	1.04582	0.0396528	0	0	0.874473	0	0.650741	0.836835	0.52235	0.0641053	0.0557405	0.0137853	0.0364891	0.199232	0.0425113	0.0227743	0.198452	1.08073
30012	ENSG00000229108.1	AC005550.4	0	0.765988	0	0	0.211988	0.216335	0.167037	0	0.121085	0	0.519086	0	0	0.243061	0	0.282265	0.0442647	0	0	1.51177	0.146577	0	0	0.155808	0.188055	0	0.918161	0	0	0.0443896	0.269018	0	0.381507	0.369131	0.0546781	0	0.0614631	0.168891
27777	ENSG00000225974.1	AC005550.5	0	0	0	0	0	0	0	0	0	0	0	0	0	0	0	0	0	0	0	0	0	0	0	0	0	0	0	0	0	0	0	0	0	0	0	0	0	0
53305	ENSG00000266939.1	AC005559.2	0.652922	0	0	0	0.260566	0.148149	3.55464	5.15134	2.14309	0.253836	0.374853	0.933604	0.385047	1.03725	0.268922	4.20152	0.316576	0.153835	0	0.41687	0.359143	0	0.355906	0.237618	0.143159	0	0.777867	0.530365	0	0.928368	0.466038	0.236078	0	0.188072	0.10425	0.403251	0.791899	0.270488
53392	ENSG00000267036.1	AC005559.3	0.312107	0	0	0.0552664	0.0370246	0	0.207698	0.0976655	0.11482	0	0.143926	0.118236	0.11468	0	0.0375592	0.243215	0	0.0518078	0	0.0521507	0	0	0	0	0	0	0.149269	0	0	0	0.0445764	0.0979079	0.0276141	0.110268	0	0	0.0920646	0
23520	ENSG00000214719.7	AC005562.1	1.67835	0.918293	5.12645	2.09556	5.1717	6.13153	5.04065	2.56812	4.3438	2.75319	4.74483	3.1376	0.606218	2.07199	3.34682	0.503955	5.83637	2.48354	5.07958	4.06399	3.79416	5.17889	4.4202	8.83993	4.59271	3.95223	2.23097	2.97679	7.4e-05	6.59699	6.83186	3.15325	5.90342	4.84534	5.23798	1.36951	4.73156	3.31947
28170	ENSG00000226509.1	AC005588.2	0	0	0	0	0	0	0	0	0	0	0	0	0	0	0	0	0	0	0	0	0	0	0	0	0	0	0	0	0	0	0	0	0	0	0	0	0	0
35537	ENSG00000236714.1	AC005592.1	0.120289	0.120324	0.18546	0.182428	0.173105	0.124047	0.807524	0.0527093	0.206898	0.160827	0	0.101688	0.111235	0.0417141	0.0395091	0.301147	0.202625	0.048135	0.353279	0.524232	0.110849	0.876007	0.346545	0.343459	0.164416	0	0.0868797	0.376564	0	0.234411	0.0954254	0.0474795	0.159148	0.127209	0.0927323	0	0.127795	0.116528
31532	ENSG00000231185.2	AC005592.2	0	0	0.786644	0.550795	0.346726	0.680606	1.10722	0.237786	0.790749	0.309719	0	0.367798	0.347945	0.858535	0.13465	0.644103	0.389082	1.65095	0	1.65997	0.200883	0.463539	1.29677	2.21403	0.518181	0	0.323054	0	0	0.34974	0.706772	0.579445	0.809205	0.391665	0.447998	0	0.657467	0.450228
50132	ENSG00000261757.1	AC005592.3	0.523957	0	0	0.250361	0.164472	0.0965438	0.590196	0	0.0407768	0.254315	0.35962	0	0	0	0	0.307279	0.0623559	0.306547	2.97844	0.38869	0	0.553312	0.181811	0.586807	0.130335	0	0	0.24803	0	0.0953975	0	0.0481681	0.12466	0.109106	0.0743768	0	0.128041	0.11918
20738	ENSG00000205790.1	AC005594.3	0	0	0.0488646	0.0214507	0.219963	0.231403	0.153092	0.15323	0.155762	0.0841619	0	0.145208	0.0864133	0.188008	0.238496	0.0849295	0.132432	0.13595	0.272126	0.248848	0.352782	0.311851	0.260025	0.0730068	0.284048	0	0.130939	0.0552947	0.622144	0.129474	0.1072	0.0697553	0.11824	0.175506	0.0704494	0.0813874	0.0809274	0.331733
53564	ENSG00000267223.1	AC005597.1	0	0	0	0	0	0	0	0	0	0	0	0	0	0	0	0	0	0	0	0	0	0	0	0	0	0	0	0	0	0.0839885	0	0	0	0	0	0	0	0
54705	ENSG00000269205.1	AC005606.1	0	4.15e-18	2.24e-44	4.06e-180	3.77e-103	6.38e-103	1.39e-198	1.35e-47	3.8e-59	8.78e-38	1e-49	7.47e-55	1.05e-111	1.47e-46	1.12e-159	3.6e-85	2.52e-13	8.35e-30	3.75e-05	1.57e-93	6.05e-151	7.09e-185	1.46e-20	9.04e-72	2.6e-50	0	1.5e-56	8.08e-191	0	1.24e-17	0.0521223	3.88e-24	1.72e-41	1.94e-05	3.98e-17	4.73e-66	1.75e-37	2.77e-217
50159	ENSG00000261790.1	AC005606.14	2.50536	3.83777	9.47025	4.11264	10.1461	11.0469	7.20436	33.4035	10.2458	5.42979	11.3901	26.619	17.5241	14.1763	7.5591	35.6162	10.2948	3.98803	3.43117	4.93633	3.73423	4.80444	8.27257	9.58282	8.43172	8.32789	16.8395	8.12236	3.64295	11.9676	10.9244	19.1994	12.7256	11.8023	14.3368	36.8976	7.92801	7.85045
48878	ENSG00000260107.1	AC005606.15	0	0.576515	0	0	0	0	0	0	0.0440468	0	0	0	0	0	0	0	0	0	0	0	0	0	0	0	0	0	0	0	0	0	0	0	0	0	0	0	0	0
40757	ENSG00000249034.1	AC005609.1	0	0	0	0.145297	0.136294	0.17208	0.0792561	0.036978	0.111067	0.017701	0	0.0277605	0	0	0.117839	0	0.0577244	0.0118925	0	0.0688498	0.0576276	0.148973	0.247561	0.0972189	0.114203	0	0.0256881	0.0789507	0	0.055868	0.0748718	0.0281297	0.072547	0.0993434	0.0712948	0	0.0251335	0.0178502
40151	ENSG00000248106.2	AC005609.2	0	0	0	0	0	0	0	0	0	0	0	0	0	0	0	0	0	0	0	0	0	0	0	0	0	0	0	0	0	0	0	0	0	0	0	0	0	0
54737	ENSG00000269296.1	AC005614.3	0	0.102555	0	0	0.0285948	0.00703571	0.0140313	0.022849	0.0331142	0	0.0388344	0.0476846	0	0	0.018681	0	0.0072096	0	0	0.0290985	0.0781469	0	0.0395586	0.0265417	0.0463489	0	0.010054	0	0	0.0285217	0.0144756	0	0.0218448	0.0166436	0.0168417	0	0.00986053	0.0134999
54934	ENSG00000269749.1	AC005614.5	2.03e-59	1.23e-31	3.57e-102	0.330669	8.9e-31	5.98e-64	5.8e-60	1.24e-42	2.54e-54	4.78e-69	0.750021	1.81e-35	0	7.57e-82	1.51e-36	0.000181971	7.73e-36	1.21e-84	7.34e-65	6.46e-77	1.22e-13	1.04e-05	1.27e-95	9.49e-39	0.24469	0	1.02e-24	0	3.04088	5.91e-36	4.6e-47	2.36e-42	4.34e-43	5.4e-16	1.36e-21	8.41e-22	3.47e-12	4.19e-09
53266	ENSG00000266893.1	AC005616.1	0	0	0	0	0.0477234	0.024283	0	0	0	0.0998127	0.149965	0	0	0	0	0	0	0	0	0	0	0	0	0	0.0517604	0	0	0.20451	0	0	0	0	0	0	0	0	0	0
53744	ENSG00000267423.1	AC005616.2	0	0	0	0	0.0555376	0.0582064	0	0	0	0	0	0	0	0	0	0	0	0	0	0	0.190864	0	0	0	0	0	0.083262	0	0	0	0	0	0.0666698	0	0	0	0	0.116407
45991	ENSG00000255729.1	AC005618.1	0.690606	2.51882	5.25899	4.26184	5.12808	4.28079	2.37311	0.542577	3.66298	1.24643	2.49611	2.1602	1.04532	2.00729	2.40711	1.79885	3.37962	2.09924	5.54867	3.11225	3.46701	5.42741	6.35177	6.55879	3.96827	0	3.35796	3.55e-06	0	3.1159	3.18934	4.37578	4.39152	4.33351	4.3548	3.07971	3.22001	1.79662
56408	ENSG00000272070.1	AC005618.6	0	0	0.145235	0.350895	0.475596	0.474392	0.421145	0.434259	0.519337	0.109778	0.133594	0.0726811	0	0.14459	0.207732	0.0491868	0.28406	0.0717015	0.160047	0.229492	0.170325	0.498754	0.124457	0.191603	0.363756	0	0.107395	0.0617931	0	0.357965	0.110226	0.0973272	0.274669	0.372848	0.24044	0.0614122	0.337811	0.201641
50901	ENSG00000263780.1	AC005621.1	0	0	0	0	0	0	0	0	0	0	0	0	0	0	0	0	0	0	0	0	0	0	0	0	0	0	0	0	0	0	0	0	0	0	0	0	0	0
53545	ENSG00000267201.1	AC005624.2	0	0	0.575808	0	0.170501	0	0.369022	0.34824	0.164074	0	0.505725	0	0	0	0.0995514	0.265189	0	0	0	0.114177	0.25514	0.365516	0	0.312113	0	0	0	0	0	0.101837	0.204462	0.465141	0	0.252841	0	0	0	0.189504
53327	ENSG00000266963.1	AC005625.1	0	0	0	0.243375	0	0.181625	0.0844544	0	0.0765277	0	0	0	0	0	0	0	0.0943851	0	0	0.10328	0	0	0	0	0	0	0.119683	0	0	0	0.186668	0.14085	0	0	0	0	0.120932	0
54758	ENSG00000269354.1	AC005626.3	0	0	0	0	0	0	0	0	0	0	0	0	0	0	0	0	0	0	0	0	0	0	0	0	0	0	0	0	0	0	0	0	0	0	0	0	0	0
24994	ENSG00000221454.1	AC005631.1	0	0	0	0	0	0	0	0	0	0	0	0	0	0	0	0	0	0	0	0	0	0	0	0	0	0	0	0	0	0	0	0	0	0	0	0	0	0
29695	ENSG00000228649.4	AC005682.5	0.494337	1.25758	0.695437	0.446589	1.77987	0.891373	1.88407	0.408776	1.53483	0.657536	0.458427	0.717166	0.598716	0.681194	2.14774	0.196317	0.61797	1.6951	1.29301	1.87014	0.38801	0.787964	1.13128	1.13181	0.366576	0	0.157513	0.737551	0	1.10394	1.63325	0.606614	0.285664	0.881082	0.894038	0.884366	0.711398	0.67433
28031	ENSG00000226329.2	AC005682.6	0	0	0	0.0691875	0.0776244	0.0599656	0.212823	0	0.191678	0.123175	0.244547	0	0	0.21634	0.164576	0.382088	0.124481	0.227459	0	0.225921	0.189588	0.16781	0.217511	0.210214	0.0420399	0	0.0558403	0	0	0.143136	0.0829215	0.217366	0.0902628	0.0486211	0.102288	0.157439	0.054947	0.0757149
27997	ENSG00000226279.2	AC005682.7	0.486446	0	0	0	0.105183	0.10724	0.0527129	0	0.11731	0.22962	0	0.177143	0	0	0	0	0.0566624	0	0	0.0697445	0	0	0	0	0	0	0	0	0	0.0555888	0.112446	0.0831801	0	0.0669358	0	0	0	0.106486
34788	ENSG00000235664.1	AC005682.8	0	0	0	0	0.0405088	0	0	0	0	0	0.243432	0	0	0	0	0	0	0.209501	0	0.105697	0	0	0	0	0	0	0	0	0	0	0	0	0.050029	0.0526946	0	0	0	0
52579	ENSG00000265985.1	AC005686.1	0	0	0	0	0	0	0	0	0	0	0	0	0	0	0	0	0	0	0	0	0	0	0	0	0	0	0	0	0	0	0	0	0	0	0	0	0	0
50776	ENSG00000263623.1	AC005701.1	0	0	0	0	0	0	0	0	0	0	0	0	0	0	0	0	0	0	0	0	0	0	0	0	0	0	0	0	0	0	0	0	0	0	0	0	0	0
50634	ENSG00000263422.1	AC005702.1	0	0	0	0	0	0	0	0	0	0	0	0	0	0	0	0	0	0	0	0	0	0	0	0	0	0	0	0	0	0	0	0	0	0	0	0	0	0
50935	ENSG00000263820.1	AC005702.2	0	0	0	0	0	0	0	0	0	0	0	0	0	0	0	0	0	0	0	0	0	0	0	0	0	0	0	0	0	0	0	0	0	0	0	0	0	0
52327	ENSG00000265638.1	AC005702.3	0	0	0	0	0	0	0	0	0	0	0	0	0	0	0	0	0	0	0	0	0	0	0	0	0	0	0	0	0	0	0	0	0	0	0	0	0	0
53131	ENSG00000266701.1	AC005702.4	0	0	0	0	0	0	0	0	0	0	0	0	0	0	0	0	0	0	0	0	0	0	0	0	0	0	0	0	0	0	0	0	0	0	0	0	0	0
36019	ENSG00000237377.2	AC005703.2	0	0	0	0	0	0	0	0	0	0	0	0	0	0	0	0	0	0	0	0	0	0	0	0	0	0	0	0	0	0	0	0	0	0	0	0	0	0
31377	ENSG00000230971.1	AC005703.3	0	0	0	0	0	0	0.0151189	0	0.0110295	0	0	0	0	0	0	0	0	0	0	0	0	0	0	0	0	0	0	0	0	0	0	0.0239629	0	0	0	0	0.0213479	0
31120	ENSG00000230607.3	AC005722.4	0	0	0	0	0	0.0283394	0	0	0	0	0	0	0	0	0	0	0	0	0	0	0	0	0	0	0	0	0	0	0	0	0	0	0	0	0	0	0	0
43623	ENSG00000253002.1	AC005725.1	0	0	0	0	0	0	0	0	0	0	0	0	0	0	0	0	0	0	0	0	0	0	0	0	0	0	0	0	0	0	0	0	0	0	0	0	0	0
27567	ENSG00000225681.2	AC005730.2	0	0	0	0	0	0	0	0	0	0	0	0	0	0	0	0	0	0	0	0	0	0	0	0	0	0	0	0	0	0	0	0	0	0	0	0	0	0
27825	ENSG00000226040.2	AC005740.3	0	0	0	0	0	0	0	0	0.0433668	0	0	0	0	0	0	0	0.0598324	0	0	0.0708836	0	0	0.306349	0.202552	0	0	0	0	0	0	0	0	0.130902	0.0715891	0	0	0	0
41622	ENSG00000250347.1	AC005740.4	0	0	0	0.220068	0.0661273	0	0	0	0.0565384	0	0	0	0	0	0	0	0	0	0	0	0	0	0.366914	0	0	0	0	0	0	0	0.149762	0	0	0	0	0	0	0
44591	ENSG00000254099.1	AC005740.5	0	0	0	0	0.223502	0.114415	0.113596	0	0.0823704	0	0	0	0	0.694901	0.14527	0	0	0	0	0.304954	0	0	0	0	0	0	0.170631	0	0	0.118876	0	0.175342	0.400862	0.147573	0	0.351537	0	0
56280	ENSG00000271871.1	AC005740.6	0	0	0.189434	0.0995255	0.140307	0.0866879	0.171485	0	0.130273	0.181124	0	0.0904691	0.38421	0.157024	0.244615	0.183254	0.183737	0.118732	1.22805	0.338967	0	0	0.314918	0.20617	0.249684	0	0.041294	0.236656	0	0.240877	0.122958	0	0.169072	0.144382	0.113628	0.0797193	0.0827686	0.169215
41007	ENSG00000249418.2	AC005741.2	0	0	0	0	0	0	0	0	0	0	0	0	0	0	0	0	0	0	0	0	0	0	0	0	0	0	0	0	0	0	0	0	0	0	0	0	0	0
56464	ENSG00000272154.1	AC005754.7	0.486531	0.473078	0	0.159139	0.844425	0.276868	0.938165	0.398109	0.915005	0	0	0	0	0.134259	0.216094	0.315338	0.434725	0.48468	0	0.409974	0.304643	0.397532	0.524435	0.847932	0.594495	9.10732	0.327279	0.413554	0	0.234293	0.377033	0.140999	0.949023	0.511564	0.302704	0	0.456229	0.363868
56436	ENSG00000272108.1	AC005754.8	0.145936	0.291679	0.339039	0.464101	0.575671	0.371261	1.2067	1.14667	0.862008	0.239562	0.10599	0.0630741	0.27552	0.102906	0.51862	0.2463	0.701731	0.841204	1.3337	0.980458	0.566148	1.10131	1.41207	1.50538	1.64922	0	0.136415	0.955367	0	0.314712	0.199513	0.0296703	0.766925	0.564947	0.390332	0.145867	0.451659	0.58741
53400	ENSG00000267044.1	AC005757.6	0	0	0	0	0.139936	0	0	0	0	0	0	0	0	0	0	0	0	0	0	0	0	0.301692	0	0	0	0	0	0	0	0	0	0	0	0	0	0	0	0
53393	ENSG00000267037.1	AC005757.7	0	0	0	4.89e-05	9.7e-24	2.08e-122	4.64e-98	0.135408	1e-24	2.77e-35	0.0916778	0.210224	4.61e-16	9.54e-68	0	0	1.09e-31	0.0358835	0	0.00532031	0	2.52e-05	0.19733	0.129435	0	0	0	0	0	2.03e-49	0.00156415	0.169577	0	6.32e-44	0.0323092	0.0191572	1.47e-29	0
53921	ENSG00000267630.1	AC005758.1	0	0	0	0	0	0	0	0	0	0	0	0	0	0	0	0	0	0	0	0	0	0	0	0	0	0	0	0	0	0	0	0	0	0	0	0	0	0
32160	ENSG00000232058.1	AC005772.2	0	0	0	0	0	0	0	0	0	0	0	0	0	0	0	0	0	0	0	0	0	0	0	0	0	0	0	0	0	0	0	0	0	0.0345797	0	0	0	0
53300	ENSG00000266933.1	AC005775.2	0	0	0	0.102406	0.157737	0	0.0332209	0	0.142287	0	0.219383	0.201454	0	0.0905683	0.209018	0.104907	0.0372514	0.0414539	0	0.0840921	0	0.140403	0.185663	0.119915	0.142274	0	0.0960906	0	0	0	0	0.0534078	0.0423681	0.131322	0	0.288659	0	0.0697128
55598	ENSG00000270802.2	AC005776.1	0	0	0	0	0	0	0.180939	0	0	0	0	0	0	0	0	0	0.187632	0.265192	0	0.240474	0	0	0	0	0	0	0	0	0	0	0	0	0	0	0	0	0	0
53497	ENSG00000267148.1	AC005777.3	0	0	0	0	0	0	0	0	0	0	0	0	0	0	0	0	0	0	0	0	0	0	0	0	0	0	0	0	0	0	0	0	0	0	0	0	0	0
27191	ENSG00000225157.1	AC005779.1	0	0	0	0	0	0	0	0	0	0	0	0	0	0	0	0	0	0	0	0	0	0	0	0	0	0	0	0	0	0	0	0	0	0	0	0	0	0
53847	ENSG00000267545.1	AC005779.2	0	0	0	0	0	2.73e-38	0.0468648	0	0	0	0	0.146359	0	0	0.110246	0	0	0	0	0.0599387	0	0	0	0.167987	2.28e-42	0	1.45e-133	0	0	0.117851	0	5.25e-42	0	0.062674	0.0665386	0	1.47e-36	9.95e-35
53652	ENSG00000267320.1	AC005780.1	0	0	0	0	0	0.0498236	0	0	0	0	0	0	0	0	0	0	0	0	0	0	0	0	0	0	0	0	0	0	0	0	0	0	0	0	0	0	0	0
52754	ENSG00000266209.1	AC005783.1	0	0	0	0	0	0	0	0	0	0	0	0	0	0	0	0	0	0	0	0	0	0	0	0	0	0	0	0	0	0	0	0	0	0	0	0	0	0
54254	ENSG00000268189.2	AC005785.2	0	0.159599	0.104181	0.0381014	0.12545	0.129895	0.515271	1.01415	0.113569	0.12928	0.0910869	0.158857	0	0.146	0.380799	0.0414391	0.125986	0.0476873	0	0.050666	0.948323	0.335506	0.0750432	0.0486	0.0865232	0	0.404374	0.240397	0	0.0603223	0.0597855	0.0447958	0.11087	0.0552249	0.104875	0.0408564	0.0600959	0.143753
53323	ENSG00000266959.1	AC005786.3	0	0	0	0	0	0	0	0	0	0	0	0	0	0	0	0	0	0	0	0	0	0	0	0	0	0	0	0	0	0	0	0	0	0	0	0	0	0
53571	ENSG00000267231.1	AC005786.5	0	0	0	0	0	0	0	0	0	0	0	0	0	0	0	0	0	0	0	0	0	0	0	0	0	0	0	0	0	0	0	0	0	0.140268	0	0	0	0
53755	ENSG00000267436.1	AC005786.7	0.52511	0.484716	2.28916	14.7253	5.19116	4.62627	5.66857	8.57516	4.52403	5.99315	7.32133	13.3516	11.8869	9.00631	6.3507	19.1095	3.74727	3.62964	3.8928	5.67661	6.37064	7.02265	3.06083	5.11899	4.49899	0	9.18448	5.7598	0	4.70343	5.99743	11.0687	5.30181	5.78281	5.11754	16.4016	3.6021	4.06103
53786	ENSG00000267473.1	AC005789.11	0.495236	0.467104	0.831828	0.541529	0.485444	0.710369	0.976294	1.98133	0.816156	0.404957	0.746275	2.1441	1.15151	1.69482	0.501357	2.22237	1.00611	0.53287	0.61912	0.819335	0.312832	0.922529	2.11245	1.71594	1.23099	0	1.12173	0.467733	0	1.38855	1.25252	1.90709	1.66816	2.16593	1.02901	1.60183	1.82035	0.801588
53442	ENSG00000267090.1	AC005789.9	0	0	0	0	0.6855	0.189553	0.543901	0.741434	0.147996	0	0	1.14662	2.22665	1.00918	0.202621	1.6903	0	0.703239	0	0.691395	0.563075	0	0.975117	0	0	0	0	0	0	0.586434	0	0.576698	0.709316	0.246172	0	0	0.284466	1.21306
54423	ENSG00000268582.1	AC005794.1	0	0	0	0	0	0	0	0	0	0	0	0	0	0	0	0	0	0	0	0	0	0	0	0	0	0	0	0	0	0	0	0	0	0	0	0	0	0
54178	ENSG00000268034.1	AC005795.1	0	0	0.153577	0.417659	0.409739	0.489789	0.0459424	0.0934461	0.213712	0.202546	0	0.233696	0.173227	0.0687411	0.363282	0.0803641	0.199978	0.0552065	0	0.0583594	0.142891	0.197372	0.375577	0.0832448	0.152966	0	0.232782	0	0	0.245213	0.298169	0.267839	0.366863	0.359305	0.4081	0	0.201295	0.130518
34605	ENSG00000235415.1	AC005808.3	0	0	0	0.267814	0	0	0	0	0	0	0	0	0	0	0	0	0	0	0	0	0	0	0	0	0	0	0	0	0	0	0	0	0	0	0	0	0	0
34708	ENSG00000235554.1	AC005822.1	0.377505	0.184303	0.541136	0.365804	1.90078	1.62626	1.22739	0.242114	1.07158	0.645994	0.505001	0.546977	0	0.821268	1.07602	0.351078	1.66576	0.891479	0.465433	1.03895	1.12038	1.25441	1.03258	2.21302	1.7839	0	0.762739	1.55035	0	1.3296	0.82695	0.760816	1.0901	0.730018	0.907256	0.120657	0.690381	0.876616
17360	ENSG00000196138.3	AC005831.1	0	0	0	0	0	0	0	0	0	0	0	0	0	0	0	0	0	0	0	0	0	0	0	0	0.02853	0	0	0	0	0.0125639	0	0	0	0	0	0	0	0
26021	ENSG00000223544.1	AC005838.2	0	0	0	0	2.27424	3.73187	0	3.22322	2.11672	0.801415	0	1.33575	0	3.4875	1.42804	0	2.4919	2.52339	0	2.51509	0	1.65921	0	2.75809	0.864928	0	0.573244	0	0	1.70469	4.24069	1.24341	2.55893	1.64633	2.35418	3.87508	3.83209	4.46088
20804	ENSG00000206044.3	AC005841.1	0	0	0	0	0.165586	0.174997	0.146913	0	0.11715	0.365512	0	0	0	0.0680321	0.283223	0	0.026926	0.159998	0	0.348291	0.701295	0.208898	0	0	0.053547	0	0	0	0	0.0260499	0.157334	0.0775823	0.120404	0.125883	0.101503	0.0696503	0.178854	0.250157
20608	ENSG00000205325.1	AC005863.1	0	0.159185	0.174051	0.235845	0.375475	0.32267	0.153052	0	0.183696	0.0766388	0.264178	0.117104	0.0631367	0.0992288	0	0	0.218348	0.0384187	0.197788	0.0840445	0.122299	0	0.101105	0.0664827	0.195822	0	0	0	0	0.113249	0.191795	0.214766	0.141299	0.122298	0.311102	0.0484057	0.191699	0.0693158
36640	ENSG00000238212.2	AC005863.2	0	0	0	0	0	0	0	0	0	0	0	0	0	0	0	0	0	0	0	0	0	0	0	0	0	0	0	0	0	0	0	0	0	0	0	0	0	0
29037	ENSG00000227694.1	AC005884.1	4.27674	2.37431	2.31723	0.340247	0.141435	0.194474	0.382712	1.19224	0.142787	0.205761	1.90881	0.665232	0	0.565439	0.419821	1.17726	0.257371	0.208096	1.15922	0.192437	0.16702	0.612631	1.36038	0.356926	0.21612	0	0.415119	0.461198	0	0.0990164	0.199483	0.439629	0.561525	0.300543	0.319446	0.582306	0.287194	0.390952
52790	ENSG00000266257.1	AC005926.1	0	0	0	0	0	0	0	0	0	0	0	0	0	0	0	0	0	0	0	0	0	0	0	0	0	0	0	0	0	0	0	0	0	0	0	0	0	0
54616	ENSG00000269019.1	AC005932.1	0	0	0	0	0.440067	0.875842	0.482693	0.122489	0.56435	0.33615	0.371095	1.35679	0.690429	0.297818	0.519513	1.47176	0.265708	0.517892	1.25711	0.494299	0.264012	0.573501	1.22124	1.26928	0.059264	0	0.234852	0	0	0.340042	0.798909	0.789823	0.690654	0.624827	0.334208	0.890007	0.243336	0.405702
53293	ENSG00000266926.1	AC005943.4	0	0	0	0.181056	0.357232	0.524472	0.25925	1.91494	0.273459	0.439962	0	0.684464	0	0.439063	0.372134	0.688998	0.613274	0.0735884	1.18777	0.412206	0	0.893244	0.878847	0.382214	0.341653	0	0.225138	0.471766	0	0.269923	0.218931	0	0.368664	0.130479	0.139465	0.148888	0.307143	0.534267
53508	ENSG00000267161.1	AC005943.5	0.133889	0.990705	2.63462	1.40684	3.61491	2.97024	3.07992	6.19059	4.05494	1.09084	1.61186	4.20805	2.2455	3.94258	1.42703	3.92806	3.57042	0.947556	0.517803	1.44891	0.99685	1.31305	3.6585	2.80084	2.58395	0	2.73554	1.23499	0	3.62073	3.8586	4.72571	4.09583	3.44881	3.85292	5.6954	2.19034	1.24062
53782	ENSG00000267469.1	AC005944.2	0	0.580815	0.424711	0.491446	1.2724	1.03147	0.95373	2.03285	1.7191	0.871642	1.20108	2.45824	1.41149	0.947976	0.844255	2.17956	1.00034	0.19547	0	0.54447	0.453472	0.586463	0.372954	1.71927	2.36465	0	2.56378	2.30333	4.96023	1.05643	0.571835	1.07419	1.47223	1.36005	0.796311	2.50163	1.68643	0.831543
53487	ENSG00000267138.1	AC005954.3	0	0	0	0	0.166025	0	0.176949	0	0	0	0	1.53e-38	0	0	0.204988	0	0	0	0	0	0	6.09e-12	0	0	0	0	0	0	0	0.172188	0.345284	0	0	0	0	0	0	0.754549
53549	ENSG00000267205.1	AC005954.4	0	0	0	0	0.050245	0.0526828	0.103989	0.205136	0.0397955	0	0	0	0.342663	0	0	0.168506	0	0	1.17048	0	0	0.220513	0	0	0.229319	0	0.153352	0	0	0.109075	0.110072	0.164843	0.0613837	0.0658899	0.0699299	0	0.076731	0.109025
36275	ENSG00000237713.1	AC006000.5	0	0	0	0	0.0262593	0	0.0524689	0	0.0187362	0	0	0	0	0	0	0	0	0	0	0	0	0.112346	0	0	0.117027	0	0.0381789	0	0	0	0.0551816	0	0	0	0	0	0	0
14516	ENSG00000177418.1	AC006001.1	0	0	0	0	0	0	0	0	0	0	0	0	0	0	0	0	0	0	0	0	0	0	0	0.196417	0	0	0	0	0	0	0	0	0	0.0747311	0.081576	0	0	0
31772	ENSG00000231515.1	AC006003.3	0	0	0	0	0	0	0	0	0	0	0	0	0	0	0	0	0	0	0	0	0	0	0	0.143748	0	0	0	0	0	0	0	0	0	0	0	0	0	0
35594	ENSG00000236795.1	AC006004.1	0	0	0	0	0	0	0	0	0	0	0	0	0	0	0	0	0	0	0	0	0	0	0	0	0	0	0	0	0	0	0	0	0	0	0	0	0	0
31217	ENSG00000230746.1	AC006007.1	0	0	0	0	0	0	0	0	0	0	0	0	0	0	0	0	0	0	0	0	0	0	0	0	0	0	0	0	0	0	0	0	0	0	0	0	0	0
39818	ENSG00000244563.1	AC006011.4	8.90223	0.369746	0.602675	2.84e-20	0.282302	0.000255097	2.32412	2.20534	3.83939	0.000108054	5.30151	0.000544077	0.0328543	5.26e-15	1.1062	0.477129	0.739624	0.188153	0	0.000232832	1.02969	1.38037	1.90116	1.61e-16	5.21045	5.70013	0.290778	2.3518	8.09e-05	1.33035	0.000103754	0.543643	1.61079	0.00228945	2.24269	4.65658	2.92219	1.99648
54562	ENSG00000268891.1	AC006014.1	0	0	0	0	0	0	0	0	0	0	0	0	0	0	0	0	0	0	0	0	0	0	0	0	0	0	0	0	0	0	0	0	0	0	0	0	0	0
20659	ENSG00000205505.7	AC006014.10	0	0	0.212164	0	0	0.016007	0.0156851	0	0.0350928	0	0	0	0	0	0	0	0	0.0423853	0.326997	0.0204709	0.050563	0	0	0	0.0337265	0	0.0677463	0	0	0.0164091	0	0.0253345	0	0	0.0201573	0.0424111	0	0.0298333
38696	ENSG00000242073.2	AC006014.7	1.00846	1.24e-66	2.96649	1.23695	1.93404	2.51264	0.828239	1.31575	0.99704	1.42695	1.34e-34	0.718237	0.625314	2.46568	1.29989	0.00557996	1.67814	0.62694	2.00675	1.00584	0.651969	1.25798	1.35527	1.22461	1.17218	0	1.76694	1.00141	0	1.04471	0.975349	1.65402	2.61425	2.06319	2.29337	1.84177	1.81608	1.15103
8969	ENSG00000146722.7	AC006014.8	0	0	0	0	0.432733	0.386759	0.604293	0.108834	0.400867	0.460108	0	0.0774835	0	0.410366	0.397308	0.481074	0.480015	0.25805	0	0.532668	0.390181	0.313896	0.549148	0.807462	0.441497	0	0.148442	0	0	0.299082	0.216779	0.123114	0.187655	0.291742	0.208806	0.178156	0.221478	0.464799
19874	ENSG00000203335.4	AC006019.3	0	0	0	0.0364307	0.319803	0.223417	0.0438895	0.047673	0.026577	0	0	0.0669042	0	0	0	0	0.0120125	0.0270433	0	0.0138408	0	0	0	0	0.0237551	0	0	0.0863795	0	0	0	0.0181683	0	0	0	0	0	0.043183
33106	ENSG00000233363.1	AC006019.4	0	0	0	0	0	0	0	0	0.00494127	0	0	0	0	0	0	0	0.00715936	0.00953156	0	0	0	0	0	0	0	0	0	0	0	0	0	0	0	0.0082306	0	0	0.009598	0.0134918
25934	ENSG00000223419.1	AC006022.4	0	0	0	0	0	0	0	0	0	0	0	0	0	0	0	0	0	0	0	0	0	0	0	0	0	0	0	0	0	0	0	0	0	0	0	0	0	0
40538	ENSG00000248711.1	AC006023.8	0	0	0	0	0	0	0	0	0	0	0	0	0	0	0	0	0	0	0	0	0	0	0	0	0	0	0	0	0	0	0	0	0	0	0.0191931	0	0	0
24311	ENSG00000218305.2	AC006024.4	0	0	0	0	0.0131727	0.0131231	0	0	0.0192459	0	0	0	0	0	0.0165004	0	0	0.0180616	0	0.0345028	0	0	0	0	0	0	0	0	0	0	0	0	0	0	0	0	0.0184197	0.0251198
25857	ENSG00000223275.1	AC006026.1	0	0	0	0	0	0	0	0	0	0	0	0	0	0	0	0	0	0	0	0	0	0	0	0	0	0	0	0	0	0	0	0	0	0	0	0	0	0
32514	ENSG00000232553.3	AC006026.10	0	0	0	0	0	0.0155441	0	0	0	0	0	0	0	0	0	0	0	0	0	0	0	0	0	0	0	0	0	0	0	0	0	0	0	0	0	0	0	0
29906	ENSG00000228953.1	AC006026.12	0	0	0	0	0	0	0	0	0	0	0	0	0	0	0	0	0	0	0	0	0	0	0	0	0	0	0	0	0	0	0	0	0	0	0	0	0	0
33794	ENSG00000234286.1	AC006026.13	0	0	0	0	0	0	0	0	0	0	0	0	0	0	0	0	0	0	0	0	0	0	0	0	0	0	0	0	0	0	0	0	0	0	0	0	0	0
26916	ENSG00000224785.1	AC006026.9	0	0	0	0	0	0	0	0	0	0	0	0	0	0	0	0	0	0	0	0	0	0	0	0	0	0	0	0	0	0	0	0	0	0	0	0	0	0
31651	ENSG00000231357.1	AC006028.11	0	0	0	0	0	0	0.0903103	0	0	0.188131	0	0	0	0	0	0	0	0	0	0	0	0	0	0	0	0	0	0	0	0	0	0	0	0	0	0	0	0
32058	ENSG00000231916.1	AC006033.22	0	0	0	0	0.142919	0.159046	0	0	0	0	0	0	0	0	0.0805891	0	0	0	0	0	0	0	0	0	0	0	0	0	0	0	0	0	0	0	0	0.47796	0	0
31385	ENSG00000230981.2	AC006035.1	0	0	1.78e-05	0.000198804	6.67e-07	0.0045356	1.44e-07	0	1.76e-07	7.98e-08	0	0	0	0	4.37e-06	0.0232165	1.92e-07	7.25e-07	0	2.86e-06	1.72e-06	0	0	0	6.88e-08	0	0	0	0	7.55e-08	1.21e-08	0	1.43e-06	0.239809	3.12e-06	0	7.06e-08	0
28118	ENSG00000226442.2	AC006037.2	0	0	0	0	0	0	0	0	0	0	0	0	0	0	0	0	0	0	0	0	0	0	0	0	0	0	0	0	0	0	0	0	0	0	0	0	0	0
30207	ENSG00000229379.1	AC006041.1	0	0	0	0	0	0	0	0	0	0	0	0	0	0	0	0	0	0	0	0	0	0	0	0	0	0	0	0	0	0	0	0	0	0	0	0	0	0
29056	ENSG00000227719.1	AC006042.6	0	0	0	0.196137	0.110438	0.113888	0.165976	0	0.0851275	0.233483	0	0	0	0.153168	0.415286	0	0.0596034	0.071104	0	0.213868	1.05464	0.469557	0	0	0.121725	0	0	0	0	0.11832	0	0	0.0667692	0.0712384	0.0746588	0	0	0.107561
32929	ENSG00000233108.1	AC006042.7	0	0	0	0	0.105312	0.166056	0.108737	0	0.127876	0.107937	0	0	0	0	0	0	0.0587301	0	0	0.0704447	0	0	0	0	0	0	0	0	4.02858	0.23114	0.235402	0.0892178	0	0.0689641	0	0	0.0791908	0.108292
33038	ENSG00000233264.2	AC006042.8	0	0.117373	0	0.126543	0.0942956	0.153955	0.0616298	0	0.0735682	0.10191	0	0	0	0	0.107892	0.0528658	0.0633473	0.022954	0	0.0416089	0.0548719	0	0	0.172323	0.102873	0	0	0	0	0.109747	0.032031	0.0482757	0.0494189	0.0555481	0.0937045	0	0.0655174	0.0576692
27663	ENSG00000225816.1	AC006045.3	0	0	0	0	0	0	0.0358034	0	0	0	0	0	0	0	0	0	0	0	0	0	0	0	0	0	0	0	0	0	0	0	0	0	0	0	0	0	0	0
31703	ENSG00000231421.3	AC006050.2	0	0	0	0	0	0	0.0166741	0.244923	0.118946	0	0	0.0536762	0	0	0	0	0	0.0669808	0	0	0	0	0	0	0	0	0	0	0	0	0	0	0	0.0216253	0	0	0	0
42383	ENSG00000251439.1	AC006070.12	0	0	0	0	0	0	0	0	0	0	0	0	0	0	0	0	0	0	0	0	0	0	0	0	0	0	0	0	0	0	0	0	0	0	0	0	0	0
27487	ENSG00000225563.1	AC006076.1	0	0	0	0	0	0	0	0	0	0	0	0	0	0	0	0	0	0	0	0	0	0	0	0	0	0	0	0	0	0	0	0	0	0	0	0	0	0
55649	ENSG00000270892.1	AC006077.4	0	0	0	0	0	0	0	0	0	0	0	0	0	0	0	0	0	0	0	0	0	0	0	0	0	0	0	0	0	0	0	0	0	0	0	0	0	0
51992	ENSG00000265189.1	AC006080.1	0	0	0	0	0	0	0	0	0	0	0	0	0	0	0	0	0	0	0	0	0	0	0	0	0	0	0	0	0	0	0	0	0	0	0	0	0	0
14719	ENSG00000178430.4	AC006111.1	0	0	0	0.180802	0.340821	0.430074	0.187495	0.0478848	0.209336	0.0704629	0	0	0.146269	0.0311649	0.243404	0.106757	0.220147	0.194318	0.236837	0.22549	0.238286	0.0935891	0.182785	0.199183	0.193715	0	0.0321096	0.382948	0	0.0593582	0.0477885	0.0179949	0.125404	0.216357	0.0931578	0.260102	0.0813472	0.111793
51898	ENSG00000265070.1	AC006115.1	0	0	0	0	0	0	0	0	0	0	0	0	0	0	0	0	0	0	0	0	0	0	0	0	0	0	0	0	0	0	0	0	0	0	0	0	0	0
54955	ENSG00000269793.1	AC006115.3	0	0	0	0	0.178761	0.309961	0.0225019	0.0380353	0.00781788	0	0	0	0	0	0.0146549	0	0.158768	0	0	0	0	0	0	0	0.0999444	0	0.0640491	1.157	0	0.011532	0	0	0.646482	0.594376	0.0137224	0	0.143461	0
54348	ENSG00000268407.1	AC006115.6	0	0	0	0	0	0	0	0	0	0	0	0	0	0	0	0	0	0	0	0	0	0	0	0	0	0	0	0	0	0	0	0	0	0	0	0	0	0
53077	ENSG00000266631.1	AC006116.1	0	0	0	0	0	0	0	0	0	0	0	0	0	0	0	0	0	0	0	0	0	0	0	0	0	0	0	0	0	0	0	0	0	0	0	0	0	0
53536	ENSG00000267192.1	AC006116.12	0	0	0	0	0.291114	0	0.195666	0	0	0	0	0	0	0	0	0	0	0	0	0	0	0	0	0	0	0	0	0	0	0.100451	0	0	0	0	0	0	0	0.193554
53299	ENSG00000266932.1	AC006116.13	0	0	0	0	0.176511	0.0248056	0	0.0926646	0.0718289	0.0544778	0	0	0	0	0.0336303	0	0	0.0332576	0	0.0645841	0	0	0	0.0900163	0	0	0.0715254	0	0	0.0515201	0	0	0.0851258	0.0932509	0.0316742	0	0.0359003	0.0466432
53494	ENSG00000267145.1	AC006116.14	0	0	0	0	0	0	0	0	0.0869902	0	0	0	0	0	0	0	0	0	0	0.156542	0	0	0	0	0	0	0	0	0	0	0	0	0	0.15686	0	0	0.184272	0
53750	ENSG00000267429.1	AC006116.15	0	0	0.189913	0	0.137929	0.0567712	0.0276533	0	0.105187	0	0	0	0.188731	0.0770518	0.0333254	0	0.118693	0.192757	0	0.256087	0.184166	0.120335	0.156509	0	0.0596713	0	0.0800099	0	0	0.0292067	0.0589926	0.0441611	0.128062	0.0691569	0.0729762	0.0752073	0.158387	0.11024
53850	ENSG00000267549.1	AC006116.17	0	0	0	0.0606148	0.31157	0.489014	0.264007	0.0689932	0.609995	0.0493743	0	0.29557	0	0.0475466	0.139621	0.430086	0.166839	0.185633	0	0.224787	0.507826	0.295169	0.551869	0.720199	0.0746469	0	0.124027	0.201962	0	0.490276	0.26896	0.314351	0.568944	0.407587	0.245039	0.270537	0.493068	0.199415
53632	ENSG00000267298.1	AC006116.19	0	0	0	0	0	0.074762	0	0	0	0	0	0	0	0	0.0977181	0	0	0	0	0	0.555806	0	0	0	0	0	0	0	0	0	0.155253	0	0	0	0	0	0	0.144172
53999	ENSG00000267710.1	AC006116.20	0	0	0	0	0.182649	0.106218	0.128542	0.360629	0.0857917	0	0	0	0	0	0	0.213737	0.069273	0.309005	0	0.653885	0.982678	0.277298	0.727058	0	0	0	0.0950374	0.608403	0	0.105875	0	0.199691	0.0544618	0.202329	0	0	0.334608	0
53901	ENSG00000267606.1	AC006116.21	0	0.737811	0	0	0	0.113364	0.0834416	0.450799	0.428916	0	0	0	0	0	0	0	0.0871126	0.294068	0	0.281146	0.729558	0.893939	0	0.157273	0.522471	0	0.303725	0.356414	0	0.0427813	0	0	0	0.312573	0.127111	0	0	0
53277	ENSG00000266907.1	AC006116.22	0	0	0	0	0.0849176	0.139108	0.0636355	0	0.0394068	0	0	0	0	0	0.0136716	0	0.0225394	0.0290661	0	0.139246	0.0701853	0.0448116	0.0578242	0.0773176	0.0231748	0	0	0	0	0.0999894	0.0452042	0	0.0360881	0.0782088	0.0270382	0	0	0.0200886
54055	ENSG00000267776.1	AC006116.24	2.68638	4.24913	6.00114	4.54469	10.2082	8.7331	9.3814	2.7439	13.1043	0	0	0	2.80521	3.41904	12.7158	1.73471	6.6212	2.88815	7.47e-58	11.7856	6.87673	8.95882	8.79468	15.379	9.74492	5.37161	4.44653	2.25826	15.3365	4.83037	6.30006	2.02232	13.6002	11.8317	11.9757	3.56687	10.8071	5.17458
53774	ENSG00000267459.1	AC006116.27	2.54456	7.5647	11.5482	10.2635	16.9536	17.7812	18.362	5.89186	19.0818	0.19402	0	0	3.11451	5.51853	16.1319	2.01398	11.5876	4.39374	5.08505	18.8979	11.0465	12.2408	22.1161	23.747	16.773	3.73912	7.31976	5.44227	1.68e-31	8.92652	9.57612	5.68784	20.5481	21.4034	20.7831	6.56585	16.2131	9.86023
53322	ENSG00000266958.1	AC006126.3	0	0	0	0	0.0558503	0	0	0	0.0429497	0.120452	0	0	0	0.158625	0	0	0	0	0	0	0	0.247212	0	0	0	0	0	0	0	0	0	0.0896739	0	0	0.0766922	0.160175	0.0824509	0
53401	ENSG00000267045.1	AC006126.4	0	0	0	0	0.259517	0.21266	0	0	0.11767	0.135539	0	0.199675	0.418529	0	0	0	0	0	0	0	0	0	0	0.233188	0	0	0.480219	0	0	0	0.299875	0	0	0	0.0989152	0.590968	0.0993152	0.134106
54326	ENSG00000268355.1	AC006129.1	0	0	0	0	0	0	0.108561	0	0	0	0	0	0	0	0.0648505	0	0	0	0	0	0	0	0	0	0	0	0	0	0	0	0	0	0	0	0	0	0	0
54174	ENSG00000268027.1	AC006129.2	1.28372	0.404865	0	0	0.391885	0.0570322	0.11194	0	0	0	0	0	0.81706	0.153113	0.0707744	0	0	0	0	0	0	0.238413	0.306467	0.206139	0	0	0	0	0	0.211777	0.240463	0.0890886	0.188118	0.0696084	0.0718517	0.156286	0.0803547	0.109823
55205	ENSG00000270164.1	AC006129.4	0	2.16719	0	0.0596785	0.560063	0.182759	0.454269	0	0.129984	0	0	0	0	0.194966	0.121365	0	0	0	0	0	0	0	0	0	0.305006	0	0	0	0	0	0	0.202296	0	0	0.0998482	0	0	0.0305677
51070	ENSG00000263997.1	AC006130.1	0	0	0	0	0	0	0	0	0	0	0	0	0	0	0	0	0	0	0	0	0	0	0	0	0	0	0	0	0	0	0	0	0	0	0	0	0	0
53418	ENSG00000267063.1	AC006130.3	0	0	0	0.16393	0.574976	0.309653	0.218483	0.182253	0.453467	0.0978828	0	0	0.323587	0	0.231534	0	0.470047	0.11496	0	0.455934	0.290302	0.190501	0.743693	0.161326	0.5914	0	0.128113	0	0	0.597135	0.934449	0.139771	0.572067	0.503691	0.291022	0.129338	0.454636	0.259886
53722	ENSG00000267398.1	AC006130.4	0	0	0	0	0.14216	0	0	0	0	0	0	0	0	0	0	0	0	0	0	0	0	0	0	0	0	0	0	0	0	0	0	0	0	0	0	0	0	0
54037	ENSG00000267757.1	AC006132.1	0	0	0.238051	0.201215	0.33472	0.254353	0.464442	0.83109	0.66133	0.81673	0.840645	1.4376	0.205445	0.180371	0.521897	0.102841	0.269754	0.221472	0.698441	0.489717	0.630086	0.477883	0.265641	0.88356	0.25053	0	0.384957	0.403325	0	0.485235	0.394743	0.80064	0.384202	0.610193	0.205797	0.54883	0.166893	0.200136
37935	ENSG00000240320.1	AC006133.3	0	0	0	0	0	0	0	0	0	0	0	0	0	0	0	0	0	0	0	0	0	0	0	0	0	0	0	0	0	0	0	0	0	0	0	0	0	0
50631	ENSG00000263416.1	AC006145.1	0	0	0	0	0	0	0	0	0	0	0	0	0	0	0	0	0	0	0	0	0	0	0	0	0	0	0	0	0	0	0	0	0	0	0	0	0	0
28027	ENSG00000226323.1	AC006150.1	0	0	0	0	0	0	0	0	0	0	0	0	0	0	0	0	0	0	0	0	0	0	0	0	0	0	0	0	0	0	0	0	0	0	0	0	0	0
24973	ENSG00000221428.1	AC006150.2	0	0	0	0	0	0	0	0	0	0	0	0	0	0	0	0	0	0	0	0	0	0	0	0	0	0	0	0	0	0	0	0	0	0	0	0	0	0
42170	ENSG00000251154.1	AC006153.3	0	0	0	0	0	0	0.085111	0	0	0.181428	0	0.285128	0	0	0	0	0	0	0	0	7.54e-149	0	0	0	0	0	0	0	0	0	0	0	1.44e-41	0	0	2.48e-303	0	0
27450	ENSG00000225516.2	AC006156.1	0	0	0	0	0	0	0	0	0	0	0	0	0	0	0	0	0	0	0	0	0	0	0	0	0	0	0	0	0	0	0	0	0	0	0	0	0	0
55141	ENSG00000270073.1	AC006156.2	0	0	0	0	0	0	0	0	0	0	0	0	0	0	0	0	0	0	0	0	0	0	0	0	0	0	0	0	0	0	0	0	0	0	0	0	0	0
31553	ENSG00000231210.2	AC006159.3	0	0	0	0	0	0	0	0	0	0.0960345	0.414607	0	0	0	0.173916	0	0	0	0	0	0	0	0	0	0	0	0.194188	0	0	0	0	0	0	0.168704	0	0	0	0
39204	ENSG00000243220.1	AC006159.4	0	0	0	0	0	0	0.049201	0	0.0337208	0.10479	0.281094	0	0	0	0	0	0	0	0	0	0	0.421429	0	0	0	0	0	0.427681	0	0	0	0	0.0526783	0.118352	0	0	0	0
34615	ENSG00000235427.1	AC006159.5	0	0	0	0	0	0	0	0	0	0	0	0	0	0	0.11742	0	0	0	0	0	0	0	0	0	0	0	0	0	0	0	0	0	0	0	0	0	0	0
41055	ENSG00000249488.1	AC006160.4	0	0	0	0	0	0	0	0	0	0	0	0	0	0	0	0	0	0	0	0	0	0	0	0	0	0	0	0	0	0	0	0	0	0	0	0	0	0
41066	ENSG00000249502.1	AC006160.5	0	0.742799	0.780228	0.136025	0.344927	0.319917	0.274249	0	0.149297	0.0806442	0.243468	0.128123	0	0.110398	0.140812	0	0.210169	0.0531729	0.876561	0.204853	0	0	0.433128	0.423053	0	0	0.0571484	0	0	0	0.0832058	0.0630383	0.136252	0.0979662	0.154621	0.11053	0.112681	0.156151
36554	ENSG00000238090.1	AC006195.2	0	0	0	0	0.0251939	0.026494	0.0259616	0	0.0207159	0	0	0	0	0	0	0	0.0281251	0.0330831	0	0	0.0801405	0	0	0	0	0	0	0	0	0	0	0	0	0.0661812	0.0354188	0	0.0376133	0
30787	ENSG00000230173.1	AC006196.1	0	0	0	0	0	0	0	0	0	0	0	0	0	0	0	0	0	0	0	0	0	0	0	0	0	0	0	0	0	0	0	0	0	0	0	0	0	0
30261	ENSG00000229457.1	AC006227.1	0	0	0	0	0	0	0	0	0	0	0	0	0	0	0.0379264	0	0	0	0	0	0	0	0	0	0	0	0	0	0	0	0	0	0	0	0	0	0	0
54932	ENSG00000269745.1	AC006262.10	0	0	0	0	0	0	0	0	0.16135	0	0	0	0	0.592136	0	0	0	0	0	0	0	0	0	0	0	0	0.30512	0	0	0	0	0	0	0	0	0	0	0
54925	ENSG00000269729.1	AC006262.4	0	0	0	0	0	0	0.042867	0	0	0.0901996	0.819026	0	0	0	0	0.142408	0	0	0	0.169375	0	0	0	0	0	0	0.062726	0	0	0	0	0	0	0	0	0	0	0
54441	ENSG00000268621.1	AC006262.5	0	0	0	1.76194	0.159402	0.0884416	4.10313	0	0.908087	2.11159	1.71093	0.630845	1.17907	0.936887	0.140883	3.96401	0.712605	0.0906879	0	0	0.192391	0.956467	0	0	0.976461	0	0	0.193334	0	0.130875	0	0	0.216308	0.0731518	0	0	0.445916	1.24469
54364	ENSG00000268460.1	AC006262.6	0	0	0.0846555	0.444875	0.196905	0.237533	0.492632	0.0653144	0.0933885	2.62807	0	0.0763926	0.576347	0.491286	0.174426	0	0.136222	0.152586	0	0.240774	0.148799	1.80266	0	0	0.591	0	0.0217013	0.320001	2.14789	0.0440843	0.178159	0.0185477	0.103597	0.143671	0.0322809	0	0.234936	0.0537117
54822	ENSG00000269483.1	AC006272.1	0	0	0	0.284859	0.758336	0.925107	0.306494	0	0.280528	0.164987	0	0	0.550351	0.444788	0.200741	0	0.323866	0.324839	0	0.101432	0	0.653972	0.42503	0.277888	0.34085	0	0.112094	0	0	0.958988	0.644525	0.121556	0.264345	0.385317	0.597528	0	0	0.15398
54307	ENSG00000268316.1	AC006272.2	0	0	0	0	0	0	0	0	0	0	0	0	0	0	0	0	0	0	0	0	0	0	0	0	0	0	0	0	0	0	0	0	0	0	0	0	0	0
56675	ENSG00000272473.1	AC006273.4	0	0	0	0	0.0608683	0.0962366	0.184841	0	0	0.0646342	0	0	1.43855	0.262199	0.179428	0.101798	0.100908	0.282925	0	0.320485	0.295441	0.529596	0.175345	0.112826	0.134026	0	0.0894008	0	0	0.0330467	0.133074	0.0993125	0.0378397	0.080217	0.0430501	0.088908	0.182514	0.126865
53835	ENSG00000267530.2	AC006273.5	0	0.517106	0	0.44645	0.392563	0.45257	0.743686	0	0.639075	1.26572	0.222607	0.661629	2.28323	0.400443	2.15515	1.01793	0.749896	2.75958	3.99626	2.79286	1.97917	1.3715	0.540368	2.33881	1.76583	0	1.32019	2.48363	2.41526	0.691763	0.475658	0.602775	0.626554	1.09484	0.364541	0.567323	1.14904	1.07299
53294	ENSG00000266927.2	AC006273.7	0	0	0.587761	0	0	0	0.360012	0	0.419033	0.185552	0	0	0	0	0.317734	0	0.195896	1.69755	1.97152	0.818571	0.880517	0	0.493023	0.955922	0.796438	0	0.397237	1.65618	0	0.0966905	0.383836	0	0.228567	0.120977	0.257634	0	0	0.391409
43967	ENSG00000253392.2	AC006277.2	0	1.69266	0.616705	0.109461	0.488203	0.407219	0.215538	1.73215	0.36808	0.195654	0.561711	0.399695	0.428215	0.602856	0.190188	0.812566	0.724429	0.167349	0	0.202346	0.307111	0.529055	0	0.453875	0.337867	0	0.441007	0.26221	0	0.0645775	0.13072	0.146264	0.142536	0.268876	0.242036	0.342548	0.486036	0.422105
42361	ENSG00000251412.1	AC006296.1	0	0	0	0	0	0	0	0	0	0	0	0	0	0	0	0	0	0	0	0	0	0	0	0	0	0	0	0	0	0	0	0	0	0	0	0	0	0
40346	ENSG00000248425.1	AC006296.2	0	0	0	0	0	0	0	0	0	0	0	0	0	0	0	0	0	0	0	0	0	0	0	0	0	0	0	0	0	0	0	0	0	0	0	0	0	0
25743	ENSG00000222994.1	AC006322.1	0	0	0	0	0	0	0	0	0	0	0	0	0	0	0	0	0	0	0	0	0	0	0	0	0	0	0	0	0	0	0	0	0	0	0	0	0	0
31241	ENSG00000230785.2	AC006326.3	0	0	0	0	0	0	0	0	0	0	0	0	0	0	0	0	0	0	0	0	0	0	0	0	0	0	0	0	0	0	0	0	0	0	0	0	0	0
31118	ENSG00000230605.1	AC006326.5	0	0	0	0	0	0	0	0	0	0	0	0	0	0	0	0	0	0	0	0	0	0	0	0	0	0	0	0	0	0	0	0	0	0	0	0	0	0
43203	ENSG00000252471.1	AC006328.1	0	0	0	0	0	0	0	0	0	0	0	0	0	0	0	0	0	0	0	0	0	0	0	0	0	0	0	0	0	0	0	0	0	0	0	0	0	0
33298	ENSG00000233619.1	AC006328.9	0	0	0	0	0	0	0	0	0	0	0	0	0	0	0	0	0	0	0	0	0	0	0	0	0	0	0	0	0	0	0	0	0	0	0	0	0	0
34373	ENSG00000235094.2	AC006335.10	0	0	0	0	0	0	0	0	0	0	0	0	0	0	0	0	0	0	0	0	0	0	0	0	0	0	0	0	0	0	0	0	0	0	0	0	0	0
39064	ENSG00000242879.1	AC006335.11	0	0	0	0	0	0	0	0	0	0	0	0	0	0	0	0	0	0	0	0	0	0	0	0	0	0	0	0	0	0	0	0	0	0	0	0	0	0
42258	ENSG00000251275.1	AC006335.2	0	0	0	0	0	0	0	0	0	0	0	0	0	0	0	0	0	0	0	0	0	0	0	0	0	0	0	0	0	0	0	0	0	0	0	0	0	0
41517	ENSG00000250204.1	AC006335.6	0	0	0	0	0	0	0	0	0	0	0	0	0	0	0	0	0	0	0	0	0	0	0	0	0	0	0	0	0	0	0	0	0	0	0	0	0	0
30014	ENSG00000229110.1	AC006355.3	0	0	0	0	0	0	0.0228014	0	0	0	0	0	0	0	0.0617403	0	0	0	0	0.0296965	0	0	0	0	0	0	0	0	0	0	0	0	0	0	0	0	0	0
39553	ENSG00000244000.1	AC006366.3	0	0	0	0	0	0	0	0	0	0	0	0	0	0	0	0	0	0	0	0	0	0	0	0	0	0	0	0	0	0	0	0	0	0	0	0	0	0
35172	ENSG00000236213.1	AC006369.2	0	0	0	0	0	0	0	0	0	0	0	0	0	0	0.12501	0	0.0546066	0	0	0	0	0	0	0	0	0	0	0	0	0	0	0	0.0592996	0	0	0	0.0765601	0.106777
35442	ENSG00000236572.1	AC006369.3	0	0	0	0	0	0	0	0	0	0	0	0	0	0	0	0	0	0	0	0	0	0	0	0	0	0	0	0	0	0	0	0	0	0	0	0	0	0
43377	ENSG00000252694.1	AC006371.1	0	0	0	0	0	0	0	0	0	0	0	0	0	0	0	0	0	0	0	0	0	0	0	0	0	0	0	0	0	0	0	0	0	0	0	0	0	0
35503	ENSG00000236669.1	AC006372.1	0	0	0	0	0.0121367	0.0256678	0.0125397	0	0	0	0.0758623	0	0	0	0.0147055	0	0.0136922	0	0	0.0160123	0	0	0	0	0	0	0	0	0	0	0	0.0204966	0.0151448	0.0317649	0	0	0.0178323	0.0243285
33735	ENSG00000234210.1	AC006372.4	0.0498185	0.095437	0.239524	0.0331103	0.163651	0.136015	0.038695	0	0.120218	0.0205609	0.0297102	0.0621914	0.0661244	0.0962378	0	0.0787916	0.137895	0.00591057	0	0.0123025	0	0.061653	0.350624	0.176259	0.137255	0	0.0209748	0	0	0.114535	0.0525931	0.119319	0.202192	0.250829	0.0667386	0	0.132854	0.0374781
26258	ENSG00000223872.1	AC006372.5	0	0	0	0	0	0.0535366	0	0	0	0	0	0	0	0	0	0	0	0	0	0.0642544	0	0	0	0	0	0	0	0	0	0	0	0	0	0	0	0	0	0
32984	ENSG00000233191.1	AC006372.6	0	0	0	0	0	0	0	0	0.115961	0	0	0	0	0	0	0	0	0	0	0	0	0	0	0	0.315947	0	0	0	0	0	0	0	0	0	0	0	0	0
34619	ENSG00000235431.1	AC006373.1	0	0	0	0	0	0	0.117079	0	0	0	0	0	0	0	0	0	0	0	0	0	0	0	0	0	0	0	0	0	0	0	0	0	0	0.145186	0	0	0	0
25776	ENSG00000223070.1	AC006377.1	0	0	0	0	0	0	0	0	0	0	0	0	0	0	0	0	0	0	0	0	0	0	0	0	0	0	0	0	0	0	0	0	0	0	0	0	0	0
35645	ENSG00000236861.2	AC006378.2	0.438801	0	0	0	0.053765	0	0.0547218	0	0.0400336	0	0	0	0	0	0	0.181697	0.0575187	0	0	0.0721833	0	0.23171	0	0.198942	0	0	0	0	0	0.115117	0.115094	0	0	0	0.0712446	0	0	0
25217	ENSG00000221751.1	AC006380.1	0	0	0	0	0	0	0	0	0	0	0	0	0	0	0	0	0	0	0	0	0	0	0	0	0	0	0	0	0	0	0	0	0	0	0	0	0	0
31700	ENSG00000231418.1	AC006380.3	0	0	0	0	0.0581806	0.059471	0	0	0	0	0	0	0	0	0	0	0	0	0	0.0789531	0	0	0	0	0	0	0	0	0	0	0	0	0	0	0.0747405	0	0	0
42533	ENSG00000251638.1	AC006390.4	0	0	0	0	0	0	0	0	0	0	0	0	0	0	0	0	0	0	0	0	0	0	0	0	0	0	0	0	0	0	0	0	0	0	0	0	0	0
40636	ENSG00000248851.1	AC006427.2	0	0	0	0	0	0	0	0	0.0515254	0	0	0	0	0	0	0	0.111556	0.0494219	0	0	0	0	0	0	0	0	0	0	0	0	0	0	0	0	0	0	0	0
53079	ENSG00000266633.1	AC006432.1	0	0	0	0	0	0	0	0	0	0	0	0	0	0	0	0	0	0	0	0	0	0	0	0	0	0	0	0	0	0	0	0	0	0	0	0	0	0
20745	ENSG00000205821.4	AC006435.1	0	0	0.303363	0	0	5.92e-31	2.04e-173	0	0	0.130923	0.210701	0	0	0.0209439	0	0	3.09e-88	0.00317759	0	1.85e-184	0.0841905	1.01e-152	0	2.91e-54	3.22e-42	0	3.14e-234	0	0	0	0	0	2.36734000000233e-312	0.019189	0	0	3.08e-118	0.0290702
38768	ENSG00000242209.1	AC006445.6	0	0	0	0	0	0	0	0	0	0	0	0	0	0	0	0	0	0	0	0	0	0	0	0	0	0	0	0	0	0	0	0	0	0	0	0	0	0
40826	ENSG00000249148.2	AC006445.7	0	0	0	0	0.077961	0.160722	0.0802022	0	0	0	0	0	0	0	0.0982356	0	0	0	0	0	0	0	0	0	0	0	0	0	0	0	0	0	0.0925286	0.0992717	0.103881	0	0	0
39995	ENSG00000246095.2	AC006445.8	0.191724	0	0	0	0.0830522	0.134691	0.0757177	0	0.0288921	0.0383575	0	0.120426	0	0.155497	0.112499	0	0.120324	0.322425	0	0.0250361	0.0636305	0	0.495178	0.631716	0	0	0	0	0	0.0790725	0.0397028	0.029368	0.110829	0.118907	0	0.052655	0.165234	0.233646
54654	ENSG00000269094.1	AC006449.1	2.3469	4.01271	8.31498	11.762	18.5304	21.4209	15.2439	12.0909	18.0314	15.1402	11.7447	25.3903	24.9781	25.1163	12.6572	18.933	17.1613	11.2903	20.2602	14.5196	17.6456	19.1274	11.2263	17.3103	25.1455	9.13776	20.6918	14.7382	15.2434	22.2799	17.6594	16.8365	22.6144	22.3245	16.9571	18.4425	17.6164	17.197
25201	ENSG00000221732.1	AC006452.1	0	0	0	0	0	0	0	0	0	0	0	0	0	0	0	0	0	0	0	0	0	0	0	0	0	0	0	0	0	0	0	0	0	0	0	0	0	0
30659	ENSG00000230000.1	AC006455.1	0	0	0	0	0	0	0	0	0	0	0	0	0	0	0	0	0	0	0	0	0	0	0	0	0	0	0	0	0	0	0	0	0	0	0	0	0	0
28895	ENSG00000227489.1	AC006458.3	0	0	0	0	0	0	0	0	0	0	0	0	0	0	0	0	0	0	0	0	0	0	0	0	0	0	0	0	0	0	0	0	0	0	0	0	0	0
29602	ENSG00000228509.1	AC006460.2	0.790111	0	0.81367	0.647027	0.777345	0.654856	0.823709	0.324222	0.546862	0.269961	0.707426	0.143855	0	0.358632	0.752024	0	1.13096	0.72384	0	0.292556	0.622007	0.562242	0.486119	0.797243	0.568948	0	0.126711	0	2.96501	0.579413	0.722891	0.202843	0.711723	0.634044	0.545626	0	0.74897	0.263038
29643	ENSG00000228568.1	AC006461.2	0	0	0	0	0	0	0	0	0.11139	0	0	0	0	0	0	0	0	0	0	0	0	0	0	0	0	0	0	0	0	0	0	0	0	0	0	0	0	0
23633	ENSG00000214998.2	AC006465.4	0	0	0	0	0	0	0	0	0.0155612	0	0	0	0	0	0	0	0	0	0	0	0	0	0	0	0	0	0	0	0	0	0	0	0	0	0	0	0	0.0420696
32766	ENSG00000232887.1	AC006466.5	0	0	1.10658	0.581784	0	0	0	0	0.133645	0	0	0	0	0	0	0	0.184176	0	0	0	0	0	0	0	0	0	0	0	0	0.184008	0	0	0	0.226388	0	0	0	0
52300	ENSG00000265600.1	AC006480.1	0	0	0	0	0	0	0	0	0	0	0	0	0	0	0	0	0	0	0	0	0	0	0	0	0	0	0	0	0	0	0	0	0	0	0	0	0	0
32690	ENSG00000232790.2	AC006481.1	0	0	0	0	0	0	0.0951087	0	0	0	0	0	0	0	0	0	0.298698	0	0	0	0	0	0	0	0	0	0	0	0	0	0	0	0	0	0	0	0	0
29716	ENSG00000228675.1	AC006482.1	0	0	0	0	0	0	0	0	0	0	0	0	0	0	0	0	0	0	0	0	0	0	0	0	0	0	0	0	0	0	0	0	0	0	0	0	0	0
50995	ENSG00000263900.1	AC006483.1	0	0	0	0	0	0	0	0	0	0	0	0	0	0	0	0	0	0	0	0	0	0	0	0	0	0	0	0	0	0	0	0	0	0	0	0	0	0
29923	ENSG00000228974.4	AC006483.5	0	0	0	0	0	0	0	0	0	0	0	0	0	0	0.367954	0	0	0	0	0	0	0	0	0	0	0	0	0	0	0.157452	0	0	0	0	0	0.459042	0	0
20505	ENSG00000204957.1	AC006486.1	0.100007	0	0.0694043	0.134287	0.0872318	0.0819648	0.098448	0	0.0872388	0.0409858	0.242179	0.313857	0.133295	0.110426	0.0229909	0.159729	0.0964809	0.0759784	0	0.0635009	0	0.042269	0	0.0361114	0	0	0.070727	0	0	0.115563	0.169371	0.190919	0.166098	0.0754577	0.0809697	0.252596	0.0843232	0.0191955
54449	ENSG00000268643.1	AC006486.9	1.35e-12	9.49e-12	1.59e-19	6.34e-12	2.61e-16	1.05e-15	6.81e-18	2.05e-16	0.100988	4.78e-12	2e-14	0.603435	0.673757	0.374973	7.51e-17	5.3e-17	2.63e-14	3.22e-15	1.31e-20	4.17e-15	0.325776	9.66e-09	9.46e-17	0.453825	7.88e-18	2.41e-07	0.332821	1.9e-13	4.57e-44	0.26295	0.311011	0.218595	0.457399	5.79e-16	1.07e-13	7.22e-21	0.177262	1.21e-15
43456	ENSG00000252789.1	AC006487.1	0	0	0	0	0	0	0	0	0	0	0	0	0	0	0	0	0	0	0	0	0	0	0	0	0	0	0	0	0	0	0	0	0	0	0	0	0	0
42305	ENSG00000251338.1	AC006499.1	0	0	0	0	0.0220038	0.0219413	0	0	0	0	0	0	0	0	0	0	0	0	0	0	0	0	0	0	0	0	0	0	0	0	0	0	0.0242138	0	0	0	0	0
42260	ENSG00000251278.1	AC006499.2	0	0	0	0	0	0	0	0	0	0	0	0	0	0	0	0	0	0	0	0	0	0	0	0	0	0	0	0	0	0	0	0	0	0	0	0	0	0
41735	ENSG00000250505.1	AC006499.3	0	0	0	0	0	0	0	0	0	0	0	0	0	0	0	0	0	0	0	0	0	0	0	0	0	0	0	0	0	0	0	0	0	0	0	0	0	0
41436	ENSG00000250074.1	AC006499.4	0	0	0	0	0	0	0	0	0	0	0	0	0	0	0	0	0	0	0	0	0	0	0	0	0	0	0	0	0	0	0	0	0	0	0	0	0	0
41783	ENSG00000250573.1	AC006499.5	0	0	0	0	0	0	0	0	0	0	0	0	0	0	0	0	0	0	0	0	0	0	0	0	0	0	0	0	0	0	0	0	0	0	0	0	0	0
40589	ENSG00000248777.1	AC006499.6	0	0	0	0	0	0	0	0	0	0	0	0	0	0	0	0	0	0	0	0	0	0	0	0	0	0	0	0	0	0	0	0	0	0	0	0	0	0
42273	ENSG00000251296.1	AC006499.7	0	0	0	0	0	0	0	0	0	0	0	0	0	0	0	0	0	0	0	0	0	0	0	0	0	0	0	0	0	0	0	0	0	0	0	0	0	0
41412	ENSG00000250040.2	AC006499.8	0	0	0	0	0	0.0130494	0	0	0	0	0	0	0	0	0	0	0	0	0	0	0	0	0	0	0	0	0	0	0	0	0	0	0	0	0.0167412	0	0	0
56069	ENSG00000271544.1	AC006499.9	0	0	0	0	0	0	0	0	0	0	0	0	0	0	0	0	0	0	0	0	0	0	0	0	0	0	0	0	0	0	0	0	0	0	0	0	0	0
26669	ENSG00000224443.1	AC006509.4	0	0	0	0	0	0	0	0	0	0	0	0	0	0	0	0	0	0	0	0	0	0	0	0.355842	0	0	0	0	0	0	0	0	0	0	0	0	0	0
26393	ENSG00000224058.2	AC006509.7	0	0	0	0	0	0	0	0	0	0	0	0	0	0	0	0	0	0	0	0	0	0	0	0	0	0	0	0	0	0	0	0	0	0	0	0	0	0
25570	ENSG00000222548.2	AC006534.1	0	0	0	0	0	0	0	0	0	0	0	0	0	0	0	0	0	0	0	0	0	0	0	0	0	0	0	0	0	0	0	0	0	0	0	0	0	0
51911	ENSG00000265086.1	AC006534.2	0	0	0	0	0	0	0	0	0	0	0	0	0	0	0	0	0	0	0	0	0	0	0	0	0	0	0	0	0	0	0	0	0	0	0	0	0	0
49813	ENSG00000261342.1	AC006538.1	0.263449	0.371183	0.596913	0.116711	0.457924	0.310341	0.410967	2.92853	0.493758	0.251256	0.615721	1.3026	1.1837	1.45258	0.290743	2.77814	0.670748	0.155161	0	0.26503	0.149907	0.201454	0.536408	0.395834	0.609875	0	0.674815	0.522395	0	0.597916	0.551941	1.1347	0.66553	0.646746	0.626861	1.9911	0.750684	0.172435
53360	ENSG00000267001.1	AC006538.4	1.9e-09	3.08e-12	9.4e-06	0.000635368	4.8e-15	4.65e-06	3.54e-42	9.21e-72	0.162524	3.71e-09	1.93e-19	4.03e-16	7.74e-09	2.45e-12	0.192205	7.76e-91	2.04e-16	3.85e-10	1.3e-41	2.19e-11	4.4e-06	2.48579	1.05e-33	5.14e-10	1.39e-07	2.49e-05	4.19e-12	3.62e-92	0	1.13e-20	1.16e-14	7.04e-21	4.66e-09	2.8e-10	3.16e-15	1.09e-13	1.34e-18	1.02e-10
51420	ENSG00000264441.1	AC006539.1	0	0	0	0	0	0	0	0	0	0	0	0	0	0	0	0	0	0	0	0	0	0	0	0	0	0	0	0	0	0	0	0	0	0	0	0	0	0
38090	ENSG00000240673.1	AC006539.2	0	0	0	0	0	0.125761	0.122575	0	0.0479421	0	0	0	0.40183	0	0	0	0.066318	0	0	0	0	0	0	0	0.134799	0	0.0883933	0	0	0	0	0	0	0.0779932	0	0.514365	0	0
54198	ENSG00000268070.1	AC006539.3	0	0	0	0.169096	0.0451755	0	0.271434	0	0.0326527	0	0	0	0	0	0	0	0.0476646	0	0	0.120484	0	0.194191	0	0	0	0	0	0.386334	0	0	0	0	0	0	0	0	0.0652136	0
54682	ENSG00000269154.1	AC006539.4	0	0	0	0	0	0	0	0	0	0	0	0	0	0	0	0	0	0	0	0	0	0	0	0	0	0	0	0	0	0	0	0	0	0	0	0	0	0
35419	ENSG00000236540.3	AC006547.13	0.313304	0.298732	0.378645	1.3764	0.675095	0.803721	0.9085	0.379142	1.13263	0.983376	0.922673	0.955876	1.53211	1.05967	0.910984	0.765195	0.665864	1.83264	0.630319	1.2903	1.52074	2.34055	0.327744	0.419101	0.779407	0	0.836332	0.781912	0	0.661374	0.582781	1.23797	0.878797	0.825749	0.841834	1.83208	0.980395	0.999042
33877	ENSG00000234409.4	AC006547.14	0.413809	1.42062	0.526997	0.430302	1.6936	1.86813	2.55209	0.60407	3.54866	0.159955	0.554319	0.299939	1.00175	1.3892	0.196108	2.90844	1.51245	0.615474	1.20491	0.983421	0.882159	1.45378	3.30055	3.01398	1.27896	0	1.7786	0.354234	0	1.9138	2.48096	2.96912	1.64793	0.789897	0.606902	0.424409	2.14282	1.63317
54296	ENSG00000268292.1	AC006547.15	0	0.421819	2.75472	2.85536	1.69841	2.00398	3.20739	0.937119	2.54716	1.7563	0.578918	2.24539	3.97548	1.94948	3.19112	4.5836	1.71198	4.40588	1.00648	2.96386	2.57369	1.7813	0.513103	1.35381	2.70064	0	2.27597	2.1023	0	1.81	2.97095	3.06939	1.99568	1.42103	1.9192	4.34752	2.47237	2.38302
39443	ENSG00000243762.1	AC006547.8	2.88756	1.65325	4.12884	8.10751	14.0673	14.7595	11.8194	6.64034	13.333	8.68246	5.07713	8.89937	9.8682	12.5364	7.3209	5.97575	12.3995	5.67496	6.39778	8.14412	9.63942	11.8401	8.4008	10.5337	12.1363	0	9.86005	14.0795	4.57246	11.892	10.0969	9.25846	13.2473	12.1197	12.3924	7.93956	9.82563	8.08283
27422	ENSG00000225480.1	AC006548.19	0	0	0	0	0	0	0	0	0	0	0	0	0	0	0	0	0	0	0	0	0	0	0	0	0	0	0	0	0	0	0	0	0	0	0	0	0	0
55245	ENSG00000270226.1	AC006548.26	0	0	0	0	0	0	0	0	0	0	0	0	0	0	0	0	0	0	0	0	0	0	0	0	0	0	0	0	0	0	0	0	0	0	0	0	0	0
41703	ENSG00000250456.1	AC006552.1	0	0	0	0	0	0	0	0	0.00878838	0	0	0	0	0	0	0	0.0126385	0.0167116	0	0	0	0	0	0	0	0	0	0	0	0	0	0.0193757	0	0	0.0154057	0.0330512	0	0
43011	ENSG00000252234.1	AC006557.1	0	0	0	0	0	0	0	0	0	0	0	0	0	0	0	0	0	0	0	0	0	0	0	0	0	0	0	0	0	0	0	0	0	0	0	0	0	0
25433	ENSG00000222226.1	AC006926.1	0	0	0	0	0	0	0	0	0	0	0	0	0	0	0	0	0	0	0	0	0	0	0	0	0	0	0	0	0	0	0	0	0	0	0	0	0	0
54701	ENSG00000269194.1	AC006942.4	0.635863	1.69061	2.04099	2.06984	1.87943	2.41984	5.51245	3.04201	6.19596	2.16643	2.82219	7.70137	11.6264	3.15327	1.59814	12.2615	2.91241	6.82947	7.37957	6.56729	4.82181	1.9037	4.99063	9.12862	1.62339	0	3.51042	5.17548	0	2.29343	4.58548	7.45846	2.36752	1.88964	1.77434	7.32752	4.02178	1.60235
34550	ENSG00000235328.1	AC006946.12	0	0	0	0	0.109746	0	0	0	0	0	0	0	0	0	0.561133	0	0	0	0	0	0	0	0	0	0	0	0	0	0	0.120295	0	0	0	0	0	0	0	0.241164
34651	ENSG00000235478.1	AC006946.15	0.167615	0.325139	0.116032	0	0.0613759	0.0703396	0.0770675	0.422491	0.217063	0.0657799	0	0.0988581	0.119925	0.346673	0.0367099	0.398599	0.132086	0	0	0	0	0	0.0960474	0.0633501	0.1136	0	0.10007	0	0	0.0183071	0.0738895	0.11115	0.165367	0.175699	0.0233188	0.0996882	0.374487	0.0640369
57132	ENSG00000273203.1	AC006946.16	0	0	0.0666897	0.0377684	0.175549	0.105245	0.0728724	0.0397321	0.0671058	0	0	0	0	0.0279062	0.0126019	0	0.0657216	0	0	0.0140078	0	0	0	0	0	0	0	0	0	0	0	0	0.0113738	0.0628235	0	0	0	0
57276	ENSG00000273442.1	AC006946.17	0	0	0	0	0.111216	0	0.0374837	0	0.0543285	0	0	0	0	0	0	0	0.0397191	0	0	0	0	0	0	0	0	0	0	0	0	0	0	0	0	0	0	0	0	0
30174	ENSG00000229330.2	AC006947.1	0	0	0	0	0	0	0	0	0	0	0	0	0	0	0	0	0	0	0	0	0	0	0	0	0	0	0	0	0	0	0	0	0	0	0	0	0	0
51183	ENSG00000264133.1	AC006953.1	0	0	0	0	0	0	0	0	0	0	0	0	0	0	0	0	0	0	0	0	0	0	0	0	0	0	0	0	0	0	0	0	0	0	0	0	0	0
33916	ENSG00000234457.1	AC006960.5	0	0	0	0	0	0	0	0	0	0	0	0	0	0	0	0	0	0	0	0	0	0	0	0	0	0	0	0	0	0	0	0	0	0	0	0	0	0
36035	ENSG00000237400.1	AC006960.7	0	0	0	0	0	0	0	0	0	0	0	0	0	0	0	0	0	0	0	0	0	0	0	0	0	0	0	0	0	0	0	0	0	0	0	0	0	0
54806	ENSG00000269446.1	AC006967.1	0	0	0	0	0	0	0	0	0	0	0	0	0	0	0	0	0	0	0	0	0	0.093212	0	0	0	0	0	0	0	0	0	0	0	0	0	0	0.030957	0
34917	ENSG00000235859.4	AC006978.6	1.80042	1.41976	1.73773	7.05187	3.85474	3.10172	4.42975	0.913362	3.48995	4.42313	1.056	0.383094	1.32102	0.734069	2.6407	0.898062	2.83493	3.72222	3.88317	5.07021	3.79094	4.75924	3.2996	4.09787	4.61526	0	0.858701	2.1734	0	3.56228	2.87323	0.475979	2.46281	2.69469	1.40787	0.187325	2.87439	2.2462
34448	ENSG00000235193.1	AC006987.4	0	0	0	0	0	0	0	0	0	0	0	0	0	0	0	0	0	0	0	0	0	0	0	0	0	0	0	0	0	0	0	0	0	0	0	0	0	0
34807	ENSG00000235691.1	AC006987.5	0	0	0	0	0	0	0	0	0	0	0	0	0	0	0	0	0	0	0	0	0	0	0	0	0	0	0	0	0	0	0	0	0	0	0	0	0	0
28513	ENSG00000226975.1	AC006987.6	0	0	0	0	0	0	0	0	0	0	0	0	0	0	0	0	0	0	0	0	0	0	0	0	0	0	0	0	0	0	0	0	0	0	0	0	0	0
31694	ENSG00000231411.1	AC006987.7	0	0	0	0	0	0	0	0	0	0	0	0	0	0	0	0	0	0	0	0	0	0	0	0	0	0	0	0	0	0	0	0	0	0	0	0	0	0
21998	ENSG00000211518.1	AC006988.1	0	0	0	0	0	0	0	0	0	0	0	0	0	0	0	0	0	0	0	0	0	0	0	0	0	0	0	0	0	0	0	0	0	0	0	0	0	0
26720	ENSG00000224518.2	AC006989.2	0	0	0	0	0	0	0	0	0	0	0	0	0	0	0	0	0	0	0	0	0	0	0	0	0	0	0	0	0	0	0	0	0	0	0	0	0	0
31442	ENSG00000231063.1	AC006994.1	0	0	0	0	0	0.025739	0.025482	0	0.0189181	0.111478	0	0	0	0	0	0	0	0	0	0.0687367	0	0.1122	0	0.189631	0.0568831	0	0	0	0	0.0532445	0.0539747	0	0.029041	0.0316206	0.0330151	0	0	0
31609	ENSG00000231294.1	AC006994.2	0	0	0	0	0.0616915	0	0	0	0.0488692	0	0	0.211519	0	0	0.0734832	0.430302	0.136859	0.0830641	0	0.163084	0	0	0.3656	0.235063	0	0	0	0	0	0.0662643	0.133105	0	0	0	0	0	0.186638	0
50706	ENSG00000263530.1	AC006994.3	0	0	0	0	0	0	0	0	0	0	0	0	0	0	0	0	0	0	0	0	0	0	0	0	0	0	0	0	0	0	0	0	0	0	0	0	0	0
20678	ENSG00000205580.4	AC006995.8	0.290388	0.323609	0.64748	1.26369	1.32248	1.35855	1.29474	0.72133	1.42393	0.701273	0.484717	0.887687	0.412988	1.5249	1.14795	1.10287	1.68628	1.34378	1.64133	1.52686	1.09307	1.05233	0.8389	1.85115	1.56752	0	0.908552	0.36931	2.60379	1.61315	1.26356	1.05266	1.55462	1.43554	0.799852	1.18631	1.70139	0.983952
27597	ENSG00000225726.1	AC007000.10	0	0	0.365835	0	0.187788	0.0639675	0.126628	0	0.0462628	0	0	0.217112	0	0	0	0	0	0.648826	0	0.252798	0	0.263296	0.336706	0.903581	0.141711	0	0	0	0	0	0.135444	0.104373	0.144265	0	0	0	0	0.377144
36349	ENSG00000237815.1	AC007000.11	0	0	22.6057	11.5056	51.0458	59.6588	50.3169	0	8.93552	0	0	0	0	0	17.1352	0	4.9914	24.0374	0	24.2172	14.4832	0	20.7517	0	22.8887	0	0	0	0	10.5216	31.8922	0	24.1492	51.5534	26.8042	0	9.3431	27.8908
20650	ENSG00000205482.7	AC007000.12	0	0	0	0	0.202122	0.140041	0.228779	0	0.183225	0.202496	0.148483	0.0751863	0.319051	0.133835	0.05679	0	0.278456	0.0558932	0.484267	0.174782	0.28615	0.197243	0	0	0.30748	0	0	0	0	0.194139	0.148313	0.0745754	0.230392	0.179838	0.0636284	0	0.171021	0.0922102
31530	ENSG00000231183.3	AC007003.1	0	0	0	0	0	0	0	0	0	0.334954	0	0	0	0	0	0	0	0	0	0	0	0	0	0	0	0	0	0	0	0	0	0	0	0	0	0	0	0
39669	ENSG00000244239.1	AC007009.1	0	0.732753	0	1.3702	0.298965	0.244863	0.363877	3.41e-06	0.639535	1.64989	0	0.610413	0.933258	1.67751	1.92339	1.38036	0.807808	0	0	0.587388	0.848566	0.639068	0.417627	0.274735	0.89008	0	1.82934	0.690233	0	1.28769	0.68869	1.42107	0.644899	1.50374	0.722593	0.715498	1.78964	2.72647
52009	ENSG00000265212.1	AC007009.2	0	0	0	0	0	0	0	0	0	0	0	0	0	0	0	0	0	0	0	0	0	0	0	0	0	0	0	0	0	0	0	0	0	0	0	0	0	0
30592	ENSG00000229917.2	AC007014.1	0	0	0	0	0	0	0	0	0	0	0	0	0	0	0.041637	0	0	0.0440166	0	0	0	0	0	0	0	0	0	0	0	0	0	0	0	0	0	0	0	0
41340	ENSG00000249930.1	AC007016.3	0	0	0	0	0	0	0	0	0	0	0	0	0	0	0	0	0.262465	0	0	0	0	0	0	0	0	0	0	0	0	0	0	0	0	0	0	0	0	0
50802	ENSG00000263653.1	AC007025.1	0	0	0	0	0	0	0	0	0	0	0	0	0	0	0	0	0	0	0	0	0	0	0	0	0	0	0	0	0	0	0	0	0	0	0	0	0	0
31222	ENSG00000230751.1	AC007036.4	0	0	0	0	0	0.0967965	0.188563	0.385148	0.0719893	0	0	0.31482	0	0	0	0	0	0	0	0.250421	0	0	0	0	0	0	0	0	0	0	0	0	0.112758	0.120522	0	0	0	0.200594
42545	ENSG00000251660.1	AC007036.5	7.96e-90	8.5e-21	4.43e-48	0.539024	0.190565	1.77e-25	2.4e-11	0.674234	0.264398	0.000124746	2.32e-16	1.75e-09	3.38e-86	1.53e-60	0.0268312	1.25e-87	1.06333	8.07e-14	2.01528	1.03e-08	1.63e-30	1.22e-08	1.39e-11	3.45e-23	1.07e-07	0	4.23e-39	2.04e-55	0	0.000295413	0.48935	0.439792	7.6e-07	3.5e-29	2.47e-155	3.08e-50	0.000141687	3.71e-15
28549	ENSG00000227017.1	AC007036.6	0	0	0	0.148576	0.123769	0.126743	0	0	0.0638105	0	0	0	0	0	0.0523899	0	0	0	0	0.107954	0	0	0	0	0.184159	0	0	0	0	0	0	0	0.0507076	0.054037	0	0	0	0.0839468
30025	ENSG00000229127.1	AC007038.7	0.0968236	0.196212	0.0743174	0.188176	0.428586	0.326863	0.370931	0.0431276	0.266378	0.385123	0.206741	0	0.0873403	0.166767	0.188948	0.119372	0.310759	0.269569	0.804441	0.487238	0.638989	0.577876	0.27103	0.49541	0.578408	0	0.0857566	0.496039	0	0.321287	0.201296	0.0187668	0.193346	0.404395	0.236371	0	0.320505	0.228332
52459	ENSG00000265812.1	AC007040.1	0	0	0	0	0	0	0	0	0	0	0	0	0	0	0	0	0	0	0	0	0	0	0	0	0	0	0	0	0	0	0	0	0	0	0	0	0	0
47806	ENSG00000258881.2	AC007040.11	1.46e-178	5.2e-154	1.24e-68	0.0202379	0.0197798	0.0287626	0.0707845	2.74e-117	0.122041	1.2e-69	4.6e-77	1.16e-87	9.02e-240	8.28e-69	0.0157599	0.0518712	0.0158722	1.37e-69	3.1e-95	0.00773413	0.0184033	9.92e-70	2.36e-106	9.58e-141	0.0260741	0	0.029438	5.19e-115	0.500916	0.00641106	0.0152952	1.22e-65	0.0164464	1.53e-35	0.0206964	0.239829	4e-68	1.98e-76
52615	ENSG00000266029.1	AC007040.2	0	0	0	0	0	0	0	0	0	0	0	0	0	0	0	0	0	0	0	0	0	0	0	0	0	0	0	0	0	0	0	0	0	0	0	0	0	0
52734	ENSG00000266186.1	AC007040.3	0	0	0	0	0	0	0	0	0	0	0	0	0	0	0	0	0	0	0	0	0	0	0	0	0	0	0	0	0	0	0	0	0	0	0	0	0	0
36305	ENSG00000237751.2	AC007040.5	0	0	0	0	0	0.0408379	0.0400229	0	0.0314097	0	0	0	0	0.114263	0	0.398345	0.0869658	0	0	0	0	0	0	0	0	0	0.174314	0	0	0	0	0	0.0484124	0	0	0	0	0
29518	ENSG00000228384.3	AC007040.6	0	0	0	0	0.0978025	0.0640496	0.0603999	0	0.0924054	0.0756029	0	0.164313	0	0.0530591	0.098999	0	0.0457424	0.069958	0.412733	0.0247523	0.0553716	0	0.557083	0.0712863	0.0417428	0	0.0285645	0	0	0.0666352	0	0.033265	0.0532439	0.0267246	0.0603179	0.178399	0.0574672	0.103728
37505	ENSG00000239322.1	AC007040.7	0	0	0	0	0.0478819	0.0692086	0.0301746	0	0.109573	0.0610891	0	0	0	0.0814052	0.0623949	0.0308914	0.0789692	0	0	0.114361	0	0	0	0	0	0	0.0521187	0	0	0	0.181097	0	0.125898	0.035972	0.170817	4.89e-50	0	0
35359	ENSG00000236469.1	AC007040.8	0	0	0	0.140692	0.16051	0.128383	0.0835313	0	0.165089	0.0856793	0	0	0	0	0	0.129599	0	0	0	0.106285	0	0	0	0	0.183175	0	0.120161	0	0	0	0	0	0.0511164	0.107548	0	0	0	0
42997	ENSG00000252216.1	AC007041.1	0	0	0	0	0	0	0	0	0	0	0	0	0	0	0	0	0	0	0	0	0	0	0	0	0	0	0	0	0	0	0	0	0	0	0	0	0	0
34601	ENSG00000235411.1	AC007041.2	0.165296	0	0	0.0761152	0.0811056	0.0406763	0.0998213	0	0.0147582	0.0874774	0.232738	0	0	0.112788	0	0.0659941	0.0424945	0	0	0.0262631	0	0.0874538	0	0.220274	0.0444312	0	0	0.164865	0	0.0418247	0	0	0	0.100078	0	0	0.0288079	0.0382194
51634	ENSG00000264718.1	AC007050.1	0	0	0	0	0	0	0	0	0	0	0	0	0	0	0	0	0	0	0	0	0	0	0	0	0	0	0	0	0	0	0	0	0	0	0	0	0	0
35018	ENSG00000236003.1	AC007050.17	0	0	0	0	0	0	0	0	0	0	0	0	0	0	0	0	0	0	0	0.0532827	0	0	0	0	0	0	0	0	0	0	0	0	0	0	0	0	0	0
41557	ENSG00000250261.1	AC007050.18	0	0	0	0.0573055	0	0	0	0	0	0	0	0	0	0	0	0.112163	0.0194611	0.0219665	0	0.0224262	0	0	0	0	0	0	0	0	0	0	0	0	0.044399	0.0229179	0	0	0	0
37416	ENSG00000239163.1	AC007056.1	0	0	0	0	0	0	0	0	0	0	0	0	0	0	0	0	0	0	0	0	0	0	0	0	0	0	0	0	0	0	0	0	0	0	0	0	0	0
36361	ENSG00000237835.1	AC007064.22	0	0	0	0	0	0	0	0	0	0	0	0	0	0	0	0	0	0	0	0	0	0	0	0	0	0	0	0	0	0	0	0	0	0	0	0	0	0
36260	ENSG00000237689.1	AC007064.24	0	0	0	0.251224	0	0.213822	0.0704244	0	0	0.15115	0	0	0	0.19629	0.0883168	0	0.452527	0	0	0	0	0.604407	0	0.763449	0.623494	0	0	0	0	0.147374	0	0	0.0826019	0.0887158	0.185567	0	0.103245	0.424544
36008	ENSG00000237358.1	AC007064.25	0	0	0	0	0	0	0	0	0	0	0	0	0	0	0	0	0	0	0	0	0	0	0	0	0	0	0	0	0	0	0	0	0	0	0	0	0	0
41813	ENSG00000250614.1	AC007078.4	0	0	0	0	0	0	0	0	0	0	0	0	0	0	0	0	0	0	0	0	0	0	0	0	0	0	0	0	0	0	0	0	0	0	0	0	0	0
26238	ENSG00000223838.1	AC007091.1	0	0	0	0	0.050975	0.0513886	0	0	0.037761	0	0	0	0	0	0	0.170449	0	0	0	0.138051	0	0	0	0.377704	0.114537	0	0.0757256	0	0	0	0	0	0	0	0	0	0	0
33376	ENSG00000233723.3	AC007092.1	1.42631	2.29389	2.64848	0.958672	2.23989	2.61638	2.83436	3.79062	2.98272	0.835206	1.85802	1.42698	0.590627	1.24166	0.664239	2.07035	3.55829	0.103919	0	0.336765	0.355084	0.903514	2.48772	1.7913	1.87685	0	2.03922	0.444092	0	3.15714	2.3932	2.17973	5.20105	4.82189	3.04811	1.28376	3.33277	1.20322
25768	ENSG00000223052.1	AC007096.1	0	0	0	0	0	0	0	0	0	0	0	0	0	0	0	0	0	0	0	0	0	0	0	0	0	0	0	0	0	0	0	0	0	0	0	0	0	0
28237	ENSG00000226605.1	AC007098.1	0	1.94916	4.68055	6.76118	5.43693	9.69161	3.90527	7.41948	4.56596	3.32855	3.15809	5.61957	0	1.55607	5.27604	2.67974	5.51416	2.15313	0	3.75249	1.9069	4.60091	2.87828	2.89196	7.9362	0	2.85993	5.09895	0	5.85191	8.28524	2.2813	9.22658	8.53296	2.63385	0	7.6129	4.20178
31523	ENSG00000231172.2	AC007099.1	0	0	0	0	0	0	0.129002	0	0.0375613	0	0	0	0	0	0.0309551	0	0	0	0	0	0	0	0	0	0	0	0	0	0	0	0	0	0	0	0	0	0.036892	0
35956	ENSG00000237293.1	AC007099.2	0	0	0	0	0.113159	0.118254	0	0	0	0.242257	0	0	0	0	0	0	0	0	0	0	0	0	0	0	0	0	0	0	0	0	0	0	0	0	0	0	0	0
42359	ENSG00000251410.1	AC007106.1	0	0	0	0	0	0	0	0	0	0	0	0	0	0	0	0	0	0	0	0	0	0	0	0	0	0	0	0	0	0	0	0	0	0	0	0	0	0
52457	ENSG00000265809.1	AC007114.1	0	0	0	0	0	0	0	0	0	0	0	0	0	0	0	0	0	0	0	0	0	0	0	0	0	0	0	0	0	0	0	0	0	0	0	0	0	0
47219	ENSG00000258148.2	AC007115.3	0	0	0	0	0	0	0	0	0	0	0	0	0	0	0	0	0	0	0	0	0	0	0	0	0	0	0	0	0	0	0	0	0	0	0	0	0	0
41730	ENSG00000250497.1	AC007126.1	0	0	0	0	0	0.00500033	0.00975942	0	0	0	0	0	0	0	0	0	0	0	0	0.0387851	0.114346	0	0	0	0.0851867	0	0.0417057	0.0764663	0	0.0102252	0	0	0	0.0180966	0	0	0.0620962	0.15492
30636	ENSG00000229970.3	AC007128.1	0	1.38e-85	0	4.25e-104	0.0294462	0.0471251	0.0247025	0.0489342	0.155032	2.29e-261	0.100914	0.477748	1.15e-109	2.54e-274	1.13e-170	0.0513699	0.0451056	0.036525	0	9.24e-107	0.184962	4.53e-14	3.38e-125	0.291275	0.673209	1.01074	0.0909642	0	0	0.123012	1.82e-28	6.54e-41	5.19e-91	0	0	1.11e-90	0.0608771	0.115905
25350	ENSG00000222030.1	AC007131.1	0.122854	0.123173	0	0	0.0509464	0	0.0163805	0	0.0226316	0	0	0.0531741	0	0	0	0	0.084161	0	0	0	0	0	0	0	0	0	0	0	0	0.0170174	0.0345577	0	0.0347145	0.0587981	0	0	0.0228166	0.0307879
33495	ENSG00000233891.3	AC007131.2	0	0	0	0	0	0	0	0	0	0	0	0	0	0	0	0	0	0	0	0	0	0	0	0	0	0	0	0	0	0	0	0	0	0	0	0	0.0862483	0
25144	ENSG00000221653.1	AC007131.3	0	0	0	0	0	0	0	0	0	0	0	0	0	0	0	0	0	0	0	0	0	0	0	0	0	0	0	0	0	0	0	0	0	0	0	0	0	0
53525	ENSG00000267180.1	AC007136.1	0	0	0	0	0	0	0	0	0	0	0	0	0	0	0	0	0	0	0	0	0	0	0	0	0	0	0	0	0	0	0	0	0	0	0	0	0	0
34103	ENSG00000234718.5	AC007161.5	0	0	0	0	0.0199644	0	0	0	0	0	0	0	0	0	0	0	0	0	0	0.0269213	0.134722	0	0	0	0	0	0	0	0	0.0208708	0.0420301	0	0	0.0433969	0	0	0.029269	0
26772	ENSG00000224590.1	AC007163.10	0	0	0	0	0	0	0	0	0	0	0	0	0	0	0	0	0	0	0	0	0	0	0	0	0	0	0	0	0	0	0	0	0	0	0	0	0	0
34113	ENSG00000234731.2	AC007163.11	0	0	0	0	0	0	0	0	0	0	0	0	0	0	0	0	0	0	0	0	0	0	0	0	0	0	0	0	0	0	0	0	0	0	0	0	0	0
35857	ENSG00000237166.1	AC007163.3	0	0	0	0	0	0.0255338	0.0123996	0	0.0460275	0.0266496	0	0	0	0.0353565	0	0	0.0262095	0	0	0	0	0	0	0	0	0	0.0355568	0	0	0	0.0264319	0	0.02829	0	0.0483223	0.0344621	0	0
30967	ENSG00000230408.3	AC007163.6	0	0	0	0.0914083	0	0.086076	0	0	0.0446252	0	0	0	0	0	0.0315426	0	0.0301844	0	0	0.0352318	0.172834	0	0	0	0	0	0.0398197	0	0	0.0586355	0	0	0.0339645	0	0	0.0803049	0.0403336	0
34194	ENSG00000234842.1	AC007163.8	0	0	0	0.277859	0.140857	0	0	0	0.0475707	0	0	0	0	0	0	0	0	0	0	0	0	0	0	0	0	0	0	0	0	0	0	0	0	0	0	0	0	0
29068	ENSG00000227736.1	AC007163.9	0	0	0	0	0	0	0	0	0	0	0	0	0	0	0	0	0	0	0	0	0	0	0	0	0	0	0	0	0	0	0	0	0	0	0	0	0	0
31984	ENSG00000231815.1	AC007179.1	0	0	0	0	0	0	0	0	0	0	0	0	0	0	0	0	0	0	0	0	0	0	0	0	0	0	0	0	0	0	0	0	0	0	0	0	0.132477	0
43188	ENSG00000252455.2	AC007179.2	0	0	0	0	0	0	0	0	0	0	0	0	0	0	0	0	0	0	0	0	0	0	0	0	0	0	0	0	0	0	0	0	0	0	0	0	0	0
26877	ENSG00000224721.1	AC007182.6	0	0	0	0.0349172	0	0	0.0107891	0	0.0179958	0	0	0	0	0	0	0	0	0	0	0	0	0	0	0.0386078	0.0230581	0	0	0	0	0	0	0	0	0.0139897	0	0	0	0
54677	ENSG00000269145.2	AC007192.6	0	0.59517	1.69084	0.205181	1.78837	1.1502	3.03843	3.37661	3.18945	1.57355	3.4707	2.33849	2.83065	1.71551	2.13171	6.82392	1.69411	2.18338	2.61469	2.93786	3.26462	0.775865	2.70141	1.31061	4.90247	6.21391	4.75438	6.94724	0	1.33466	0.946015	2.21747	1.46041	1.9329	1.45642	3.70518	2.18956	4.27738
54670	ENSG00000269124.1	AC007193.10	0	0	1.21003	1.59733	1.23793	0.925788	1.54087	1.76427	0.696996	0.906632	0.369291	0.778576	1.63149	1.7264	0.747961	1.18068	0.81306	0.161059	0	1.11539	0.918383	0.501372	1.30352	1.71067	1.08655	0	0.817675	2.04639	0	2.10664	1.34803	1.0323	0.55511	1.06308	0.258855	0	0.471949	0.37936
54133	ENSG00000267922.1	AC007193.6	0	0	0	0	0.119764	0.126505	0.12445	0	0	0.515678	0	0.425059	0.855676	0.7234	0	0	0	0	0	0	0	0.520286	0	0	0.559588	0	0	0	0	0	0	0	0.149125	0	0	0	0.191064	0
54680	ENSG00000269151.1	AC007193.8	0	6.58402	0	2.92074	0	2.84621	0.957644	0	0.696133	1.7886	0	0	0	0	0	3.02388	0	0	0	0	0	3.6961	0	0	4.17353	0	0	0	0	0.98018	0	4.66848	4.81619	1.32003	2.73706	3.28335	1.59301	2.27349
54524	ENSG00000268810.1	AC007193.9	0	0	0	0	2.43448	1.67941	1.18174	0	0.927492	0.492182	0	0	0	0.433537	0.602668	0.249237	0.987604	1.14504	0	0.949353	1.8412	1.35548	2.97736	1.43489	1.02036	0	0.336504	0	0	0.493913	1.67578	0.508304	1.0562	1.06251	0.902689	0	0.885333	0.903564
54365	ENSG00000268461.1	AC007204.1	0	0	0	0	0	0	0	0	0	0	0	0	0	0	0	0	0	0	0	0	0	1.45812	0	0	0	0	0	0	0	0	0	0	0	0	0	0	0	0
53605	ENSG00000267268.1	AC007204.2	0.329672	0	0.21959	0	0.309831	0.192825	0.0930495	0.132381	0.263331	0	0	0	0	0.0912323	0.0386732	0.421872	0.270028	0	0	0.12117	0.101381	0	0	0.113948	0.345215	0	0.225181	0	0	0.265639	0.067093	0.249452	0.305393	0.243593	0.301402	0	0.185354	0.124651
52718	ENSG00000266163.1	AC007216.1	0	0	0	0	0	0	0	0	0	0	0	0	0	0	0	0	0	0	0	0	0	0	0	0	0	0	0	0	0	0	0	0	0	0	0	0	0	0
54669	ENSG00000269121.1	AC007216.2	0	0	0	0	0	0	0	0	0	0	0	0	0	0	0	0	0	0	0	0	0	0	0	0	0	0	0	0	0	0	0	0	0	0	0	0	0	0
54915	ENSG00000269696.1	AC007228.11	0.100402	0.0979497	0.283139	0.121531	0.38205	0.497274	0.632449	0.2942	0.626359	0.140875	0.132575	0.108958	0.312624	0.400406	0.31599	0.256783	0.626081	0.247192	0.244136	0.682039	0.375797	0.713428	0.491957	1.09665	0.935196	0	0.711059	0.760473	0	0.47605	0.389923	0.360919	0.859194	0.834361	0.505384	0.151911	0.875153	0.472738
54325	ENSG00000268352.1	AC007228.5	0	0	0	0	0.0546718	0	0	0	0	0	0	0	0	0	0	0	0	0	0	0	0	0	0	0	0	0	0	0	0	0	0	0	0.130411	0	0	0	0	0
54179	ENSG00000268036.1	AC007228.8	0	0	0	0	0	0	1.39e-07	0	0	0	11.4017	0	0	3.58264	1.55433	0	0	0	0	0.057872	0	0	0	0	0	0	0	0	0	0	0	4.63e-08	8.11e-15	4.54e-07	6.57e-05	0	0	0
54417	ENSG00000268568.1	AC007228.9	0.855246	0	1.1917	0.882701	0.923788	0.687371	1.29203	0.793279	1.00061	0.476607	0.542959	0.217485	0	0	0.0277138	0.937182	1.06824	0.616847	0	0.884658	0.976634	1.17649	0.763042	1.08191	1.86975	0	1.50794	2.37995	5.07025	0.850397	1.32961	1.57534	1.07272	1.31379	1.13939	1.30888	1.11203	1.08006
53846	ENSG00000267544.1	AC007229.3	0	0	0	0	0.26485	0.0920314	0.0904702	0	0.201767	0	0	0	0	0.509371	0.225878	0.59789	0	0	0	0.119195	0.610199	0.76688	0	0	0.196358	0	0.130285	0	0	0.189641	0.190782	0.572647	0.418287	0	0.357904	1.03767	0.13293	0
27962	ENSG00000226230.1	AC007237.2	0	0	0	0	0	0.0566962	0	0	0	0	0	0	0	0	0	0	0.0592757	0	0	0	0	0	0	0	0	0	0	0	0	0.0589287	0	0	0.0675352	0	0	0	0	0
31427	ENSG00000231043.2	AC007238.1	0.320881	0	0.23335	0.108201	0.0443084	0.0914445	0.0887812	0.0389271	0.109063	0	0.0587557	0.122709	0	0.0956071	0.0128729	0	0.0842899	0.0515297	0.79123	0.165816	0.0322793	0.298274	0	0.326281	0.0218054	0	0.0283453	0	0	0.0710594	0.0825814	0.0967094	0.0453023	0.0869092	0.190333	0	0.161214	0.0187116
43173	ENSG00000252439.1	AC007241.1	0	0	0	0	0	0	0	0	0	0	0	0	0	0	0	0	0	0	0	0	0	0	0	0	0	0	0	0	0	0	0	0	0	0	0	0	0	0
24926	ENSG00000221374.1	AC007242.1	0	0	0	0	0	0	0	0	0	0	0	0	0	0	0	0	0	0	0	0	0	0	0	0	0	0	0	0	0	0	0	0	0	0	0	0	0	0
31623	ENSG00000231312.2	AC007246.3	1.58602	0.929647	2.65433	6.60551	3.29716	2.86473	4.26568	2.09854	4.33406	8.69034	2.18812	4.48391	6.56146	3.06622	7.32499	4.81767	2.77323	5.36881	6.10057	6.5353	8.49892	2.92513	2.93355	5.10406	3.43315	0	3.87928	7.25401	3.81754	3.39402	5.7772	2.97719	3.04952	4.01176	3.05737	5.8331	4.28013	3.96251
20719	ENSG00000205716.4	AC007248.6	0	0	0	0	0	0	0	0	0	0	0	0	0	0	0.0927997	0	0	0	0	0.102388	0	0	0	0	0	0	0	0	0	0	0	0	0	0	0.109427	0	0	0
35587	ENSG00000236785.1	AC007248.7	0	0	0	0	0	0	0	0	0	0	0	0	0	0	0	0	0	0	0	0	0	0	0	0	0	0	0	0	0	0	0	0	0	0	0	0	0	0
24197	ENSG00000217258.2	AC007249.3	0	0	0	0	0.0640149	0.201938	0.195549	0	0.255591	0.139504	0	0.215524	0	0.190172	0.624927	0	0	0	0	0.0847664	0.210522	0	0	0.239597	0.286363	0	0.191067	0	0	0.0702368	0	0	0.0812058	0	0.276912	0	0.195479	0.137589
27242	ENSG00000225226.1	AC007250.4	0	0	0	0	0.034941	0	0	0.149353	0.0264239	0	0	0	0	0	0	0	0	0	0	0	0	0	0	0	0	0	0	0	0	0.0368268	0	0.0554594	0.0822192	0.0890049	0	0	0	0
35567	ENSG00000236757.1	AC007251.2	0	0	0	0	0	0	0	0	0	0	0	0	0	0	0	0	0	0	0	0	0	0	0	0	0	0	0	0	0	0	0	0	0	0	0	0	0	0
34781	ENSG00000235653.1	AC007253.1	0	0	0	0	0	0	0	0	0	0	0	0	0	0	0	0	0	0	0	0	0	0	0	0	0	0	0	0	0	0	0	0	0	0	0	0	0	0
26219	ENSG00000223813.2	AC007255.8	0	0	0	1.27408	0.710477	0.663861	0.427706	0.077488	0.371485	1.57091	0.179806	0.790496	1.18594	0.112512	0.955036	0.298119	0.351639	0.131359	0.639788	0.791385	1.10476	1.10965	0.664289	0.575844	1.88826	0	0.42518	0.799456	0	0.629823	1.0188	0.189988	0.590845	0.918779	0.402048	0.424411	0.965171	1.40095
22746	ENSG00000213090.2	AC007256.5	0	0	0	0	0	0.00934711	0.00926108	0	0.0252653	0.0197902	0	0.0314181	0	0	0.0242709	0	0.00958653	0.0147163	0	0.0127587	0	0.0817938	0.0532069	0	0.0203252	0	0.0132517	0	0	0.00946511	0	0	0.00973916	0.0330742	0.0112662	0.0486094	0.0130275	0.0359067
28471	ENSG00000226925.1	AC007271.3	0	0	0	0	0	0	0	0	0	0	0	0	0	0	0	0	0	0	0	0	0	0	0	0	0	0	0	0	0	0	0	0	0.126127	0	0	0	0	0
35802	ENSG00000237078.1	AC007272.1	0	0	0	0	0	0	0	0	0	0	0	0	0	0	0	0	0	0	0	0	0	0	0	0	0	0	0	0	0	0	0	0	0	0	0	0	0	0
26839	ENSG00000224672.4	AC007272.3	0	0	0	0	0.0546232	0	0.0542983	0	0	0	0	0	0	0	0	0	0	0	0	0.0728593	0.186688	0	0	0	0	0	0	0	0	0	0	0	0	0	0	0	0	0
25936	ENSG00000223422.1	AC007274.2	0	0	0	0	0	0	0	0	0	0	0	0	0	0	0	0	0	0	0	0	0	0	0	0	0	0	0	0	0	0	0	0	0	0	0	0	0	0
35521	ENSG00000236690.2	AC007274.5	0	0	0	0	0	0	0	0	0	0	0	0	0	0	0	0	0	0	0	0	0	0	0	0	0	0	0	0	0	0	0	0	0	0	0	0	0	0
29145	ENSG00000227855.3	AC007276.5	1.55419	2.14653	2.24837	3.23556	2.42691	2.24419	1.98511	0.845761	2.71164	4.66247	1.33425	1.33142	0.956007	1.41764	8.26291	1.2569	2.14551	2.09008	2.25035	2.665	2.04419	3.52403	3.10361	3.81653	2.14703	2.51299	1.83686	1.17989	0	2.52982	3.20461	2.15036	2.35261	2.19237	1.85989	1.31406	2.94591	1.99269
23228	ENSG00000213981.4	AC007277.3	0	0	0	0.0807356	0.363077	0.252213	0.219282	0.0827673	0.227404	0.0697844	0.127733	0.388363	0	0.330681	0.180626	0	0.270736	0	0	0.0868773	0.14748	0.184596	0.363985	0.276212	0.240211	0	0.122345	0.179781	1.55164	0.351468	0.463528	0.211683	0.29604	0.330074	0.284662	0.305164	0.339008	0.288875
35404	ENSG00000236525.1	AC007278.2	0	0	0	0	0	0	0	0	0	0	0	0	0	0	0	0	0	0	0	0	0	0	0	0	0	0	0	0	0	0	0	0	0	0	0	0	0	0
33863	ENSG00000234389.1	AC007278.3	0	0	0	0	0.0155605	0	0.0154452	0	0	0	0	0	0	0	0	0	0	0	0	0	0	0	0	0	0	0	0	0	0	0	0	0	0	0	0	0	0	0
31252	ENSG00000230799.1	AC007279.2	0	0	0	0	0.128801	0.0270388	0.159347	0	0	0.055336	0.164411	0	0.342727	0	0.0955534	0	0.0289653	0.033975	0	0.0684165	0	0	0.14376	0	0.116413	0	0	0	0	0.0567694	0.0574849	0	0.0329469	0.0684199	0.0364742	0	0	0.0529432
26562	ENSG00000224299.1	AC007282.6	0	0	0	0	0	0	0.109606	0	0	0	0	0	0	0	0	0	0.112199	0	0	0	0	0	0	0	0	0	0	0	0	0	0	0	0	0	0	0	0	0
34726	ENSG00000235579.1	AC007283.4	0	0	0	0	0	0	0	0	0	0	0	0	0	0	0	0	0	0	0	0	0	0	0	0	0	0	0	0	0	0	0	0	0	0	0	0	0	0
33895	ENSG00000234431.2	AC007283.5	0	0	5.08e-33	0.0129365	1.56e-07	0.411532	0.133433	2.2e-54	0.000254686	0.523282	0	0	0	0.7343	0.850065	0.092624	0.240988	1.13113	0	0.511686	9.7e-133	0.0122936	1.03e-16	1.27e-68	1.36e-05	0	0.103723	2.30104	0	0.14307	1.11733	0.101674	0.278419	2.57e-06	5.21e-38	0	0.00368563	2.05e-41
28546	ENSG00000227014.1	AC007285.6	0	0.362231	0.189034	0	0.306401	0.169139	0.173628	0.153988	0.349823	0.377655	0.254733	0.166956	0.171987	0.233498	0.208305	0.224926	0.319981	0.25571	0	0.299196	0.285447	0	0.227351	0.795562	0.113098	0	0.116158	0	0	0.163579	0.0826816	0	0.259044	0.243473	0.253479	0	0.236056	0.163317
31776	ENSG00000231519.1	AC007285.7	0	0.463635	0.344205	0.216189	0.28418	0.287476	0.115623	0	0.332013	0.122077	0	0	0	0	0	0	0.303757	0	0	0	0.198995	0	0.309099	0	0.128988	0	0	0	0	0.297256	0.120933	0	0.130275	0.213086	0.367015	0	0.170401	0.116567
54139	ENSG00000267938.1	AC007292.1	0	0	0	0	0	0	0	0	0	0.294589	0	0	0	0	0	0	0	0	0	0	0	0	0	0	0	0	0	0	0	0	0	0	0	0	0	0	0	0
54746	ENSG00000269318.1	AC007292.3	0.119564	0.223694	0.0766057	0.282288	0.344042	0.26442	0.224659	0.334436	0.159872	0.206403	0.340072	0.370916	0.423998	0.364143	0.256068	0.589258	0.211886	0.149315	0.221958	0.239566	0.230267	0.22868	0.178996	0.118215	0.169456	0	0.195599	0.274507	0.940394	0.229998	0.220291	0.390673	0.141672	0.174155	0.109612	0.32436	0.259026	0.133044
54964	ENSG00000269807.1	AC007292.4	0	0	0	0.368476	0.108646	0	0	0	0	0.230921	0	0	0	0	0	0	0	0	0	0	0	0	0	0	0	0	0	0.89851	0	0	0	0	0	0	0	0	0	0
54158	ENSG00000267980.1	AC007292.6	0.368575	1.37471	0.937199	0.105379	0.763908	1.19854	0.92283	6.2549	1.03203	0.268155	1.7098	1.93515	0.840696	1.72819	0.369114	3.87199	1.34307	0.0408301	0	0.66759	0.911485	0.691682	1.10319	1.53306	1.22545	0	1.28959	0.570735	0	1.00046	1.22375	1.8687	0.884607	0.609341	1.37369	1.803	0.734038	0.545372
54799	ENSG00000269425.1	AC007292.7	0	1.80921	6.12377	0.584674	2.06894	2.80757	1.6586	9.91761	2.73076	0.366513	4.9948	6.69998	5.94472	2.64179	0.621429	9.75602	2.40548	0.268056	0	0.244366	1.88104	3.1175	4.11455	2.65459	2.87746	0	3.2828	0	0	1.1716	1.94431	2.01746	1.87949	1.73129	3.76106	5.22712	1.17928	0.857904
33765	ENSG00000234252.1	AC007308.6	0	0	0	0	0.0630369	0.0373675	0.0457078	0	0.0356155	0.0193481	0	0	0	0	0.0334024	0	0.0493257	0.0485366	0.381923	0.0830796	0.116453	0.0387252	0.0995307	0.0330219	0.0398105	0	0.0527468	0	0	0.0677979	0.0785538	0	0.0108249	0.0115384	0.0364507	0	0.026155	0.053361
56753	ENSG00000272600.1	AC007308.7	2.36046	1.20793	1.67681	3.12779	3.27466	2.61082	3.86367	2.48166	2.69881	3.88343	0.824466	0.435295	0	1.08468	1.77408	2.62599	3.52537	3.48377	6.09817	4.18325	3.09258	3.18312	2.10339	2.23691	3.61781	0	1.72477	5.83834	0	2.96777	2.15553	1.25318	2.43452	3.01585	2.25738	0.347481	4.15067	3.71509
27041	ENSG00000224946.1	AC007312.3	0	0	0	0	0	0	0	0	0	0	0	0	0	0	0	0	0	0	0	0	0	0	0	0	0	0	0	0	0	0	0	0	0	0	0	0	0	0
27831	ENSG00000226046.1	AC007316.3	0	0	0	0	0	0	0	0	0	0	0	0	0	0	0	0	0	0	0	0	0	0	0	0	0	0	0	0	0	0	0	0	0	0	0	0	0	0
32944	ENSG00000233128.1	AC007317.1	0	0	0	0	0	0	0	0	0	0	0	0	0	0	0	0	0	0	0	0	0	0	0	0	0	0	0	0	0	0	0	0	0	0	0	0	0	0
13616	ENSG00000172974.10	AC007318.5	3.1528	3.82531	8.37382	7.45913	6.00485	5.75864	6.30041	4.64655	6.35663	5.9584	4.75123	4.57254	5.01892	7.44606	7.99754	3.70128	6.96646	5.41851	18.1804	5.64441	5.27102	6.49147	7.80445	7.03977	4.97982	44.3546	5.40355	4.25385	47.1953	7.05468	6.82357	7.66689	6.49812	6.55155	7.42116	4.82598	5.8771	4.78412
26398	ENSG00000224063.1	AC007319.1	0	0	0	0.802029	0.27835	0.124706	0.0609265	0.121171	0.0223096	0.198606	0	0.10249	0.218138	0	0.043959	0	0	0	0	0.0408976	0	0.134993	0	0	1.52206	0	0	0	0	0.0643911	0.129941	0	0	0.493211	0.169758	0	0.0447644	0.187869
30454	ENSG00000229725.1	AC007322.1	0	0	0	0	0	0	0	0	0	0	0	0	0	0	0	0	0	0	0	0	0	0	0	0	0	0	0	0	0	0	0	0	0	0	0	0	0	0
42517	ENSG00000251618.1	AC007322.3	0	0	0	0	0	0	0	0	0	0	0	0	0	0	0	0	0	0	0	0	0	0	0	0	0	0	0	0	0	0	0	0	0	0	0	0	0	0
28863	ENSG00000227444.1	AC007322.5	0	0	0	0	0	0	0	0	0	0	0	0	0	0	0	0	0	0	0	0	0	0	0	0	0	0	0	0	0	0	0	0	0	0	0	0	0	0
36459	ENSG00000237968.1	AC007322.7	0	0	0	0	0	0	0	0	0	0	0	0	0	0	0	0	0	0	0	0	0	0	0	0	0	0	0	0	0	0	0	0	0	0	0	0	0	0
55904	ENSG00000271275.1	AC007326.9	0	0	0.394357	0	0.226752	0.0604192	0.29644	0.739835	0.295872	0	0	0	0.371492	0	0	0	0.461577	0	0	0.0755709	0	0	0.3199	0.207571	0	0	0.0859029	0	0	0.321327	0.261578	0.39331	0.155677	0.15968	0.0853433	0.171775	0.454804	0
30420	ENSG00000229679.1	AC007327.5	0	0	0	0	0	0	0	0	0	0	0	0	0	0	0	0	0	0	0	0	0	0	0	0	0	0	0	0	0	0	0	0	0	0	0	0	0	0
29779	ENSG00000228770.1	AC007327.6	0	0	0	0	0	0	0	0	0	0	0	0	0	0	0	0	0	0	0	0	0	0	0	0	0	0	0	0	0	0	0	0	0	0	0	0	0	0
25040	ENSG00000221515.1	AC007333.1	0	0	0	0	0	0	0	0	0	0	0	0	0	0	0	0	0	0	0	0	0	0	0	0	0	0	0	0	0	0	0	0	0	0	0	0	0	0
24756	ENSG00000221134.1	AC007339.1	0	0	0	0	0	0	0	0	0	0	0	0	0	0	0	0	0	0	0	0	0	0	0	0	0	0	0	0	0	0	0	0	0	0	0	0	0	0
23513	ENSG00000214696.3	AC007347.1	0.60913	1.27201	6.91465	5.84025	8.81393	10.5009	8.67412	2.34293	7.96209	7.62224	6.78855	3.68242	4.2277	7.53486	7.1117	3.43931	9.98089	7.64329	11.0769	9.85339	6.6893	8.69618	7.59471	6.18945	9.44789	0.00783825	5.29634	8.50926	0	9.61838	8.91376	7.0913	6.76465	6.44642	8.73122	1.56802	9.9466	8.2412
30242	ENSG00000229424.1	AC007349.4	0	0	0	0	0	0	0	0	0	0	0	0	0	0	0	0	0	0	0	0	0	0	0	0	0	0	0	0	0	0	0	0	0	0	0	0	0.0615135	0
34831	ENSG00000235728.1	AC007349.5	0	0	0	0	0	0	0	0	0	0	0	0	0	0	0	0	0	0	0	0	0	0	0	0	0	0	0	0	0	0	0	0	0	0	0	0	0	0
31275	ENSG00000230831.1	AC007349.7	0	0	0	0	0	0.0501448	0	0	0	0	0	0	0	0	0	0	0	0	0	0.0628239	0	0	0	0	0	0	0	0	0	0	0	0	0	0	0	0	0	0
25056	ENSG00000221532.1	AC007353.1	0	0	0	0	0	0	0	0	0	0	0	0	0	0	0	0	0	0	0	0	0	0	0	0	0	0	0	0	0	0	0	0	0	0	0	0	0	0
25021	ENSG00000221489.1	AC007358.1	0	0	0	0	0	0	0	0	0	0	0	0	0	0	0	0	0	0	0	0	0	0	0	0	0	0	0	0	0	0	0	0	0	0	0	0	0	0
35710	ENSG00000236951.1	AC007359.6	0	0	0	0	0	0	0	0	0	0	0	0	0	0	0	0	0	0	0	0	0	0	0	0	0	0	0	0	0	0	0	0	0	0	0	0	0	0
15151	ENSG00000180672.4	AC007362.1	1.70942	1.34279	3.10709	2.16683	3.46906	3.26068	3.29484	0.588431	3.05863	4.88424	2.53673	1.81743	1.87755	3.1022	10.3049	0.668217	2.68584	4.92004	0.960128	4.40918	4.29465	2.89719	2.03275	1.60375	5.07794	0	1.86513	4.19262	0	3.19511	3.59089	1.93571	3.13942	4.19853	2.68518	1.08952	4.12182	3.81144
27235	ENSG00000225216.2	AC007362.3	0	0	0	0.369318	0.345755	0.450715	0.120039	0.237674	0.0396205	0.120883	0	0	0	0.6213	0.629583	0	0.119598	0.254812	0	0.148486	0	0.250303	0	0	0	0	0	0	0	0.443141	0.379871	0.18434	0.214556	0.0760864	0.162334	0	0.52953	0.127899
11013	ENSG00000162947.4	AC007364.1	0	0	0	0	0.0150466	0.0148689	0.0149858	0	0.0309358	0	0	0	0	0	0	0	0	0	0	0.0409108	0	0	0	0	0	0	0.0434387	0	0	0	0	0	0	0	0	0	0.073035	0
33354	ENSG00000233694.1	AC007365.1	0	0	0	0	0	0	0	0	0	0	0	0	0	0	0	0	0.0140887	0	0	0	0.0530319	0	0	0	0	0	0	0	0	0	0	0	0	0	0	0	0	0
43694	ENSG00000253082.1	AC007365.2	0	0	0	0	0	0	0	0	0	0	0	0	0	0	0	0	0	0	0	0	0	0	0	0	0	0	0	0	0	0	0	0	0	0	0	0	0	0
28345	ENSG00000226756.1	AC007365.3	0	0.313151	0	0.119819	0.101017	0.0357434	0.246682	0.136055	0.13541	0.221052	0	0.115744	0	0	0.170431	0.11487	0.151921	0.142259	0	0.137997	0	0	0	0	0.154263	0	0.10155	0	0	0.147894	0.149356	0	0.126002	0.0895552	0.189417	0.103166	0.153564	0.141736
29105	ENSG00000227791.3	AC007365.4	0	0	0	0	0	0	0	0	0	0	0	0	0	0	0	0	0	0	0	0	0	0	0	0	0	0	0	0	0	0	0	0	0	0	0	0	0	0
54994	ENSG00000269883.1	AC007375.1	0.119621	0.109998	0.444631	0	0.0475743	0.0414049	0.0789646	0.0455071	0.0590004	0	0.0645186	0.152335	0	0.387187	0	0.063359	0.0996147	0	0	0	0	0	0.16498	0.212752	0.190443	0	0.0716402	0	0	0.0966138	0.0214931	0.211286	0.177804	0.156768	0.0716396	0.0583546	0.157819	0.0197299
54567	ENSG00000268898.1	AC007377.1	0	0	0	0	0	0	0	0	0	0	0	0	0	0	0	0	0	0	0	0	0	0	0	0	0	0	0	0	0	0	0	0	0	0	0	0	0	0
26300	ENSG00000223929.1	AC007381.2	0	0	0	0.147105	0	0	0	0	0	0.13551	0	0	0	0	0	0	0	0	0	0	0	0	0	0	0	0	0	0	0	0	0	0	0	0	0	0	0	0
29655	ENSG00000228590.1	AC007381.3	0	0	0	0.0346843	0.0298239	0.020439	0.0297506	0	0.0625997	0.0434788	0	0	0	0	0	0	0.0108294	0.0363477	0	0.0757791	0.0306915	0	0.110333	0.143136	0	0	0.0143981	0	0	0	0.0215568	0.0162688	0.0121814	0	0.0135051	0	0.0288744	0
54472	ENSG00000268688.1	AC007382.1	0	5.57883	0	2.47369	2.72549	2.18315	0.706955	0	0	1.42302	4.25435	0	0	0	0.921202	0	0.723064	1.8643	0	0.899856	0	2.88913	3.67327	2.3903	1.56704	0	0	0	0	2.9864	0	0	0	0	1.02696	0	2.33197	3.21336
29206	ENSG00000227946.1	AC007383.3	3.3094	2.27448	1.9443	5.1033	6.6099	5.40286	3.2405	1.99837	4.10631	7.71745	4.35295	3.53726	5.26843	5.76233	4.02048	3.01131	4.4348	2.59853	2.25501	5.05819	5.20991	6.58184	5.27545	4.30923	5.37321	0	3.5476	3.57043	0	3.76249	4.88808	3.94855	5.59525	4.05398	3.78591	4.39667	6.08408	4.62934
32084	ENSG00000231955.1	AC007383.4	0.427198	1.24688	2.35524	2.7139	3.71231	3.4046	4.2224	1.09385	4.45613	2.45278	1.85446	0.622299	0.164652	1.3213	2.89346	0.62357	3.08215	5.66098	3.80554	3.77237	4.10795	2.83103	3.81671	5.50823	4.28651	0	0.811117	1.43158	1.66848	3.98021	4.59944	1.76046	3.67836	3.42463	2.92014	0.662522	4.52742	3.49813
10435	ENSG00000159186.4	AC007383.6	0	0	0	0	0	0	0	0	0	0	0	0	0	0	0	0	0	0	0	0	0	0	0	0	0	0	0	0	0	0	0	0	0	0	0	0	0	0
36220	ENSG00000237638.1	AC007386.2	0	0	0	0	0.0139533	0	0.0277885	0	0	0	0	0	0	0.0199164	0.00885753	0.0234043	0	0.00929592	0	0.00908017	0.0229113	0	0	0	0	0	0	0	0	0.00724535	0	0	0	0.00869353	0	0	0.00996352	0.0133952
28827	ENSG00000227394.1	AC007386.3	0	0	0	0	0.29629	0.172623	0.129126	0	0	0.0928876	0	0	0	0.122837	0.166469	0	0.136292	0.124899	0	0.115918	0	0	0.240472	0.158694	0	0	0	0	0	0.178444	0.09013	0.0670393	0	0.160915	0.0556401	0	0	0
32558	ENSG00000232613.2	AC007386.4	0	0	0	0	0	0	0	0	0	0	0	0	0	0	0	0	0	0	0	0	0	0	0.48885	0	0	0	0	0	0	0	0	0	0	0.20865	0	0	0	0
26817	ENSG00000224646.2	AC007387.2	0	0	0	0	0	0	0	0	0	0	0	0	0	0	0	0	0	0	0	0	0	0	0	0	0	0	0	0	0	0	0	0	0	0	7.48333	8.20556	3.81249	5.74052
36469	ENSG00000237979.1	AC007389.1	0	0	0	0	0	0	0.084693	0	0.0217282	0.0602553	0	0	0	0	0.0348107	0	0	0	0.611917	0	0	0.119609	0	0	0	0	0	0	0	0.0295672	0.0599606	0	0.0682086	0.0722366	0	0	0	0
26168	ENSG00000223739.1	AC007389.2	0	0	0	0	0	0	0	0	0	0	0	0	0	0	0	0	0	0	0	0	0	0	0	0	0	0	0	0	0	0	0	0	0	0	0	0	0	0
34829	ENSG00000235725.1	AC007389.3	0	0	0.106652	0.29959	0.287625	0.337892	0.296867	0.196693	0.260101	0.247764	0.194234	0.0470025	0	0.124917	0.377758	0.095815	0.27493	0.363417	0.65133	0.191081	0.56986	0	0.16771	0.431935	0.353606	0	0.214735	0.129689	0	0.253118	0.380186	0.25934	0.179802	0.398213	0.265892	0.0413051	0.170887	0.210962
52525	ENSG00000265899.1	AC007389.4	0	0	0	0	0	0	0	0	0	0	0	0	0	0	0	0	0	0	0	0	0	0	0	0	0	0	0	0	0	0	0	0	0	0	0	0	0	0
32967	ENSG00000233159.1	AC007390.4	0	0	0	0	0	0	0	0	0	0	0	0	0	0	0	0	0	0	0	0	0	0	0	0	0	0	0	0	0	0	0	0	0	0	0	0	0	0
24369	ENSG00000218739.5	AC007390.5	7.00023	11.3297	21.1514	24.42	28.4877	25.9938	24.4953	8.50593	25.738	0.183718	0.109547	0.031773	12.6785	8.54685	21.1084	8.77897	21.4468	0.560748	3.13609	0.806193	0.299829	17.1327	15.8032	21.8778	12.7745	8.28634	5.16369	8.75237	2.50672	10.8415	10.9123	8.61317	20.0826	18.5337	9.25615	3.13591	1.83848	1.89809
32138	ENSG00000232028.1	AC007391.2	0	0	0	0	0	0	0.0713407	0	0.0524002	0	0	0	0	0	0.0864249	0	0	0	0	0.0962018	0	0.305618	0	0	0	0	0	0	0	0	0	0	0	0	0	0	0	0
32153	ENSG00000232046.2	AC007392.3	0	0	0	0	0.447025	0.225897	0	0	0.160061	0	0	0	0	0.191392	0	0.141688	0.174852	0	0	0.198358	0.140893	0	0.4679	0.742852	0.592239	0	0.292353	0	0	0.207412	0.312486	0.106779	0.232259	0.133633	0.173419	0.118095	0.253713	0
35869	ENSG00000237179.1	AC007392.4	0	0.555329	0	0	0.207847	0.0705882	0.0701398	0	0.0508032	0	0.419351	0	0.252195	0	0.0445228	0	0.274144	0	0	0.219998	0	0	0	0	0.317627	0	0.15228	0	0	0.0366376	0	0	0.0393862	0.0866376	0.0940167	0.0996357	0.0502416	0.138721
26068	ENSG00000223604.1	AC007394.3	0	0	0	0	0	0	0	0	0	0	0	0	0	0	0	0	0	0	0	0	0	0	0	0	0	0	0	0	0	0	0	0	0	0	0.0766077	0	0	0
34326	ENSG00000235035.1	AC007395.3	0	0	0	0	0	0	0.0800522	0	0.0614802	0	0	0	0	0	0	0	0	0	0	0	0	0	0	0	0	0	0	0	0	0	0	0	0	0	0	0	0	0
31674	ENSG00000231386.1	AC007395.4	0	0	0	0	0	0	0	0	0.0337958	0	0	0	0	0	0	0	0.0982309	0	0	0	0	0	0	0	0	0	0	0	0	0	0	0	0.0518115	0.0569727	0	0	0	0
46536	ENSG00000256845.1	AC007401.1	0	0	0	0	0	0	0.0180826	0	0	0.0376805	0	0	0	0	0	0	0.0375854	0	0	0	0	0	0	0	0	0	0	0	0	0.0190042	0	0	0	0	0	0	0	0
24172	ENSG00000217075.1	AC007401.2	0	0	0	0.314164	0.0841691	0	0.17083	0	0.308345	0.181081	0	0	0	0	0.221729	0	0	0	0	0.11343	0.292143	0	1.41399	0.307273	0	0	0	0.747814	0	0	0	0.136014	0.0977893	0	0.111503	0	0.126906	0
25633	ENSG00000222692.1	AC007402.1	0	0	0	0	0	0	0	0	0	0	0	0	0	0	0	0	0	0	0	0	0	0	0	0	0	0	0	0	0	0	0	0	0	0	0	0	0	0
32614	ENSG00000232688.1	AC007403.1	0	0	0	0	0	0	0	0	0	0	0	0	0	0	0	0	0	0	0	0	0	0	0	0	0	0	0	0	0	0	0	0	0	0	0	0	0	0
31053	ENSG00000230525.1	AC007403.2	0	0	0	0	0	0.33898	0	0	0	0	0	0.167202	0	0.26463	0.131665	0	0.328949	0	0	0	0.364037	0	0	0	0	0	0	0.865262	0	0.108376	0.219463	0	0.118547	0.0647117	0	0	0.147551	0.406475
26249	ENSG00000223859.1	AC007403.3	0	0	0	0	0	0	0	0	0	0	0	0	0	0	0	0	0	0	0	0	0	0	0	0	0	0	0	0	0	0	0	0	0	0	0.0921598	0	0	0
25353	ENSG00000222033.1	AC007405.2	0.445307	0.133982	0.438158	0.0735625	0.421182	0.504605	0.137992	0.0537403	0.173275	0.284477	0.231158	0.690653	0.450459	0.292634	0.238167	0.187833	0.179703	0	0	0.0582371	0.208901	0.147662	0.521648	0.0419298	0.971866	0	1.12809	0.300159	0	0.396298	0.348307	0.674044	0.261906	0.272117	0.478458	1.18472	0.26869	0.514892
33833	ENSG00000234350.1	AC007405.4	0	0	0.0727551	0.0399406	0.122061	0.102187	0.0444372	0.0438643	0.144288	0.0473845	0.198225	0.0357384	0.0772565	0.0928487	0.0965912	0	0.107272	0.0884499	0	0.217513	0.25184	0.095253	0.246267	0.202772	0.169267	0	0.0159199	0	0	0.105562	0.190629	0.0359037	0.091023	0.04188	0.0146627	0.0307427	0.126462	0.0427337
37563	ENSG00000239467.1	AC007405.6	0.312756	2.18244	5.16028	1.69814	4.55359	5.74753	11.9078	1.45296	12.9164	2.15883	5.42712	3.18237	3.28708	3.20792	3.98046	5.36697	8.1482	22.2011	29.2134	19.3208	10.7396	5.63419	14.9778	22.3286	3.33935	3.02933	1.6916	4.20467	0	6.64495	12.2625	12.3073	5.99823	3.96235	3.14228	3.32536	14.0674	5.5736
34969	ENSG00000235934.1	AC007405.8	1.43078	0.658091	1.32195	0.179732	0.807238	1.11204	0.608535	0	0.65313	0.128465	0.380468	0.202031	0.748908	1.20652	0	0.586663	1.3264	0.768257	1.40498	0.921998	0.171053	0.52034	1.01462	0.455006	1.41689	0	0.36521	0	0	1.55949	0.635725	1.17774	1.06497	1.1238	1.05016	0.561054	1.5021	0.613809
54383	ENSG00000268503.1	AC007421.1	0	0	0	0	0	0	1.66255	0	0	0	0	0	0	0	0	0	0	0	0	0	0	0	0	0	0	0	0	0	0	0	0	0	0	0	0	0	0	0
26475	ENSG00000224173.1	AC007422.1	0	0	0	0	0	0	0	0	0.0152444	0	0	0	0	0	0	0	0.0456759	0	0	0	0	0	0	0	0	0	0	0	0	0	0	0	0	0	0	0	0	0
11975	ENSG00000166329.2	AC007431.1	0	0	0	0	0.0591298	0.0621989	0.0303599	0	0.144147	0.0633947	0	0.0963685	0	0	0	0	0.165864	0.0377835	0	0	0	0	0	0	0	0	0.0440818	0	0	0	0	0	0	0.0785467	0.0420909	0	0	0
52983	ENSG00000266510.1	AC007435.1	0	0	0	0	0	0	0	0	0	0	0	0	0	0	0	0	0	0	0	0	0	0	0	0	0	0	0	0	0	0	0	0	0	0	0	0	0	0
22010	ENSG00000211542.1	AC007436.1	0	0	0	0	0	0	0	0	0	0	0	0	0	0	0	0	0	0	0	0	0	0	0	0	0	0	0	0	0	0	0	0	0	0	0	0	0	0
24752	ENSG00000221128.1	AC007450.1	0	0	0	0	0	0	0	0	0	0	0	0	0	0	0	0	0	0	0	0	0	0	0	0	0	0	0	0	0	0	0	0	0	0	0	0	0	0
54119	ENSG00000267893.1	AC007461.1	0	0.491083	0.337448	0.193279	0.838623	0.63521	0.263379	0.403107	0.705182	0.332083	0	0.509396	0	0.426278	0.323292	0.338567	0.332025	0.407781	0	0.42892	0.566454	0.45961	0	0.770865	0.462746	0	0.381512	0	0	0.161402	0.549043	0.161194	0.288667	0.254563	0.131749	0	0.226671	0.107255
27873	ENSG00000226101.1	AC007461.2	0	0	0	0	0.0417232	0.0422064	0.0736508	0	0.0224743	0.0679637	0	0	0	0	0	0	0.0666215	0.106829	0	0.0562407	0.111113	0.0456626	0.11839	0.273423	0	0	0	0	0	0.0539556	0.0218841	0.0163201	0.011564	0.0127655	0.0397247	0	0.0746137	0.0207432
28167	ENSG00000226506.1	AC007463.2	0	0.297573	0	0.339205	0.0351866	0	0	0	0	0	0	0	0	0.274229	0.0453181	0	0	0	0	0	0	0	0	0	0	0	0	0	0	0	0	0	0	0.043637	0	0	0	0
34789	ENSG00000235665.1	AC007464.1	0	0	0	0.216823	0.0273725	0.0275255	0.0134346	0	0.0484059	0.142379	0	0.0441933	0.0952233	0.0371578	0.644022	0	0.0281673	0.0585296	0.895638	0.108104	0	0.256095	0	0	0.100609	0	0.0385814	0	0	0.0280773	0.085545	0.0213182	0.0591802	0.0328163	0.0169876	0.0359661	0.0189358	0
22342	ENSG00000212032.2	AC007486.1	0	0	0	0	0	0	0	0	0	0	0	0	0	0	0	0	0	0	0	0	0	0	0	0	0	0	0	0	0	0	0	0	0	0	0	0	0	0
23954	ENSG00000215923.1	AC007528.1	0	0	0	0	0	0	0	0	0	0	0	0	0	0	0	0	0	0	0	0	0	0	0	0	0	0	0	0	0	0	0	0	0	0	0	0	0	0
43179	ENSG00000252445.1	AC007535.1	0	0	0	0	0	0	0	0	0	0	0	0	0	0	0	0	0	0	0	0	0	0	0	0	0	0	0	0	0	0	0	0	0	0	0	0	0	0
24766	ENSG00000221156.1	AC007551.1	0	0	0	0	0	0	0	0	0	0	0	0	0	0	0	0	0	0	0	0	0	0	0	0	0	0	0	0	0	0	0	0	0	0	0	0	0	0
32649	ENSG00000232736.1	AC007551.2	0	0	0	0	0	0.0589728	0	0	0	0	0	0	0	0	0	0	0	0	0	0	0	0.236902	0	0	0	0	0	0	0	0	0	0	0	0	0	0	0	0
29862	ENSG00000228878.3	AC007551.3	0.53283	0.426198	0.514871	0.146269	0.591932	0.554834	0.522079	0.74317	0.608375	0.389858	0.14539	0.172809	0.0457625	0.493353	0.251656	0.32592	0.511055	0.401092	0.409188	0.723702	0.43483	0.191475	0.424467	0.681948	0.385022	0	0.381523	0.521519	0	0.597257	0.850728	0.4087	0.466396	0.632869	0.30407	0.415721	0.422139	0.616927
34545	ENSG00000235321.1	AC007556.3	0	0	0	0	0	0	0	0	0	0	0	0	0	0	0	0	0	0	0	0	0	0	0	0	0	0	0	0	0	0	0	0	0	0	0	0	0	0
26260	ENSG00000223874.1	AC007557.1	0	0	0	0	0	0	0	0	0	0	0	0	0	0	0	0	0	0	0	0	0	0	0	0	0	0	0	0	0	0	0	0	0	0	0	0	0	0
36101	ENSG00000237479.1	AC007557.2	0	0	0	0	0	0	0	0	0	0	0	0	0	0	0	0	0	0	0	0	0	0	0	0	0	0	0	0	0	0	0	0	0	0	0	0	0	0
28552	ENSG00000227021.1	AC007557.3	0	0	0	0	0	0	0	0	0	0	0	0	0	0	0	0	0	0	0	0	0	0	0	0	0	0	0	0	0	0	0.130484	0	0	0	0	0	0	0.126355
31834	ENSG00000231597.1	AC007557.4	0	0	0	0	0	0	0	0	0	0	0	0	0	0	0	0	0	0	0	0.066005	0	0	0	0	0	0	0	0	0	0	0	0	0	0	0	0	0	0.104567
35010	ENSG00000235993.1	AC007559.1	0	0	0	0	0	0	0	0	0	0	0	0	0	0	0	0	0	0	0	0.150049	0	0	0	0	0	0	0	0	0	0	0	0	0	0	0	0	0.173106	0
36606	ENSG00000238165.1	AC007560.1	0	0	0	0	0	0	0	0	0	0	0	0	0	0	0	0	0	0	0	0	0	0	0	0	0	0	0	0	0	0	0	0	0.403612	0	0	0	0	0
23977	ENSG00000215968.2	AC007560.2	0	0	0	0	0	0	0	0	0	0	0	0	0	0	0	0	0	0	0	0	0	0	0	0	0	0	0	0	0	0	0	0	0	0	0	0	0	0
34729	ENSG00000235583.2	AC007562.1	0	0	0	0	0	0	0	0	0	0	0	0	0	0	0	0	0	0	0	0	0	0	0	0	0	0	0	0	0	0	0	0	0	0	0	0	0	0
35225	ENSG00000236295.1	AC007563.1	0	0	0	0	0.0083544	0	0.00831189	0	0.00578915	0	0	0	0	0	0	0	0	0	0	0	0.0301306	0	0	0	0	0	0	0	0	0	0	0	0	0	0	0	0.0238971	0
30190	ENSG00000229352.1	AC007563.3	0	0	0	0	0.0895957	0	0	0	0.0660604	0	0	0	0	0	0	0.15218	0.0478913	0	0	0.0595197	0.610538	0	0	0	0	0	0	0	0	0.0469932	0	0	0	0	0.0606376	0	0.0667775	0
36432	ENSG00000237930.1	AC007563.4	0	0.686603	0	0.305119	0	0	0	0.646124	0.0645215	0	0	0	0	0	0	0	0	0	0	0	0	0	0	0	0	0	0	0	0	0.0905276	0	0.13796	0	0.220886	0.115726	0	0	0
35664	ENSG00000236886.2	AC007563.5	0.568327	1.57712	2.64693	26.3983	6.99904	6.33509	16.1061	4.2342	9.2413	19.3766	7.19674	9.95914	8.15916	17.0845	16.2779	2.96818	5.19941	5.60432	1.08939	8.77651	8.25876	25.9935	4.34817	8.48135	5.54486	0	5.36268	0.935368	4.67577	7.90061	16.2887	12.0268	10.5008	11.371	4.22936	6.14086	9.83706	5.57047
39583	ENSG00000244055.1	AC007566.10	0	0	0	0.65819	0.335232	0.277999	0.273666	0	0.282092	0.317641	0	0	0	0.27144	0.294443	0.12935	0.124521	0.175614	0	0.344492	0.415213	0.990837	0.213065	0.69154	0.21778	0	0	0.368365	0	0.281929	0.0816536	0.0606369	0.130892	0.212628	0.126589	0	0.0563076	0.0792993
31343	ENSG00000230927.2	AC007566.11	0	0	0	0	0	0.0408567	0	0	0	0	0	0	0	0	0	0	0	0	0	0	0	0	0	0	0	0	0	0	0	0	0	0	0	0	0	0	0	0
52680	ENSG00000266112.1	AC007567.1	0	0	0	0	0	0	0	0	0	0	0	0	0	0	0	0	0	0	0	0	0	0	0	0	0	0	0	0	0	0	0	0	0	0	0	0	0	0
26452	ENSG00000224136.1	AC007568.1	0	0	0	0	0	0	0	0	0	0	0	0	0	0	0	0	0	0	0	0	0	0	0	0	0	0	0	0	0	0	0	0	0	0	0	0	0	0
24659	ENSG00000220993.1	AC007611.1	0	0	0	0	0	0	0	0	0	0	0	0	0	0	0	0	0	0	0	0	0	0	0	0	0	0	0	0	0	0	0	0	0	0	0	0	0	0
19994	ENSG00000203648.3	AC007618.3	0	0	0	0	0	0	0	0	0	0	0	0	0	0	0	0	0	0	0	0	0	0	0	0	0	0	0	0	0	0	0	0	0	0	0	0	0	0
38914	ENSG00000242539.2	AC007620.3	3.71173	5.64521	7.86869	18.817	15.2375	14.9737	10.8287	8.3594	10.4334	11.3992	8.84202	4.00855	2.26464	4.05247	15.8937	1.05219	11.2681	4.32938	8.00097	7.67207	9.13178	12.0741	9.26419	6.28159	8.3983	0	2.1392	3.64285	0	12.138	9.80473	2.91568	10.3501	9.08029	11.9584	1.72721	10.9821	11.5577
51182	ENSG00000264131.1	AC007631.1	0	0	0	0	0	0	0	0	0	0	0	0	0	0	0	0	0	0	0	0	0	0	0	0	0	0	0	0	0	0	0	0	0	0	0	0	0	0
34643	ENSG00000235464.1	AC007652.1	0	0	0	0	0	0	0	0	0	0.20683	0	0	0	0	0	0	0	0	0	0	0	0	0	0	0	0	0	0	0	0	0	0	0	0	0	0	0	0
28009	ENSG00000226297.1	AC007677.2	0	0	0	0	0	0	0	0	0	0	0	0	0	0	0	0	0	0	0	0	0	0	0	0	0	0	0	0	0	0	0	0	0	0	0	0	0	0
23103	ENSG00000213739.3	AC007679.1	0	0	0	0	0	0	0	0	0	0	0	0	0	0	0	0	0	0	0	0	0.228592	0	0	0	0	0	0	0	0	0	0	0	0	0	0	0	0	0
27513	ENSG00000225610.1	AC007679.3	0	0	0	0	0	0	0	0	0	0	0	0	0	0	0	0	0	0	0	0	0	0	0	0	0	0	0	0	0	0	0	0	0	0	0	0	0	0
35779	ENSG00000237041.1	AC007679.4	0	0	0	0	0	0	0	0	0	0	0	0	0	0	0	0	0	0	0	0	0	0	0	0	0	0	0	0	0	0	0	0	0	0	0	0	0	0
36018	ENSG00000237374.1	AC007680.2	0	0	0	0	0	0	0	0	0	0	0	0	0	0	0	0	0	0	0	0	0	0	0	0	0	0	0	0	0	0	0	0	0	0	0	0	0	0
32059	ENSG00000231918.1	AC007682.1	0	0	0	0	0.0370015	0.0298907	0	0	0.00525536	0	0	0.0240299	0	0	0.0182753	0	0.0155323	0	0	0	0	0	0	0	0.0321218	0	0.0213391	0.0650196	0	0.00761386	0.0463602	0.0114558	0	0.0177728	0.0184543	0.0192466	0	0
23995	ENSG00000216011.1	AC007682.2	0	0	0	0	0	0	0	0	0	0	0	0	0	0	0	0	0	0	0	0	0	0	0	0	0	0	0	0	0	0	0	0	0	0	0	0	0	0
56619	ENSG00000272385.1	AC007682.3	0	0	0	0	0	0	0	0	0	0	0	0	0	0	0	0	0	0	0	0	0	0	0	0	0	0	0	0	0	0	0	0	0	0	0	0	0	0
19988	ENSG00000203632.3	AC007690.1	0	0	0	0	0.206837	0.180719	0.0436893	0	0.13063	0.0308566	0	0	0	0.0411223	0.0539149	0.0484096	0.0154678	0.0201091	0	0.0768716	0.0483565	0.0628334	0	0.10805	0.0628847	0	0.020929	0	0	0.0307964	0	0.0233039	0.0668176	0.182146	0.0191144	0.0807464	0	0
52075	ENSG00000265300.1	AC007731.1	0	0	0	0	0	0	0	0	0	0	0	0	0	0	0	0	0	0	0	0	0	0	0	0	0	0	0	0	0	0	0	0	0	0	0	0	0	0
36304	ENSG00000237750.2	AC007740.1	0.0705669	0	0	0	0	0.00878511	0.00871174	0	0.00602633	0.0556832	0	0	0.0628466	0	0.0113399	0	0	0	0	0	0	0.038009	0	0	0	0	0	0	0	0	0.0182224	0.0135378	0	0.0209463	0	0	0	0
27716	ENSG00000225896.1	AC007742.3	0	0	0	0	0	0	0	0	0	0	0	0	0	0	0	0	0	0	0	0	0	0	0	0	0	0	0	0	0	0	0	0	0	0	0	0	0	0
41983	ENSG00000250868.2	AC007742.7	0	0	0	0	0	0	0	0	0	0	0	0	0	0	0	0	0	0	0	0	0	0	0	0	0	0	0	0	0	0	0	0	0	0.0277184	0.0284873	0	0	0
33027	ENSG00000233251.3	AC007743.1	5.4105	5.13284	2.63485	7.69431	12.5925	9.89033	9.37374	1.80224	6.71356	7.31929	4.3234	1.75351	1.61361	2.32786	7.07167	1.34436	7.29068	7.98757	10.7203	11.5868	13.6179	14.5539	10.4032	11.2648	16.6162	1.78618	3.07293	4.64417	11.7952	7.92173	6.50872	1.41633	6.62427	7.71512	5.61595	0.635019	8.0303	8.99154
35629	ENSG00000236841.3	AC007750.5	0.0580323	0	0.0448428	0.0286043	0.0596351	0.0368032	0.122996	0	0.065885	0.171025	0.0829423	0.0242425	0	0.0202209	0.0475104	0.048257	0.0150248	0	0	0.0194191	0.0756352	0.0316441	0	0.0267923	0.0315394	0	0.0103798	0.0586583	0	0.0748349	0.015257	0	0.00781076	0.0789067	0.0447909	0	0.0203011	0.0683174
51042	ENSG00000263960.1	AC007773.1	0	0	0	0	0	0	0	0	0	0	0	0	0	0	0	0	0	0	0	0	0	0	0	0	0	0	0	0	0	0	0	0	0	0	0	0	0	0
53555	ENSG00000267213.3	AC007773.2	0	0.291516	0.20195	0.174476	0.21679	0.236143	0.33628	0.123561	0.332662	0.110561	0.529923	0.510634	0.359045	0.154238	0.181942	0.264891	0.0928017	0.302042	0	0.140996	0.32704	0.117641	0.30851	0.0994702	0.117561	0	0.0399093	0.899442	2.44302	0.151976	0.122075	0.230571	0.351758	0.25535	0.159465	0.323705	0.19858	0.275245
54653	ENSG00000269093.1	AC007773.3	0	0	0	0	0.2851	0.366244	0.251924	0	0.217552	0.194493	0	0.444949	0	0.400267	0.266259	0	0.224148	0.183341	0	0.187411	0.432436	0	0.264257	0.351016	0.106593	0	0.21606	0.422055	0	0.270693	0.326556	0.497283	0.0659258	0.404507	0.51499	1.67632	0.0739686	0.204065
53904	ENSG00000267610.1	AC007787.2	0	0	0	0	0	0	0	0	0	0	0	0	0	0	0	0	0	0.0150205	0	0	0	0	0	0	0	0	0	0	0	0	0	0	0	0.0163333	0	0	0	0
27944	ENSG00000226205.1	AC007790.4	0	0	0.202926	0	0	0	0	0	0	0	0	0	0	0.0927798	0.0434029	0	0	0	0	0	0	0.144042	0	0	0	0	0	0	0	0	0	0	0	0.0392943	0	0	0.0461182	0
53911	ENSG00000267617.1	AC007795.1	0	0	0	0	0	0	0	0	0	0	0	0	0	0	0	0	0	0	0	0	0	0	0	0	0	0	0	0	0	0	0	0	0	0	0	0	0	0
53952	ENSG00000267662.1	AC007796.1	0	0	0	0	0.0495662	0	0.0498817	0.20635	0.0730916	0	0	0	0	0	0	0	0.0536192	0	0	0.0662848	0	0.21664	0	0	0.111754	0	0	0	0	0	0.105847	0	0	0	0	0	0	0
24820	ENSG00000221233.2	AC007842.1	0	0	0	0	0	0	0	0	0	0	0	0	0	0	0	0	0	0	0	0	0	0	0	0	0	0	0	0	0	0	0	0	0	0	0	0	0	0
32012	ENSG00000231859.1	AC007875.2	0	0	0	0	0.367097	0.248055	0.990847	0	1.30349	1.86907	0.863514	0.434496	0	0	0.760341	0.43501	1.43501	4.63332	18.4734	8.29882	11.828	7.15935	8.04458	7.9197	0.821297	0	0.184623	3.67721	0	0.379458	0	0.379374	0.273195	0.457338	0.477223	0	2.92643	2.13086
35003	ENSG00000235982.1	AC007875.3	0	0	0	0.260855	0.2926	0.151722	0.150717	0	0.161984	0.316088	0	0	0	0	0.261909	0	0.240957	0.968897	1.96365	1.87232	0.849431	0.663174	0	0.285922	0.501065	0	0	0	0	0.155714	0	0	0.0849982	0	0.198421	0	0.450187	0.505184
26595	ENSG00000224342.1	AC007879.1	0	0	0	0	0.0594553	0	0	0	0	0	0	0	0	0	0	0	0	0	0	0	0	0	0	0	0	0	0.0867466	0	0	0	0	0	0	0	0	0	0	0
34234	ENSG00000234902.2	AC007879.2	0	0	0	0	0.0526858	7.36e-08	2.39e-07	0	0.0790797	0	0	0	0	0.153721	0.0680007	0	0.0319911	0.155464	0	0	0	0	0	0.112326	0.238562	0	0	0	0	0	0	0	0	0	0	0	0.0794045	0
37986	ENSG00000240440.1	AC007879.3	0	0	0	0	0	0.100891	0.100754	0	0	0.205975	0	0	0	0	0	0	0	0	0	0	0	0	0	0	0	0	0	0	0	0	0	0	0	0	0	0	0	0
27730	ENSG00000225916.1	AC007879.4	0.575644	0	0	0	0.154098	0.0526222	0.0523593	0	0.659651	0	0	0.176568	0	0	0	0.875516	0.112653	0	0	0.0689598	0	0	0	0.192688	0	0	0.456689	0.483498	0	0.0545828	0	0	0.124549	0.0668193	0.212041	0	0.0780972	0.109979
26156	ENSG00000223725.2	AC007879.5	0	0	0	0	0.0598766	0	0.123798	0	0	0.304277	0	0	0	0.171013	0.0776013	0	0.115262	0.209109	0	0	0.209809	0	0.335261	0	0.103783	0	0	0	0	0	0	0.0763346	0.0693336	0	0	0	0.0694277	0
27125	ENSG00000225064.1	AC007879.6	0	0	0	0	0	0	0	0	0	0	0	0	0	0	0	0	0	0	0	0	0	0	0	0	0	0	0	0	0	0	0	0	0	0	0	0	0	0.11854
30395	ENSG00000229647.1	AC007879.7	0	0	0	0	0	0	0.118132	0	0.0458567	0.196684	0	0	0	0.0746628	0	0	0	0	0	0.0428514	0.0857009	0	0	0	0	0	0.0388417	0	0	0	0	0.0431762	0	0	0	0	0.0472013	0
33995	ENSG00000234572.1	AC007880.1	0.432579	0	0	0	0	0.0251629	0.0246185	0	0.0089295	0	0	0	0	0	0	0	0.0260365	0	0	0	0.0419177	0	0	0	0	0	0	0	0	0	0	0	0	0	0.0315725	0	0	0
51114	ENSG00000264051.1	AC007881.1	0	0	0	0	0	0	0	0	0	0	0	0	0	0	0	0	0	0	0	0	0	0	0	0	0	0	0	0	0	0	0	0	0	0	0	0	0	0
51379	ENSG00000264382.1	AC007881.2	0	0	0	0	0	0	0	0	0	0	0	0	0	0	0	0	0	0	0	0	0	0	0	0	0	0	0	0	0	0	0	0	0	0	0	0	0	0
33479	ENSG00000233870.1	AC007881.4	0	0	0	5.82329	4.02783	5.11802	3.77705	0	7.83877	1.22614	0	21.9994	8.2167	11.1379	6.12583	10.2406	7.91827	0.823766	0	8.01423	4.00061	2.51046	3.26616	0	4.25683	0	4.64938	0	0	5.34234	5.37882	7.97935	5.25914	9.31409	2.972	9.03441	9.88709	4.60936
27000	ENSG00000224891.1	AC007899.3	0	0	0.207261	0.253184	0.193066	0.353616	0.254359	0.120535	0.112042	0.0701973	0	0	0	0.0941348	0.127533	0	0.0992312	0.230788	0	0.0856916	0	0.429242	0	0.242552	0.209496	0	0	0	0	0.0652212	0.13216	0.0992797	0.207367	0.232314	0.0801635	0	0.180104	0.122673
51628	ENSG00000264711.1	AC007919.1	0	0	0	0	0	0	0	0	0	0	0	0	0	0	0	0	0	0	0	0	0	0	0	0	0	0	0	0	0	0	0	0	0	0	0	0	0	0
26790	ENSG00000224611.1	AC007919.18	0	0	0	0	0	0	0	0	0	0	0	0	0	0	0	0	0	0	0	0	0	0	0	0	0	0	0	0	0	0	0	0	0	0	0	0	0	0
31673	ENSG00000231384.1	AC007919.19	0	0.460627	0	0	0	0	0	0	0	0	0	0	0	0	0	0	0	0	0	0	0	0	0	0	0	0	0	0	0	0	0	0	0	0	0	0	0	0
54829	ENSG00000269496.1	AC007919.2	0	0	0	0	0	0	0	0	0	0	0	0	0	0	0	0	0	0	0	0	0	0	0	0	0	0	0	0	0	0	0	0	0	0	0	0	0	0
50968	ENSG00000263863.1	AC007948.1	0	0	0	0	0	0	0	0	0	0	0	0	0	0	0	0	0	0	0	0	0	0	0	0	0	0	0	0	0	0	0	0	0	0	0	0	0	0
48163	ENSG00000259268.1	AC007950.1	0	0	0	0	0	0.0447381	0	0	0	0	0	0	0	0	0	0	0.0949482	0	0	0	0	0	0	0	0	0	0	0	0	0	0	0	0	0	0	0	0	0
23569	ENSG00000214844.3	AC007952.1	0	0	0	0	0	0	0	0	0	0	0	0	0	0	0	0	0	0	0	0	0	0	0	0	0	0	0	0	0	0	0	0	0	0	0	0	0	0
52829	ENSG00000266311.2	AC007952.4	0	0	0	0	0	0.224702	0	0	0	0	0	0	0.496605	0	0	0	0	0	0	0.0943232	0	0	0	0	0	0	0	0	0	0	0	0	0	0	0	0.219625	0	0
29353	ENSG00000228157.2	AC007952.5	0.105198	0.548495	0	0	0.134626	0.12662	0.0569486	0	0.106731	0.172085	0	0.201657	0.130264	0.0548752	0.449503	0.169276	0.02097	0.0673165	0.381841	0.125307	0.272277	0.370464	0.420419	0	0.161643	0	0.3202	0.387805	0	0.101821	0.149045	0	0.0130181	0.0978874	0.0535995	0.545645	0.0278691	0.237034
17905	ENSG00000197665.5	AC007952.6	0	0	0	0.0638406	0.0529658	0.0551342	0.105897	0	0	0.230883	0.118272	0.363129	0.976262	0.217568	0.594142	0	0.058484	0.0441915	0.988882	0.27224	0.166431	0.227691	0	0.200101	0.165299	0	0.429908	0.459184	0	0.0611552	0.324159	0.30423	0.0916387	0.264798	0.0266659	0.681773	0.086916	0.109432
23503	ENSG00000214670.3	AC007956.1	0	0	0	0	2.52e-31	1.61e-122	5.8e-82	0	5.1e-57	0	1.51e-131	0	0	1.73e-307	4.8e-11	0.279037	0.0170447	1.39e-13	1.75145	0.443414	4.34e-113	0.302799	0	9.91e-182	0.184681	0	1.25e-186	0	0	3.71e-130	0	2.23e-14	4.75e-22	2.93e-32	0.141576	3.84e-133	1.86e-195	0.253276
54780	ENSG00000269393.1	AC007965.1	0	0	0	0	0	0	0	0	0	0	0	0	0	0	0	0	0	0	0	0	0	0	0	0	0	0	0	0	0	0	0	0	0	0	0	0	0	0
28338	ENSG00000226747.2	AC007966.1	0.430881	0	0	0.420565	0.42995	0.449168	0.0262392	0.0902688	0.110953	0	0	0	0	0	0.20304	0	0.136365	0.0789447	0	0.492265	0.83255	0.341217	0.511617	0.212626	0.344191	0	0.0751247	0.461308	0	0.054713	0	0	0	0.0637335	0.162855	0	0	0.0505105
29389	ENSG00000228207.1	AC007967.2	0	0	0	0	0	0	0	0	0	0	0	0	0	0	0	0	0	0	0	0	0	0	0	0	0	0	0	0	0	0	0	0	0	0	0	0	0	0
13694	ENSG00000173357.8	AC007967.3	0	0	0	0	0	0	0	0	0	0	0	0	0	0	0	0	0	0	0	0	0	0	0	0	0	0	0	0	0	0	0	0	0	0	0	0	0	0
30678	ENSG00000230025.1	AC007967.4	0	0	0	0	0	0	0	0	0	0	0	0	0	0	0	0	0	0	0	0	0	0	0	0	0	0	0	0	0	0	0	0	0	0	0	0	0	0
33621	ENSG00000234061.1	AC007969.4	0	0	0	0	0	0	0	0	0	0	0	0	0	0	0	0	0	0	0	0	0	0	0	0	0	0	0	0	0	0	0	0	0	0	0.907107	0	0	0
33401	ENSG00000233762.2	AC007969.5	67.1945	163.761	185.468	124.511	144.841	136.36	146.429	266.631	132.789	153.851	191.144	300.299	352.006	301.977	110.816	560.879	171.449	71.2819	74.1225	107.868	104.315	112.163	153.918	136.046	157.446	77.7619	294.713	200.15	93.8412	148.14	134.531	253.565	119.137	123.166	126.103	375.743	110.079	123.751
33789	ENSG00000234281.1	AC007970.1	0.621014	0.93972	0.519265	0.135805	0.345363	0.104505	0.214576	0	0.529651	0	1.06671	0	0.517614	0	0.0457251	0	0.55024	0	0	0.159791	0.224822	0	0	0.243339	0.0768259	0	0	0	0	0.664481	0.44436	0.0532677	0.928251	0.216123	0.134366	0	0.239342	0.494393
24782	ENSG00000221178.1	AC008045.1	0	0	0	0	0	0	0	0	0	0	0	0	0	0	0	0	0	0	0	0	0	0	0	0	0	0	0	0	0	0	0	0	0	0	0	0	0	0
28809	ENSG00000227365.1	AC008060.5	0	0	0.419001	0	0.1238	0	0	0	0	0	0	0	0	0.180768	0	0	0.0690183	0	0	0	0	0	0	0	0.139651	0	0	0.555233	0	0.0679064	0	0	0	0	0.0885181	0	0	0
24357	ENSG00000218672.1	AC008060.7	0.312147	0	1.27865	0.106634	0.897153	0.788939	0.093517	0	0.862395	0	0.282323	0.0982711	0.315218	0.347634	0.0187341	0.452066	0.933532	0	0	0	0.0958944	0	0.256308	0.224756	0.271155	0	0	0	0	0.617018	0.304369	0.714655	0.227883	0.180454	0.38282	0.578457	0.940827	0.424125
35423	ENSG00000236544.1	AC008060.8	0	0	0.68525	0	0	0	0	0	0	0	0	0	0	0.429861	0	0.332669	0.659849	0	0	0	0	0	0	0	0	0	0	0	0	0.377792	0.108759	0.247663	0.0607798	0	0	0	0.582149	0.204372
31336	ENSG00000230918.1	AC008063.2	0	0	0	0.164118	0.0455055	0	0.0458555	0	0.0340664	0.588514	0	0	0.639056	0	1.52648	0	0	0	0	0.0604674	0	0.198828	0.255977	0	0.301521	0	0.0663115	0.393385	0	0.14355	0.097202	0	0.0534711	0.289162	0.120935	0	0	0.0905698
33132	ENSG00000233397.1	AC008063.3	0	0	0	0	0	0	0.0484159	0	0	0	0	0	0	0	0.119903	0	0	0	0	0	0	0	0	0	0	0	0	0	0	0	0	0	0	0	0.0633005	0	0	0
51652	ENSG00000264740.1	AC008064.1	0	0	0	0	0	0	0	0	0	0	0	0	0	0	0	0	0	0	0	0	0	0	0	0	0	0	0	0	0	0	0	0	0	0	0	0	0	0
26746	ENSG00000224553.1	AC008065.1	0	0	0	0	0	0.109553	0	0	0	0	0	0	0.711283	0	0.12565	0	0.115865	0	0	0	0	0	0	0	0	0	0.155118	0	0	0	0	0	0	0.141412	0	0	0.16251	0
35770	ENSG00000237031.3	AC008067.2	0	0	0	0	0	0	0	0	0	0	0	0	0	0	0	0	0	0	0	0	0	0	0	0	0	0	0	0	0	0	0	0	0	0	0	0	0	0
26014	ENSG00000223536.1	AC008069.1	0	0	0	0	0	0	0	0.167726	0.0334654	0	0	0	0	0	0	0	0.042143	0	0	0	0	0	0	0	0	0	0.0579335	0	0	0.0408188	0	0	0	0	0	0	0	0
26784	ENSG00000224604.1	AC008069.2	0	0	0	0	0	0	0	0	0	0.0583991	0	0	0	0	0	0	0	0	0	0	0	0	0	0	0	0	0	0	0	0	0	0	0	0	0	0	0	0
29720	ENSG00000228681.1	AC008072.1	0	0	0	0	0	0	0	0	0	0	0	0	0	0	0	0	0	0	0	0	0	0	0	0	0	0	0	0	0	0	0	0	0	0	0	0	0	0
32581	ENSG00000232642.1	AC008073.7	0	0	0	0	0.110075	0.0426651	0.033117	0	0	0	0	0	0	0	0	0	0.0350155	0	0	0.0443966	0	0	0	0.121556	0	0	0	0	0	0.0438297	0	0	0	0	0	0	0	0
26179	ENSG00000223754.1	AC008073.9	0	0	0	0.156408	0.0460799	0.0503528	0	0	0.118976	0.098432	0	0	0	0	0	0	0.0546713	0	0	0	0	0	0	0	0	0	0	0	0	0	0	0.0794229	0.059702	0.126204	0	0	0	0
26303	ENSG00000223935.1	AC008074.3	0	0	0	0	0.19925	0.234716	0.22671	0	0.148371	0.216784	0	0.11073	0	0	0.0848222	0	0.139319	0.38742	0	0.424746	0	0.283789	0.18495	0.120026	0.21711	0	0.188341	0	0	0.311883	0.282155	0.213055	0.154798	0.125424	0.130199	0.372441	0.191183	0.250336
26251	ENSG00000223863.1	AC008074.4	0	0	0	0	0	0	0.0455731	0	0	0	0	0	0	0	0	0	0	0	0	0	0.149301	0	0	0	0	0	0	0	0	0	0	0	0.0535836	0	0	0	0.133759	0
35899	ENSG00000237217.1	AC008074.5	0	0	0	0	0.0647842	0	0.0659063	0	0	0	0	0	0	0	0	0	0	0	0	0	0	0	0	0	0	0	0	0	0	0.0723709	0	0	0	0.0873742	0	0	0	0
16934	ENSG00000187979.4	AC008079.9	0	0.224122	0.0798429	0.042799	0.0961946	0.230926	0.463022	0.0483853	0.657238	0.0766634	0.0714101	0.155664	0.166322	0	0.0299756	0.118232	0.0894655	0.468659	0.736202	0.839308	0.451231	1.00303	1.97303	4.04386	0	0	0.034521	0.285547	0	0.175513	0.562904	0.174039	0.04232	0.075614	0.0157509	0	0.138217	0.0912293
43476	ENSG00000252811.1	AC008085.1	0	0	0	0	0	0	0	0	0	0	0	0	0	0	0	0	0	0	0	0	0	0	0	0	0	0	0	0	0	0	0	0	0	0	0	0	0	0
49470	ENSG00000260907.1	AC008088.4	1.32523	1.63576	0.479704	0.57413	1.5915	1.49003	1.35808	0	0.620494	0.651896	1.1395	0.897423	0.535686	0.321778	1.39038	0	0.652504	0.0563564	0	0.516634	0.663824	0.823699	0.423645	0.561551	1.79828	0	0.282462	1.35857	5.33838	1.05743	0.819365	0.24547	0.832521	1.69102	1.49861	0.432163	0.567999	1.01982
36987	ENSG00000238641.1	AC008122.1	0	0	0	0	0	0	0	0	0	0	0	0	0	0	0	0	0	0	0	0	0	0	0	0	0	0	0	0	0	0	0	0	0	0	0	0	0	0
15604	ENSG00000182824.6	AC008132.1	0	0	0	0.0864377	0.0853895	0.111245	0.205442	0.0488874	0.375999	0.0774242	0	0.078449	0	0	0.0455106	0.0793855	0.0649849	0.184783	0.496536	0.232661	0.0762797	0.761746	1.06437	2.35616	0.0266229	0	0	0	0	0.063798	0.104118	0.0393269	0.0860181	0.0306962	0.0480117	0	0.105196	0.0232012
34137	ENSG00000234764.2	AC008132.12	0.277164	0	0.413556	0.364931	0.555989	0.720235	0.456289	0.122943	0.498627	0.411502	0	0.436399	0.234885	0.554595	0.252516	0	0.451288	0.13921	0.721656	0.388993	0.112306	0.138894	0.181096	0.719974	0.14468	0	0.376839	0.285909	0	0.575162	0.343705	0.41227	0.555022	0.2014	0.625058	0.0911053	0.472875	0.317614
10713	ENSG00000161103.7	AC008132.13	0	0.0645872	0.0685096	0.290919	0.54501	0.721135	0.298924	0.437097	0.617061	0.608071	0.061274	0.591155	0.139758	0.568884	0.422792	0.747432	0.820268	1.00517	0.845352	1.11428	1.7037	0.194851	0.318827	0.220254	0.161172	0	0.244126	0.271787	0	0.251818	0.68522	0.608687	0.645501	0.634996	0.672411	1.21558	0.939137	0.465225
37792	ENSG00000239989.1	AC008132.14	0	1.32e-10	0	3.62311	0.0805858	5.13e-07	1.68e-07	0	0.107007	0.122427	2.25e-10	0.0172962	3.78e-77	1.39e-55	3.69e-38	1.15e-79	1.07e-23	0	0.000569712	7.33e-31	0	1.71379	0.979408	0	1.8e-153	0	4.39e-52	0	0	0.563534	0.273661	2.29e-13	5.04e-67	5.47e-41	0.306741	4.2e-38	8.7e-26	5.33e-64
19913	ENSG00000203432.1	AC008147.1	0	0	0	0	0	0	0	0	0	0	0	0	0	0	0	0	0	0	0	0	0	0	0	0	0	0	0	0	0	0	0	0	0	0	0	0	0	0
19914	ENSG00000203433.1	AC008147.2	0	0	0	0	0	0	0	0	0	0	0	0	0	0	0	0	0	0	0	0	0	0	0	0	0	0	0	0	0	0	0	0	0	0	0	0	0	0
31467	ENSG00000231098.1	AC008154.4	0	0	0	0	0	0.077923	0	0	0	0	0	0	0	0	0	0	0	0.208768	0	0.101613	0.255331	0	0	0	0	0	0	0	0	0	0	0	0	0	0	0	0.114231	0
30058	ENSG00000229177.1	AC008154.5	0	0	0	0	0	0	0	0	0	0	0	0	0	0	0	0	0	0	0	0	0	0	0	0	0	0	0	0	0	0	0	0	0	0	0	0	0	0
22836	ENSG00000213237.4	AC008155.1	0	0	0	0	0	0	0	0	0	0	0	0	0	0	0	0	0	0	0	0	0	0	0	0	0	0	0	0	0	0	0	0	0	0	0	0	0	0
22837	ENSG00000213238.5	AC008155.2	0	0	0	0	0	0	0	0	0	0	0	0	0	0	0	0	0	0	0	0	0	0	0	0	0	0	0	0	0	0	0	0	0	0	0	0	0	0
33657	ENSG00000234113.2	AC008163.4	0	0	0	0	0	0	0	0	0	0	0	0	0	0	0	0	0	0	0	0	0	0	0	0	0	0	0	0	0	0	0	0	0	0	0	0	0	0
32827	ENSG00000232968.1	AC008163.6	0	0	0	0	0	0	0	0	0	0	0	0	0	0	0	0	0	0	0	0	0	0	0	0	0	0	0	0	0	0	0	0	0	0	0	0	0	0
52985	ENSG00000266512.1	AC008166.1	0	0	0	0	0	0	0	0	0	0	0	0	0	0	0	0	0	0	0	0	0	0	0	0	0	0	0	0	0	0	0	0	0	0	0	0	0	0
26273	ENSG00000223890.1	AC008171.1	0	0	0	0	0	0	0.542266	0	0.418735	0	0	0	0	0	0	0	0	0	0	0	0	0	0	0	1.23307	0	0	0	0	0	0	0	0	0	0	0	0	0
31818	ENSG00000231570.1	AC008173.1	0	0	0	0	0	0	0	0	0	0	0	0	0	0	0	0	0	0	0	0	0	0	0	0	0	0	0	0	0	0	0	0	0	0	0	0	0	0
31866	ENSG00000231646.1	AC008174.3	0.320273	0.710102	0	0.305085	0.579863	0.404525	0.409806	0	0.463164	0.174288	0	0.558215	0.580846	0.234421	0.208279	0	0.686815	0.0554014	0	0.323685	0.855196	0.173422	0.913677	1.05108	0.526065	0	0.340866	0.677116	0	0.122234	0	0	0.250631	0.246961	0.104505	0	0.340874	0.0752597
34345	ENSG00000235059.1	AC008175.1	0	0	0	0	0	0	0	0	0	0	0	0	0	0	0	0	0	0	0	0	0	0	0	0	0	0	0	0	0	0	0	0	0	0	0	0	0	0
26739	ENSG00000224545.1	AC008264.4	0	0	0	0	0	0	0	0	0.0592929	0	0	0	0	0	0	0	0	0	0	0	0	0	0	0	0	0	0	0	0	0	0	0	0	0	0	0	0	0
23554	ENSG00000214815.2	AC008265.2	0	0	0	0	0	0	0	0	0	0	0	0	0	0	0	0	0	0	0	0	0	0	0	0	0	0	0	0	0	0	0	0	0	0	0	0	0	0
54142	ENSG00000267941.1	AC008267.1	0	0.186311	0	0	0.0657649	0.0229473	0	0	0.0169863	0	0	0	0	0	0.0520724	0	0	0	0	0.0581866	0	0	0	0	0.0479302	0	0	0	0	0	0	0	0.0259112	0	0	0	0	0.0435548
34730	ENSG00000235584.2	AC008268.1	0	0	0	0	0	0	0.0210079	0	0.0159674	0	0	0	0	0	0	0	0.0450178	0.0544221	0	0.0543787	0.0678806	0	0	0	0.229117	0	0.151031	0	0	0	0	0.0337823	0	0	0	0	0.0597245	0.121632
36122	ENSG00000237510.3	AC008268.2	0	0	0	0	0	0.0151021	0.0573989	0.0583776	0.0327666	0	0	0.0400836	0.0979113	0.109025	0	0	0.0160123	0	0	0	0	0	0	0	0	0	0.0188173	0	0	0	0	0.0216701	0.0185138	0.019181	0.0409126	0.15879	0.0211951	0
30167	ENSG00000229321.1	AC008269.2	0	0	0	0	0	0	0.0812159	0	0.0305813	0	0	0	0	0	0	0	0.0426699	0	0	0	0	0.177158	0	0.152467	0	0	0.0574843	0	0	0.0881806	0.0866496	0	0.0472326	0	0	0	0	0
31421	ENSG00000231031.2	AC008271.1	0	0	0	0	0	0	0	0	0	0.156978	0	0	0	0	0	0	0	0	0	0	0	0	0	0	0	0	0.112862	0	0	0	0	0	0	0	0	0	0	0
26096	ENSG00000223642.3	AC008277.1	0	0	0	0	0.101567	0.0511677	0.141447	0	0.0165607	0.164881	0.394745	0	0	0	0.0868068	0.0847224	0.191177	0.0418731	0	0.0348145	0	0	0	0	0.0546494	0	0	0	0	0.146634	0	0	0.0560811	0	0.0594457	0	0.109007	0.141385
33595	ENSG00000234022.1	AC008278.2	0.693867	1.42202	0.520452	0	0.253328	0.260345	0.262391	0.317331	0.253671	0	0.505545	0	0.60716	0	0	0	0.184558	0.125019	0	0.229428	0.294157	0	0	0.309526	0	0	0.126716	0	0	0.270599	0	0.278837	0.0996358	0	0.112642	0	0.127192	0
26487	ENSG00000224194.1	AC008278.3	0	0	0	0	0	0	0	0	0	0	0	0	0	0.143093	0	0	0	0.0636791	0	0.0643908	0	0	0	0	0	0	0.0733824	0	0	0	0.109574	0	0	0	0	0	0	0
34970	ENSG00000235937.1	AC008280.1	0	0	0	0	0	0	0	0	0	0	0	0	0	0	0	0	0	0.136989	0	0	0	0	0	0	0	0	0	0	0	0	0	0	0	0	0	0	0	0
38278	ENSG00000241114.1	AC008280.3	0	0	0	0.551713	0.599875	0.156421	0	0.560353	0.115221	0.318619	0	0	0	0.859526	0.388017	0	0.490525	1.79957	0	0.823306	1.58114	0	0.832131	1.10034	0.340908	0	0.222474	1.38755	0	0.324533	0.654785	0.243646	0	0.584688	0	0	0	0.31831
29877	ENSG00000228909.1	AC008281.1	0	0	0	0	0	0	0	0	0	0	0	0	0	0	0	0	0	0	0	0	0	0	0	0	0	0	0	0	0	0	0	0	0	0	0	0	0	0
54265	ENSG00000268208.1	AC008372.1	0	0	0	0	0	0	0	0	0	0	0	0	0	0	0	0	0	0	0	0	0	0	0	0	0	0	0	0	0	0	0	0	0	0	0	0	0	0
54268	ENSG00000268217.1	AC008387.1	0	0	0	0	0	0	0	0	0	0	0	0	0	0	0	0	0	0	0	0	0	0	0	0	0	0	0	0	0	0	0	0	0	0	0	0	0	0
52349	ENSG00000265665.1	AC008391.1	0	0	0	0	0	0	0	0	0	0	0	0	0	0	0	0	0	0	0	0	0	0	0	0	0	0	0	0	0	0	0	0	0	0	0	0	0	0
33444	ENSG00000233828.2	AC008394.1	0	0	0	0	0	0	0	0	0	0	0	0	0	0	0	0	0	0	0	0	0	0	0	0	0	0	0	0	0	0.00993356	0	0.0152305	0	0	0	0	0	0.0186737
24773	ENSG00000221167.1	AC008397.1	0	0	0	0	0	0	0	0	0	0	0	0	0	0	0	0	0	0	0	0	0	0	0	0	0	0	0	0	0	0	0	0	0	0	0	0	0	0
24754	ENSG00000221131.2	AC008410.1	0	0	0	0	0	0	0	0	0	0	0	0	0	0	0	0	0	0	0	0	0	0	0	0	0	0	0	0	0	0	0	0	0	0	0	0	0	0
42487	ENSG00000251583.1	AC008427.2	0	0	0	0	0	0	0	0	0	0	0	0	0	0	0.0598126	0	0	0	0	0	0	0	0	0	0	0	0	0	0	0	0	0	0	0	0	0	0	0
32344	ENSG00000232324.1	AC008440.10	0	0	0	0	0.110722	0.117851	0.0565498	0	0.0449304	0.235988	0	0	0	0.158749	0.39897	0	0	0.0743705	0	0.0730887	0.182122	0	0	0	0	0	0.0827781	0	0	0.121555	0	0	0	0	0.0788964	0	0.0841468	0
32279	ENSG00000232220.2	AC008440.5	1.72384	6.10551	3.13621	36.827	15.9147	13.7276	22.0052	3.33136	14.1773	42.3885	10.5986	45.169	47.464	32.3951	70.3316	18.0596	10.007	19.7246	12.8656	20.4919	18.4669	45.1319	15.8824	20.0553	12.4067	0	17.0367	12.2448	7.91969	12.1777	21.9633	21.0341	10.8362	16.1271	12.9391	26.22	13.8037	15.7725
54343	ENSG00000268397.1	AC008443.1	3.77078	1.3274	1.07904	3.61372	6.69369	5.24729	5.47796	0.990775	4.13287	5.04852	1.62026	0.705809	0.934333	0.63412	6.18571	0.657709	4.73877	3.66356	6.84544	5.12307	7.03097	7.01438	5.23489	7.84915	5.49045	0	1.43988	4.61712	5.04788	4.15924	3.8234	1.12276	4.57194	5.02984	4.56361	0.749189	4.65595	5.48345
54724	ENSG00000269267.1	AC008498.1	0	0	0	0	0	0	0	0	0	0	0	0	0	0	0	0	0	0	0	0	0	0	0	0	0	0	0	0	0	0	0	0	0	0	0	0	0	0
52973	ENSG00000266499.1	AC008536.1	0	0	0	0	0	0	0	0	0	0	0	0	0	0	0	0	0	0	0	0	0	0	0	0	0	0	0	0	0	0	0	0	0	0	0	0	0	0
19921	ENSG00000203442.2	AC008555.1	0	0	0	0	0	0	0	0	0	0	0	0	0	0	0	0	0	0	0	0	0	0	0	0	0	0	0	0	0	0	0	0	0	0	0	0	0	0
22741	ENSG00000213084.1	AC008555.2	0	0	0	0	0	0	0	0	0	0	0	0	0	0	6.15e-06	0	0.0547798	0.0519659	0	0.0735838	0	0	0	0	0	0	0	0	0	0.0321589	0.112072	0	0	0.0849416	0	0	0.0694313	0.00735964
42156	ENSG00000251135.2	AC008565.1	0	0	0	0	0	0	0	0	0	0	0	0	0	0	0	0	0	0	0	0	0	0	0	0	0	0	0	0	0	0	0	0	0	0	0	0	0	0
25465	ENSG00000222316.1	AC008581.1	0	0	0	0	0	0	0	0	0	0	0	0	0	0	0	0	0	0	0	0	0	0	0	0	0	0	0	0	0	0	0	0	0	0	0	0	0	0
42073	ENSG00000251000.1	AC008592.3	0	0	0	0	0	0.0823688	0.242799	0	0.120489	0.16633	0	0	0	0	0.100387	0	0.0854303	0.112988	0	0	0.268077	0.350193	0.445491	0	0	0	0.11426	0	0	0.0841818	0.170548	0.253949	0	0.103958	0	0	0.595461	0.326603
42358	ENSG00000251409.1	AC008592.4	0	0	0	0	0	0	0	0	0	0	0	0	0	0	0	0	0	0	0	0	0	0	0	0	0.174669	0	0	0	0	0	0	0	0	0	0	0	0	0
41635	ENSG00000250362.1	AC008592.5	0	0	0	0	0	0	0	0	0	0	0	0	0	0	0	0	0	0	0	0	0	0	0	0	0	0	0	0	0	0	0	0	0	0	0	0	0	0
42040	ENSG00000250955.1	AC008592.7	0	0	0	0	0	0	0	0	0	0	0	0	0	0	0	0	0	0	0	0	0	0	0	0	0	0	0	0	0	0	0	0	0	0	0	0	0	0
56377	ENSG00000272021.1	AC008592.8	0	0	0	0	0.085753	0	0	0	0	0	0	0	0	0	0.30409	0	0	0	0	0	0	0	0	0	0	0	0	0	0	0	0	0	0	0	0.113584	0	0	0
24714	ENSG00000221070.1	AC008625.1	0	0	0	0	0	0	0	0	0	0	0	0	0	0	0	0	0	0	0	0	0	0	0	0	0	0	0	0	0	0	0	0	0	0	0	0	0	0
25653	ENSG00000222732.1	AC008671.1	0	0	0	0	0	0	0	0	0	0	0	0	0	0	0	0	0	0	0	0	0	0	0	0	0	0	0	0	0	0	0	0	0	0	0	0	0	0
50619	ENSG00000263401.1	AC008674.1	0	0	0	0	0	0	0	0	0	0	0	0	0	0	0	0	0	0	0	0	0	0	0	0	0	0	0	0	0	0	0	0	0	0	0	0	0	0
23289	ENSG00000214109.3	AC008686.1	0	0	0	0	0	0	0	0	0	0	0	0	0	0	0	0	0	0	0	0	0	0	0	0	0	0	0	0	0	0	0	0	0	0	0	0	0	0
44673	ENSG00000254199.1	AC008691.1	0	0	0	0	0	0	0	0	0	0	0	0	0	0	0	0	0	0	0	0	0	0	0	0	0	0	0	0	0	0	0	0	0	0	0	0	0	0
44794	ENSG00000254336.1	AC008694.2	0.975305	0	0	0	0	0	0	0	0	0	0	0	0	0	0	0	0	0	0	0	0	0	0	0	0	0	0	0	0	0	0	0	0	0	0	0	0	0
44332	ENSG00000253798.1	AC008694.3	0	0	0	0	0	0	0	0	0	0	0	0	0	0	0	0	0	0	0	0	0	0	0	0	0	0	0	0	0	0	0	0	0	0	0	0	0.212356	0
41206	ENSG00000249738.2	AC008697.1	0	0	0	0.0463154	0.0522983	0.142784	0.0257556	0	0	0.0280881	0	0.0433247	0	0	0.182392	0	0.0558413	0	0	0	0.0423477	0	0	0.0961865	0	0	0	0	0	0.0409056	0.0826016	0	0.0928942	0.0500358	0.0175211	0	0.0574428	0
43882	ENSG00000253298.1	AC008703.1	0	0	0	0	0	0	0	0	0	0	0	0	0	0	0	0	0	0	0	0	0	0	0	0	0	0	0	0	0	0	0	0	0	0	0	0	0	0
52918	ENSG00000266432.1	AC008703.2	0	0	0	0	0	0	0	0	0	0	0	0	0	0	0	0	0	0	0	0	0	0	0	0	0	0	0	0	0	0	0	0	0	0	0	0	0	0
37321	ENSG00000239048.1	AC008706.1	0	0	0	0	0	0	0	0	0	0	0	0	0	0	0	0	0	0	0	0	0	0	0	0	0	0	0	0	0	0	0	0	0	0	0	0	0	0
46349	ENSG00000256439.1	AC008731.1	4.12e-89	6.87e-51	2.32e-48	0.142355	0.404594	0.0845856	0.223682	1.41e-64	0.0348315	0.00222684	1.11e-42	0.0775994	3.59e-41	1.57e-72	0.114348	0.00150297	0.00256348	0.0560206	2.59e-36	0.0477639	0.00466867	0.0767891	8.33e-37	0.324158	0.0233735	1.73e-102	0.00266666	1.5e-33	5.15e-40	0.0974446	0.15555	0.0272402	0.0773925	0.0112398	0.0714554	0.0277674	0.124041	0.130207
30854	ENSG00000230259.2	AC008738.1	0.523601	0.447405	0.54159	2.72953	0.969544	0.894012	2.52989	0.00116501	0.881175	5.2271	0.0411228	4.46255	16.4538	8.51343	3.97358	5.12693	1.21555	3.8e-07	7.19e-06	1.7486	7.0447	1.74042	0.0143733	4.52e-06	6.62915	1.31e-05	11.3794	0.679422	0.00011081	0.360695	1.78408	2.20524	0.965008	2.53705	1.92763	3.06732	2.23781	5.90469
51359	ENSG00000264355.1	AC008738.2	0	0	0	0	0	0	0	0	0	0	0	0	0	0	0	0	0	0	0	0	0	0	0	0	0	0	0	0	0	0	0	0	0	0	0	0	0	0
36452	ENSG00000237955.1	AC008746.10	0	0	0	0	0	0	0	0	0	0	0	0	0	0	0	0	0	0	0	0	0	0	0	0	0	0	0	0	0	0	0	0	0	0	0	0	0	0
54093	ENSG00000267838.1	AC008746.12	0	0	0	0.205085	0.401755	0.177293	0.74222	0.247463	0.390954	0.893091	0.751488	0.19192	0.402381	0.167657	0.781129	0.770496	0.309551	0.30321	0	0.671326	0.570648	0.253784	0.328805	0.422444	2.0401	0	0.671268	0	0	0.183021	0.368368	0	0.346398	0.447897	0.314999	0.334682	0.515754	0.826982
28837	ENSG00000227407.1	AC008746.3	0	0	0	0	0.263554	0.172922	0	0.252861	0	0	0	0.176378	0	0.15809	0	0.180155	0.0623251	0	0	0	0.347613	0	0	0.200951	0	0	0	0	0	0.120529	0	0.088813	0.29817	0.0768337	0.16904	0.172649	0.173597	0.125021
34799	ENSG00000235681.1	AC008746.5	0	0	0	0	0	0.515862	0.502648	0	0.781534	0.996662	0	0	0	1.41308	0.61838	0	1.59487	0.648783	0	0.638281	0	0	2.56715	0	1.11909	0	0	0	0	1.08365	0	0.821608	0	0	0	0	0.826734	0
22693	ENSG00000213016.3	AC008746.9	0	0	0	0	0	0	0	0	0	0	0	0	0	0	0	0	0	0	0	0	0	0	0	0	0	0	0	0	0	0	0	0	0	0	0	0	0	0
25097	ENSG00000221584.2	AC008747.1	0	0	0	0	0	0	0	0	0	0	0	0	0	0	0	0	0	0	0	0	0	0	0	0	0	0	0	0	0	0	0	0	0	0	0	0	0	0
24036	ENSG00000216102.1	AC008752.1	0	0	0	0	0	0	0	0	0	0	0	0	0	0	0	0	0	0	0	0	0	0	0	0	0	0	0	0	0	0	0	0	0	0	0	0	0	0
52130	ENSG00000265379.1	AC008752.2	0	0	0	0	0	0	0	0	0	0	0	0	0	0	0	0	0	0	0	0	0	0	0	0	0	0	0	0	0	0	0	0	0	0	0	0	0	0
52783	ENSG00000266247.1	AC008752.3	0	0	0	0	0	0	0	0	0	0	0	0	0	0	0	0	0	0	0	0	0	0	0	0	0	0	0	0	0	0	0	0	0	0	0	0	0	0
36595	ENSG00000238150.1	AC008753.3	0	0	0	0	0	0	0	0	0	0	0	0	0	0	0	0	0	0	0	0	0	0	0	0	0	0	0	0	0	0	0	0	0	0	0.265143	0	0	0
54860	ENSG00000269564.1	AC008753.4	0	0	0	0	0	0	0	0	0	0	0	0	0	0	0.111793	0	0	0	0	0	0	0	0	0	0	0	0	0	0	0.103236	0	0	0	0.124657	0.132662	0	0	0
29472	ENSG00000228323.2	AC008753.6	0	0	0	0.224517	0.135896	0.14721	0	0	0	0	0	0	0	0	0	0	0.0799696	0.184269	0	0.0916579	0	0	0	0	0	0	0	0	0	0.0776152	0	0	0.0919785	0.0951514	0	0	0	0
24796	ENSG00000221195.2	AC008780.1	0	0	0	0	0	0	0	0	0	0	0	0	0	0	0	0	0	0	0	0	0	0	0	0	0	0	0	0	0	0	0	0	0	0	0	0	0	0
29758	ENSG00000228737.2	AC008781.7	0	0	0	0	0	0	0	0	0	0.0806604	0	0.12642	0	0	0	0	0	0.0529671	0	0	0	0	0	0	0.0867582	0	0	0	0	0	0.16627	0	0	0	0	0	0.0585599	0
40667	ENSG00000248901.1	AC008834.1	0	0	0	0	0	0	0	0	0	0	0.264967	0	0.620719	0	0	0	0	0	0	0	0	0	0	0	0	0	0	0	0	0	0	0	0	0	0	0	0	0
40801	ENSG00000249101.1	AC008834.2	0	0	0	0	0	0	0	0	0	0	0	0	0	0	0	0	0	0	0	0	0	0	0	0	0	0	0	0	0	0	0	0	0	0	0	0	0	0
25824	ENSG00000223200.1	AC008836.1	0	0	0	0	0	0	0	0	0	0	0	0	0	0	0	0	0	0	0	0	0	0	0	0	0	0	0	0	0	0	0	0	0	0	0	0	0	0
29129	ENSG00000227836.1	AC008850.3	0	0	0	0	0	0	0	0	0	0	0	0	0	0	0	0	0	0	0	0	0	0	0	0	0	0	0	0	0	0	0	0	0	0	0	0	0	0
23081	ENSG00000213702.2	AC008865.1	2.46157	1.99898	3.05478	11.1092	4.10361	3.36199	7.28837	1.83787	5.36641	12.8795	7.98357	2.85506	1.99957	1.55747	7.29606	2.72518	7.07248	6.63201	7.51308	5.97768	7.83623	15.6536	3.73108	4.21546	10.7615	0	4.04953	11.666	12.8779	4.76486	5.34119	0.776309	3.13804	5.15032	3.82309	0.847482	6.05264	7.53858
36736	ENSG00000238335.1	AC008869.1	0	0	0	0	0	0	0	0	0	0	0	0	0	0	0	0	0	0	0	0	0	0	0	0	0	0	0	0	0	0	0	0	0	0	0	0	0	0
54291	ENSG00000268280.1	AC008914.1	0	0	0	0	0	0	0	0	0	0	0	0	0	0	0	0	0	0	0	0	0	0	0	0	0	0	0	0	0	0	0	0	0	0	0	0	0	0
36269	ENSG00000237705.1	AC008937.2	0.999329	0.968529	0.339208	0.940026	0.155135	0.531388	0.734397	0.205118	0.038587	0.542043	0	0	0	0.146012	0.255658	0.343273	0.332317	0.299774	0	0.347284	0	0	0.883039	0.382423	0.568222	0	0.0756483	0.465681	0	0.710935	0.439134	0.245636	0.417173	0.45388	0.683758	0	0.528552	0.532503
27243	ENSG00000225230.1	AC008937.3	0	0	0	0	0.0935724	0.0965209	0.0630748	0	0	0	0	0	0	0	0.0737782	0	0	0.0454711	0.74517	0.168443	0	0.136094	0	0	0.138013	0	0	0	0	0.0329042	0	0.0979941	0.108326	0.156535	0.0831503	0	0	0
51440	ENSG00000264465.1	AC008938.1	0	0	0	0	0	0	0	0	0	0	0	0	0	0	0	0	0	0	0	0	0	0	0	0	0	0	0	0	0	0	0	0	0	0	0	0	0	0
29696	ENSG00000228650.2	AC008940.1	0	0	0	0	0	0	0.0308371	0	0.0231738	0	0	0	0	0	0	0	0	0	0	0	0	0	0	0	0	0	0	0	0	0	0	0	0	0	0	0	0	0
54354	ENSG00000268424.1	AC008948.1	2.19199	1.07347	0.802541	1.22038	1.58455	1.60637	2.4928	0.180734	1.67235	2.51042	1.53812	1.26465	0.78625	0.291084	2.33962	0.611865	1.09493	0.139132	0.657489	1.14131	10.109	1.45097	0.461048	0.303414	6.46276	1.56983	5.6121	6.15363	12.7986	1.33306	1.38484	0.16514	1.38785	2.4847	1.05105	0.0682361	2.06419	4.77107
25729	ENSG00000222961.1	AC008949.1	0	0	0	0	0	0	0	0	0	0	0	0	0	0	0	0	0	0	0	0	0	0	0	0	0	0	0	0	0	0	0	0	0	0	0	0	0	0
54707	ENSG00000269215.1	AC008964.1	0	0	0	0.217805	0.03645	0.0357255	0.0355029	0	0.0585114	0.367454	0	0	0	0.0475374	0.832969	0	0.0178631	0.0589552	0	0.196627	0.0661862	0.15612	0	0	0	0	0.0751838	0.146981	1.03894	0	0	0.0272022	0.0884232	0.0816979	0.165728	0.0451151	0.120051	0.466961
24878	ENSG00000221310.1	AC008967.1	0	0	0	0	0	0	0	0	0	0	0	0	0	0	0	0	0	0	0	0	0	0	0	0	0	0	0	0	0	0	0	0	0	0	0	0	0	0
54910	ENSG00000269688.1	AC008982.2	0	0	0	0	0.75592	0.483239	0.387088	0	0.239338	0.16286	0	0.254507	0	0.223854	0.379777	0	0.332883	0.103516	1.66137	0.101034	1.26442	0.672633	0.433142	0.280662	0.340916	0	0.115932	0	0	0.332739	0	0.128401	0.279137	0.301678	0.106402	0	0.455811	0.316929
40190	ENSG00000248166.1	AC008984.2	0	0	0	0	6.04e-09	0.0145918	0	0	0	0	0	0	0	0	7.3e-21	0	0	0	0	0	0	0	0	0	0	0	0	0	0	0	0	0	0	0	0	0	8.16e-09	0
42375	ENSG00000251431.1	AC008984.5	0	0	0	0	0	0	0	0	0	0	0	0	0	0	0	0	0	0	0	0	0	0	0	0	0	0	0	0	0	0	0	0	0	0	0	0	0	0
41737	ENSG00000250507.1	AC008984.6	0	0	0	0	0	0	0	0	0	0	0	0	0	0	0	0	0	0	0	0	0	0	0	0	0	0	0	0	0	0	0	0	0	0	0	0	0	0
33898	ENSG00000234436.1	AC008984.7	0	0	0	0	0	0	0	0	0	0	0	0	0	0	0	0	0	0	0	0	0	0	0	0	0	0	0	0	0	0	0	0	0	0	0	0	0	0
53973	ENSG00000267683.1	AC008991.1	0	0	0	0	0	0	0	0	0	0	0	0	0	0	0	0	0	0	0	0	0	0	0	0	0	0	0	0	0	0	0	0	0.0881404	0	0	0	0	0
53926	ENSG00000267636.1	AC008992.1	0	0	0	0	0.0758386	0	0	0	0	0	0	0	0	0	0.0894098	0	0.0845862	0	0	0.100462	0	0	0	0	0.333869	0	0	0	0	0	0	0	0	0.100444	0.107569	0	0	0
54033	ENSG00000267751.1	AC009005.2	6.18941	3.10526	7.76495	2.00063	3.9316	4.32956	4.7148	8.11675	6.41549	2.81814	7.58686	11.4227	3.57484	4.23821	1.23971	8.04926	4.21458	0.347987	0.906964	2.7696	1.8845	2.75618	5.21957	5.79788	4.81482	6.28802	5.73808	2.3309	0	2.6976	3.01375	4.60399	7.53023	6.69239	5.90875	15.4068	2.62752	1.62324
36784	ENSG00000238393.1	AC009009.1	0	0	0	0	0	0	0	0	0	0	0	0	0	0	0	0	0	0	0	0	0	0	0	0	0	0	0	0	0	0	0	0	0	0	0	0	0	0
56250	ENSG00000271824.1	AC009014.3	0.695598	0.153907	0.416254	0.397383	0.825023	0.713823	0.606758	0.448045	0.739272	0.292211	1.42004	1.22752	0.504652	1.8376	0.314828	1.45352	0.661885	0.213385	0	0.562846	1.9444	0.392983	0.598722	0.290869	0.886807	0	1.38861	0.814834	1.35829	0.706977	0.791589	1.27202	0.553323	1.22562	0.727577	2.81941	1.2101	2.98272
51799	ENSG00000264935.1	AC009035.1	0	0	0	0	0	0	0	0	0	0	0	0	0	0	0	0	0	0	0	0	0	0	0	0	0	0	0	0	0	0	0	0	0	0	0	0	0	0
15362	ENSG00000181791.1	AC009041.1	0	0	0	0	5.66e-06	0.0240354	4.02e-10	0	0.00249356	0	0	0	0	0.0382876	0.0259753	8.27e-16	0.0328371	0	0	1.16e-06	0.0356819	0.095011	0	0	9.68e-06	0	7.09e-07	0.000271905	0	5.75e-08	0	0.0117928	2.36e-06	0.00102983	0	0.0642637	0.0146934	0.0200927
54630	ENSG00000269047.1	AC009041.2	0	0	0	0	0	0	0	0	0	0	0	0	0	0	0	0	0	0	0	0	0	0	0	0	0	0	0	0	0	0	0	0	0	0	0	0	0	0
49050	ENSG00000260345.1	AC009052.12	0	0	0	0.489093	4.26e-235	6.97e-265	2.32e-277	0	5.27e-275	0	0	0	0	0	0	2.85e-291	2.13e-265	0	1.9e-211	0	0.450719	0	0	1.04e-306	0	0	0	2.12e-208	0	0	0	0	0	0	8.33e-236	0	3.33e-307	0
54933	ENSG00000269746.1	AC009060.1	0.899556	0	0	1.36685	1.01804	1.14579	1.21967	0.379609	0.407607	0.997922	0	0	0.673983	1.40044	1.30051	0.65397	0.690245	0.702387	0	0.879577	2.0008	1.21822	1.07221	1.04357	1.04508	0	0.413776	1.79589	0	0.687146	0.788595	0.439758	0.550071	1.08258	1.0156	0.566894	0.720507	0.606879
19893	ENSG00000203401.4	AC009061.1	0	0	0.0582805	0.0294527	0.546931	0.280444	0.178922	0.107283	0.137382	0.0425284	0.153224	0.136617	0.0585087	0.314246	0.15932	0.221116	0.195883	0	0	0.161918	0.436993	0.0453807	0.512598	0.114901	0.300699	0	0.211189	0.263039	0	0.100826	0.0375488	0.128816	0.213126	0.35618	0.187045	0.198869	0.262093	0.293322
12404	ENSG00000167970.6	AC009065.1	10.1819	35.2674	91.4358	42.2807	74.4477	80.3241	45.2205	66.8083	57.028	38.8614	47.182	87.1729	59.5553	82.0954	38.6267	60.9146	59.0124	15.081	11.6749	31.0564	23.4637	35.5622	46.7962	52.8981	57.6338	20.0665	71.6172	53.2456	20.4147	65.3836	62.1002	95.0619	61.6154	59.8147	70.8397	133.976	51.7409	37.005
21742	ENSG00000207715.1	AC009065.2	0	0	0	0	0	0	0	0	0	0	0	0	0	0	0	0	0	0	0	0	0	0	0	0	0	0	0	0	0	0	0	0	0	0	0	0	0	0
43587	ENSG00000252958.1	AC009065.3	0	0	0	0	0	0	0	0	0	0	0	0	0	0	0	0	0	0	0	0	0	0	0	0	0	0	0	0	0	0	0	0	0	0	0	0	0	0
51943	ENSG00000265127.1	AC009080.1	0	0	0	0	0	0	0	0	0	0	0	0	0	0	0	0	0	0	0	0	0	0	0	0	0	0	0	0	0	0	0	0	0	0	0	0	0	0
51974	ENSG00000265167.1	AC009081.1	0	0	0	0	0	0	0	0	0	0	0	0	0	0	0	0	0	0	0	0	0	0	0	0	0	0	0	0	0	0	0	0	0	0	0	0	0	0
17645	ENSG00000196927.4	AC009093.1	0.149828	0	0.0902944	0	0.0249076	0.0259108	0.062921	0	0.0685209	0.0264602	0	0	0	0.140974	0.0881565	0.0414815	0.0551208	0.134624	0.282348	0.032924	0.0413014	0.106846	0	0.185142	0	0	0	0	0	0.026822	0	0.0200603	0.0760716	0.0647485	0	0	0.0560244	0.0778389
36279	ENSG00000237718.1	AC009095.4	0	0	0	0.247527	0.283717	0.293906	0.144098	0	0.0542289	0	0	0	0	0	0	0	0.230322	0	0	0.190597	0.482668	0.613947	0	0	0.309038	0	0.104447	0.622524	0	0	0.153228	0.11469	0	0.0926246	0.196073	0	0	0
19875	ENSG00000203343.2	AC009107.1	0	0.803552	2.31095	9.08e-26	3.92e-66	1.38e-10	0.667087	8.16e-29	0.73425	0.00176373	0.864073	1.09342	8.92e-82	1.31e-06	0.13168	1.72e-32	0.794314	1.14278	4.22202	0.000838115	2.01065	0.000119895	2.62e-14	2.05277	2.4e-07	5.6314	1.61e-05	1.32013	0	0.990833	1.59048	0.166466	0.667341	0.295487	1.95e-64	1.64e-29	0.306525	0.251954
31830	ENSG00000231589.1	AC009110.1	0	0	0	0	0.0642959	0.191185	0.125289	0	0.0435306	0.135974	0.356378	0	0	0.54348	0.167587	0	0.0643653	0.0942249	0	0.0850696	0	0	0	0.23256	0.13629	0	0	0	0	0.32194	0.393882	0	0.0668732	0	0.0773515	0	0	0.82782
49738	ENSG00000261248.1	AC009120.10	0	0	0	0	0.0754431	0	0.0767958	0	0	0	0	0	0	0	0	0	0	0	0	0	0	0	0	0	0	0	0	0	0	0	0	0	0	0	0	0	0	0
37694	ENSG00000239763.2	AC009120.3	0	0	0	0.485707	1.20558	1.11812	0.974972	0.510481	0.626774	0.422065	0	0	0	0.188816	1.2385	0.218358	0.664278	1.06965	1.43751	1.54233	0.681568	0.843675	2.18945	0.978034	0.461075	0	0.200405	0	0	0.580648	0.887759	0.22096	0.81506	0.69193	0.454245	0	0.718504	1.25525
49859	ENSG00000261404.1	AC009120.4	0	0	0	0.274719	0.0228795	0.0880618	0.0575619	0	0.0163565	0.0625156	0	0.265208	0	0.233082	0.0351622	0	0	0.116892	0	0	0	0	0	0.106303	0	0	0	0	0	0	0	0	0.106216	0	0	0	0	0
49454	ENSG00000260884.1	AC009120.5	0	0	0.965823	0.48267	1.26545	0.760334	0.60725	0	0.490635	0.580451	0	0	0.463535	0.394167	0.653681	0	0.654775	0.507552	0	1.3804	1.50125	0.306677	0.403997	1.28264	0.766908	0	0	0	0	0.639755	0.425772	0.205889	0.632778	0.514632	0.460255	0.761417	1.03261	0.456856
48771	ENSG00000259972.1	AC009120.6	13.6115	20.8826	34.1748	22.3566	30.4654	27.0121	20.4774	16.1948	24.8511	20.7827	34.5042	19.031	12.2759	13.8548	19.4939	13.942	24.1459	15.9728	9.6139	18.7941	14.2957	15.0834	28.6424	21.292	20.1328	0	17.2342	10.7328	12.4276	23.8128	22.1251	17.1359	22.421	21.0627	27.4489	10.6639	22.3551	16.7154
49144	ENSG00000260471.1	AC009120.8	0	0	0	0	0	0	0	0	0	0	0	0	0	0	0	0	0	0	0	0	0	0	0	0	0	0	0	0	0	0	0	0	0	0	0	0	0	0
37097	ENSG00000238774.1	AC009121.1	0	0	0	0	0	0	0	0	0	0	0	0	0	0	0	0	0	0	0	0	0	0	0	0	0	0	0	0	0	0	0	0	0	0	0	0	0	0
50810	ENSG00000263661.1	AC009132.1	0	0	0	0	0	0	0	0	0	0	0	0	0	0	0	0	0	0	0	0	0	0	0	0	0	0	0	0	0	0	0	0	0	0	0	0	0	0
50079	ENSG00000261690.1	AC009133.12	0	0.992861	0.66483	1.83815	1.60532	1.94281	1.24998	0.807285	1.345	1.98411	0.629183	1.64397	0.987119	2.35231	1.47156	1.75736	1.41469	0.887105	0	1.40801	1.97891	1.23161	1.92039	1.41309	1.18121	4.83441	1.49932	2.69875	0	1.31855	1.22372	1.06973	1.62985	1.87774	0.788892	1.98996	1.39343	1.33217
36519	ENSG00000238045.5	AC009133.14	28.3397	53.9854	100.731	49.3567	64.6596	64.2307	55.9851	193.073	63.007	45.5128	64.7006	120.12	130.45	134.166	43.8904	276.468	80.9852	19.5971	25.911	29.8959	28.5004	44.347	55.4708	54.5133	59.0474	56.6556	93.5401	69.5936	65.9266	73.9259	57.9135	101.314	76.1164	70.7399	83.3831	224.647	59.64	47.2411
48755	ENSG00000259952.1	AC009133.15	50.8596	134.52	164.502	81.5979	129.982	130.386	91.6958	344.767	127.473	72.6975	100.053	180.759	155.876	211.042	68.4716	420.27	144.644	28.6951	41.0646	48.2511	38.0359	68.9112	90.2759	99.2918	107.262	30.5842	179.333	64.5076	93.23	146.375	117.916	218.178	176.761	142.688	166.007	432.093	108.629	81.8463
49325	ENSG00000260719.1	AC009133.17	0	0	0	0.0494172	0.0959401	0.182627	0.123635	0	0.0623757	0.0891336	0	0.0451043	0	0	0.0344503	0	0	0.0365836	0	0	0.13444	0.118859	0	0.0503639	0.030189	0	0	0	0	0.0144688	0.029363	0.0220129	0.0161242	0.104169	0.0182047	0	0.0397597	0.0269841
50231	ENSG00000261962.1	AC009133.20	0	0	0	0.153623	0.0474445	0	2.34e-279	0	0	0	0	0	0.310927	0	0.113061	0.301518	0	0	0	0	6.24e-284	0	0	0.174311	0.211586	0	0	2.68e-262	0	0.0543871	0	0	0	0	0	0	0	2.47e-237
50424	ENSG00000262756.1	AC009133.21	0	0	0	0	0.17442	0.0259687	0.152965	0	0.0196298	0.208974	0	0	0.16428	0.137394	0.90138	0	0	0	0	0.0993635	0.163807	0.105635	0.139612	0	0.608975	0	0.256894	0	0	0.0539108	0.0546505	0	0.0605287	0.128419	0.101838	0.208474	0.184571	0.609971
50274	ENSG00000262116.1	AC009134.1	0	0	0	0	0	0	0	0	0	0	0	0	0	0	0	0	0	0	0	0.0783356	0	0	0	0	0	0	0	0	0	0	0	0	0	0	0	0	0	0
25455	ENSG00000222299.1	AC009142.1	0	0	0	0	0	0	0	0	0	0	0	0	0	0	0	0	0	0	0	0	0	0	0	0	0	0	0	0	0	0	0	0	0	0	0	0	0	0
32025	ENSG00000231876.3	AC009158.1	0.238102	0	0	0	0	0	0	0	0	0	0	0	0	0	0	0	0	0	0	0	0	0	0	0	0	0	0	0	0	0	0	0	0	0	0	0	0	0
24894	ENSG00000221330.1	AC009159.1	0	0	0	0	0	0	0	0	0	0	0	0	0	0	0	0	0	0	0	0	0	0	0	0	0	0	0	0	0	0	0	0	0	0	0	0	0	0
36410	ENSG00000237901.1	AC009161.1	0	0	0	0	0	0	0	0	0	0	0	0	0	0	0	0	0	0	0	0	0	0	0	0	0	0	0	0	0	0	0	0	0	0	0	0	0	0
49729	ENSG00000261238.1	AC009166.5	0	0	0	0	0.506189	0.299758	0.0726624	0	0.10922	0	0	0	0	0.865537	0.264414	0	0.233109	0	0	0	0	0	0	0.531818	0	0	0.212515	0	0	0	0	0.116657	0.172035	0.188355	0.199946	0.447098	0.216447	0.302026
24767	ENSG00000221157.1	AC009196.1	0	0	0	0	0	0	0	0	0	0	0	0	0	0	0	0	0	0	0	0	0	0	0	0	0	0	0	0	0	0	0	0	0	0	0	0	0	0
26841	ENSG00000224675.1	AC009227.2	0	0	0	0	0.0118292	0	0.0116411	0	0.00828824	0	0	0	0	0	0	0	0.0122222	0	0	0.0312865	0	0	0	0	0	0	0	0.0987871	0	0	0	0	0.0127446	0	0	0	0.0330206	0
36489	ENSG00000238004.1	AC009227.3	0	0	0	0	0	0	0	0	0	0	0	0	0	0	0	0	0	0	0	0	0	0	0	0	0	0	0	0	0	0	0	0	0	0	0	0	0	0
38959	ENSG00000242628.1	AC009228.1	2.98782	0	0	0	0.83184	0	0.288314	1.30778	0.0527301	0	0	0	0	0.978686	0.410206	0	0.95492	0	0	0.380525	0	0	0	0	0.64683	0	0.482665	0	0	0.0737217	0	0	0.407869	1.23857	0.420676	0	0.534113	0.65919
29091	ENSG00000227770.1	AC009229.4	0	0	0	0	0	0	0.0339841	0	0	0	0	0	0	0	0	0	0	0	0	0	0	0	0	0.249753	0	0	0	0	0	0	0.0718146	0	0.038166	0	0	0	0	0
28756	ENSG00000227292.1	AC009229.5	0	0	0	0	0	0	0	0	0.033205	0	0	0	0	0	0	0	0	0.065489	0	0	0	0	0	0	0	0	0	0	0	0	0	0	0	0	0	0	0	0
30046	ENSG00000229160.1	AC009229.6	0	0	0	0	0	0	0	0	0	0	0	0	0	0	0	0	0	0	0	0	0	0	0	0	0	0	0	0	0	0	0.240635	0	0	0	0	0	0	0
27520	ENSG00000225619.1	AC009232.2	0	0	0	0.027253	0.0222612	0.00756104	0.0448225	0	0.068629	0	0.0466952	0.0248759	0	0.0418165	0	0	0.0712256	0.0109107	0	0.0099059	0	0	0.127365	0	0.0163466	0	0.0108142	0	0	0.0618165	0.0152138	0.0116294	0.0414871	0.0274242	0.0286985	0	0.128187	0.0296972
30909	ENSG00000230327.1	AC009234.1	0	0	0	0	0.053711	0	0	0	0.0780925	0	0	0	0	0	0	0	0	0	0	0	0	0	0	0	0.123067	0	0	0	0	0.110953	0	0	0.0610863	0.135569	0.0702657	0	0.0826407	0
24064	ENSG00000216191.1	AC009234.2	0	0	0	0	0	0	0	0	0	0	0	0	0	0	0	0	0	0	0	0	0	0	0	0	0	0	0	0	0	0	0	0	0	0	0	0	0	0
20541	ENSG00000205054.2	AC009236.1	0	0	0	0.113736	0.378921	0.0866518	0.468796	0	0.0256384	0	1.73662	0.320856	0	0.185297	0	0	0.11741	0	0	0.593247	0.196858	0.0312463	0	0	0	0	0.047612	0	0	0	0.040906	0.0530415	0.0381995	0.0829609	0	0	0	0.401624
31435	ENSG00000231054.1	AC009236.2	0	0	0	0.225634	0.0694404	0.153275	0.144482	0	0.121892	0	0.445752	0.660507	0	0.19765	0.152479	0.228008	0.0794124	0	0	0.271432	0.217505	0	0	0	0	0	0	0	0	0	0	0.116486	0	0	0.102156	0	0.101846	0
32880	ENSG00000233037.2	AC009237.10	0	0.518218	0	0	0	0	0	0	0	0	0	0	0	0.174654	0	0	0	0	0	0	0	0	0	0	0	0	0	0	0	0	0	0	0	0	0	0	0	0
35329	ENSG00000236431.1	AC009237.11	0	0	0	0	0	0	0.096088	0	0.280848	0	0	0	0	0	0.48817	0	0.510781	0	0	0	0	0	0	0	0	0	0	0	0	0	0	0	0	0	0	0	0	0
30721	ENSG00000230083.1	AC009237.13	0	0	0	0	0	0	0	0	0	0	0	0	0	0	0	0	0	0	0	0	0	0	0	0	0	0	0	0	0	0	0	0	0	0	0	0	0	0
35034	ENSG00000236026.1	AC009237.14	0	0	0	0	0	0	0	0	0	0	0	0	0	0	0	0	0	0	0	0	0	0	0	0	0	0	0	0	0	0	0	0	0	0	0	0	0	0
35562	ENSG00000236750.1	AC009237.16	0	0	0	0	0	0	0.142308	0	0	0	0	0	0	0	0.171337	0	0	0.390795	0	0	0	0	0	0	0	0	0	0	0	0.148446	0	0	0	0	0	0	0	0
34987	ENSG00000235959.1	AC009237.17	0	0	0	0	0	0	0.0887148	0	0.370843	0	0	0	0	0	0	0	0.0939442	0.390806	0	0	0	0	0.505784	0	0	0	0	0	0	0.0910077	0	0.273781	0.100205	0	0	0	0	0.188503
26292	ENSG00000223917.1	AC009237.2	0	0	0	0	0	0	0	0	0	0	0	0	0	0	0	0	0	0	0	0	0	0	0	0	0	0	0	0	0	0	0	0	0	0	0	0	0	0
36604	ENSG00000238162.1	AC009237.4	0	0	0	0	0	0	0	0	0	0	0	0	0	0	0	0	0	0	0	0	0	0	0	0	0	0	0	0	0	0	0	0	0	0	0	0	0	0
35968	ENSG00000237308.1	AC009237.5	0	0	0	0	0	0	0	0	0	0	0	0	0	0	0	0	0	0	0	0	0	0	0	0	0	0	0	0	0	0.0640318	0.129057	0.0970127	0	0.0772298	0	0	0	0
26876	ENSG00000224719.1	AC009237.6	0	0	0	0	0	0	0	0	0	0	0	0	0	0	0	0	0	0	0	0	0	0	0	0	0	0	0	0	0	0	0	0	0	0	0	0	0	0
30426	ENSG00000229689.2	AC009237.8	0	0.336767	0.827403	0	0	0.00750993	0.921698	0.633826	0.825206	0	0	0	1.70814	1.65069	1.37253	0.988983	1.19492	0	0	0	0	0	0	0	0	0	0	0	0	0	0	0	0.0219159	0.0219849	0.00993506	0.207458	0	0.0328723
40615	ENSG00000248821.1	AC009238.6	0	0	0	0	0	0	0	0	0	0	0	0	0	0	0	0	0	0	0	0	0	0	0	0	0	0	0	0	0	0	0	0	0	0	0	0	0	0
28624	ENSG00000227120.1	AC009238.7	0	0	0	0	0	0	0.354859	0	0.247229	0	0	0	0	0	0	0.609314	0.0939442	0.521074	0	0.119314	0	0	0	0	0	0	0	0	0	0	0.369295	0	0	0	0	0	0.132727	0.377007
33046	ENSG00000233275.1	AC009238.8	0	0	0	0	0	0	0	0	0.10584	0	0	0	0	0	0	0	0.14686	0	0	0	0	0	0	0	0	0	0	0	0	0	0	0	0	0	0	0	0	0
30945	ENSG00000230383.1	AC009245.3	526.755	655.965	238.118	134.891	192.809	201.564	210.462	586.549	298.674	166.339	423.396	230.759	113.693	190.332	139.472	211.514	269.877	114.156	116.812	162.03	135.66	137.447	265.933	189.568	215.369	51.3691	274.656	272.819	135.215	220.018	241.473	222.831	226.187	197.583	245.461	100.219	175.378	156.537
35171	ENSG00000236212.1	AC009262.2	0	0	0	0	0	0	0	0	0.0410989	0.224272	0	0	0	0	0	0	0	0	0	0	0	0	0	0	0	0	0	0	0	0	0	0	0	0	0	0	0	0
34045	ENSG00000234639.1	AC009263.2	0	0	0	0	0	0	0	0	0.0157523	0	0	0	0	0	0	0	0	0	0	0	0	0	0	0	0	0	0	0	0	0	0	0	0	0	0	0	0	0
27830	ENSG00000226045.1	AC009274.6	0	1.72169	0	0	0.09274	0.207832	0	0	0.0843952	0	0	0	0	0	0.222217	0	0	0	0	0.119898	0	0.788299	0	0	0	0	0	0	0	0.108557	0	0	0	0.261461	0.282224	0	0	0
26620	ENSG00000224375.1	AC009276.4	0	0	0	0	0	0	0	0	0	0	0	0	0	0	0	0	0	0	0	0	0	0	0	0	0	0	0	0	0	0	0	0	0	0	0	0	0	0
22331	ENSG00000212001.2	AC009297.1	0	0	0	0	0	0	0	0	0	0	0	0	0	0	0	0	0	0	0	0	0	0	0	0	0	0	0	0	0	0	0	0	0	0	0	0	0	0
25101	ENSG00000221590.1	AC009299.1	0	0	0	0	0	0	0	0	0	0	0	0	0	0	0	0	0	0	0	0	0	0	0	0	0	0	0	0	0	0	0	0	0	0	0	0	0	0
34828	ENSG00000235724.4	AC009299.2	0.227215	0	0	0.653499	0.266917	0.103414	0.156561	0.345958	0.0399156	0.598015	0	0	0	0	0.204664	0	0.0303784	0	0	0	0.808227	0.500886	0	0	0.188207	3.77735	0	0	0	0.0895984	0.218707	0	0.0619828	0.0640002	0.0358931	0	0.0759782	0.0572395
28834	ENSG00000227403.1	AC009299.3	0.111157	0.224048	0.339518	4.23208	1.27369	0.888312	0.56557	0	0.721538	5.31525	6.22036	3.00032	1.36042	1.0521	2.32458	1.17329	0.809046	0.216854	0	1.50691	3.72241	1.44677	0.234608	0	2.47387	0	1.69331	1.36728	0	0.521478	1.28526	0.512313	0.535221	1.41153	0.772209	0.836969	2.28628	1.43197
27660	ENSG00000225813.1	AC009299.4	0	0	0	0	0	0.0390028	0	0	0	0	0	0	0	0	0	0	0	0	0	0	0	0	0	0	0	0	0	0	0	0	0	0	0	0	0	0	0	0
32343	ENSG00000232320.5	AC009299.5	0	0.988894	1.54397	1.89708	1.71086	1.53466	1.53469	0.236006	1.58421	1.07337	0.609705	0.880163	0	0.563813	0.778877	0.611186	1.46838	2.19943	3.11318	1.71031	0.540116	0.643935	0.562336	1.88852	0.812001	8.15846	1.66984	0.869132	0	1.10737	1.67416	2.08377	0.926812	0.644552	2.02851	2.93726	1.58042	0.788656
33477	ENSG00000233868.1	AC009302.2	0.542326	0	0	0	0	0	0	0	0.0645979	0	0	0	0	0	0	0	0	0	0	0	0	0	0	0	0	0	0	0	0	0	0	0	0	0	0.116221	0	0	0
28033	ENSG00000226331.1	AC009302.4	0	0	0	0	0.0498426	0	0	0	0	0	0	0	0	0	0	0	0.107064	0	0	0	0	0	0	0	0	0	0	0	0	0	0	0	0.0594064	0	0	0	0	0
34351	ENSG00000235066.4	AC009303.1	0	0	0	0	0	0	0	0	0	0	0	0	0	0	0	0	0.0246852	0	0	0	0.356707	0	0	0	0	0	0.0503397	0	0	0	0	0.0362756	0	0	0.0294124	0	0.0339729	0
27059	ENSG00000224967.1	AC009303.3	0	0	0	0	0.112474	0	0	0	0.0846544	0	0	0	0	0	0	0	0	0.166426	0	0.151176	0	0	0	0	0	0	0	0	0	0	0	0	0	0	0	0	0.169055	0
34001	ENSG00000234579.1	AC009305.1	0	0	0	0	0	0	0	0	0	0	0	0	0	0	0	0	0	0	0	0	0	0	0	0	0	0	0	0	0	0	0	0	0	0	0	0	0	0
24030	ENSG00000216093.1	AC009305.2	0	0	0	0	0	0	0	0	0	0	0	0	0	0	0	0	0	0	0	0	0	0	0	0	0	0	0	0	0	0	0	0	0	0	0	0	0	0
27726	ENSG00000225911.1	AC009310.1	0	0	0	0	0	0	0	0	0	0	0	0	0	0	0	0	0	0	0	0	0	0	0	0	0	0	0	0	0	0	0	0	0	0	0	0	0	0
36636	ENSG00000238207.1	AC009312.1	0	0	0	0	0.337447	0.214819	0.126341	0	0.373042	0.0936807	0	0.288064	0.30694	0	0.0542391	0	0.224565	0.344277	0	0.496416	0.145098	0	0	0.472518	0	0	0	0	0	0.310421	0.627685	0.332293	0.0989815	0.484342	0.224456	0.121627	0.310653	0.0848481
26683	ENSG00000224467.1	AC009313.1	0	0	0	0	0	0	0	0	0	0	0	0	0	0	0	0	0	0	0	0	0	0	0	0	0	0	0	0	0	0	0	0	0	0	0	0	0	0.122236
32353	ENSG00000232337.1	AC009313.2	0.0859937	0	0	0	0	0	0	0	0	0	0	0	0	0	0	0	0	0	0	0	0	0	0	0	0	0	0	0	0	0	0	0	0	0	0	0	0	0
24066	ENSG00000216193.2	AC009336.1	0	0	0	0	0	0	0	0	0	0	0	0	0	0	0	0	0	0	0	0	0	0	0	0	0	0	0	0	0	0	0	0	0	0	0	0	0	0
28057	ENSG00000226363.3	AC009336.24	0	0.505885	0.500313	0	0.797738	0.605744	0.111716	0	0.487971	0.0435875	1.19343	1.40666	0	1.57841	0.180543	0.277514	0.731047	0	0	0.0843291	0.133209	0.0931906	0.619213	0.48351	0.52356	0	0.683429	0.611827	0	0.580589	0.721161	1.72792	0.601511	0.584805	1.6387	2.91014	0.710538	0.376519
33053	ENSG00000233287.1	AC009362.2	0	0	0	0	0	0	0	0	0	0	0	0	0	0	0	0	0	0	0	0	0	0	0	0	0	0	0	0	0	0	0	0	0	0	0	0	0	0
15768	ENSG00000183470.5	AC009365.3	0	0	0	0	0	0	0	0	0	0	0	0	0	0	0	0	0	0	0	0	0	0	0	0	0	0	0	0	0	0	0	0	0	0	0	0	0	0
27704	ENSG00000225881.1	AC009365.4	0	0	0	0	0	0	0	0	0	0	0	0	0	0	0	0	0	0	0	0	0	0	0	0	0	0	0	0	0	0	0	0	0	0	0	0	0	0
24149	ENSG00000216895.4	AC009403.2	1.69157	0.412083	3.42149	1.14147	4.05446	4.26176	2.34975	0.830168	4.22797	1.74629	2.05657	1.55033	0	0.725362	2.64521	1.62117	2.84823	3.25808	0.524214	5.0794	3.66033	2.82126	1.97482	4.98075	2.76466	0	2.00379	1.34466	0	3.17911	3.79788	2.43024	3.21417	2.79322	2.56529	1.61105	4.42263	3.72384
35196	ENSG00000236255.1	AC009404.2	0.0609004	0.272542	0.0460771	0.275773	1.01829	0.752234	1.04183	0.0271051	0.882084	0.559889	0.0844189	0.430321	0.150605	0.270152	1.32846	0.0479971	0.713417	0.813392	0	0.949008	1.01948	0.910132	0.65278	1.01496	0.559936	0	0.104008	0.375828	0	0.426769	0.470278	0.334192	0.74336	0.840059	0.581247	0.162784	0.756109	1.04354
32134	ENSG00000232023.2	AC009410.1	0.47349	0	0	0.184099	0	0	0.0486595	0.185631	0.0335489	0	0	0	0	0	0	0	0	0	0	0	0	0	0	0	0.430758	0	0.70721	0	3.4166	0	0	0	0	0	0	0	0	0.101443
29621	ENSG00000228538.1	AC009411.1	0	0	0	0	0	0	0	0	0	0	0	0	0	0	0	0	0	0	0	0	0	0	0	0	0	0	0	0	0	0	0	0	0	0	0	0	0	0
34697	ENSG00000235537.1	AC009411.2	0	0	0	0	0	0	0	0	0	0	0	0	0	0	0	0	0	0	0	0	0	0	0	0	0	0	0	0	0	0	0	0	0	0	0	0	0	0
35412	ENSG00000236533.1	AC009413.2	0.803781	0	0	0.312443	0	0.0891837	0	0.343806	0.0659334	0.185368	0	0	0	0	0	0	0.186909	0.474328	0	0.342929	0.579901	0	0.483218	0.630934	0.193595	0	0.12467	0	0	0.183627	0	0.546874	0	0.112891	0	0	0.131435	0
33395	ENSG00000233752.1	AC009414.1	0	0	0	0	0	0	0	0	0	0	0	0	0	0	0	0	0	0	0	0	0	0	0	0	0	0	0	0	0	0	0	0	0	0	0	0	0	0
46287	ENSG00000256309.1	AC009469.1	0.047	0.536398	1.51693	6.61402	2.68801	2.02846	5.08006	1.13026	3.8801	11.4493	3.51918	9.22398	6.55112	7.85626	6.43844	4.54934	3.49957	3.15334	0.223008	4.77771	4.50035	9.17619	1.57922	0.647954	5.93258	1.64655	6.11026	8.69037	0.0365705	3.52431	4.19014	4.25379	1.94643	3.25219	2.62021	2.56736	3.69749	7.36807
33679	ENSG00000234141.1	AC009473.1	0	0	0	0	0.208371	0.124869	0	0	0.377737	0.264401	0	0	0	0	0.0551857	0.136194	0.212716	0.0590447	0.889077	0.218781	0	0.175774	0.446971	0.595105	0.446923	0	0	0	0	0.382326	0.346038	0.197367	0.361613	0.350032	0.153984	0	0.289363	0.153966
26405	ENSG00000224071.1	AC009474.1	0	0	0	0	0	0.0121678	0	0	0	0	0	0	0	0	0	0	0	0	0	0	0	0	0	0	0	0	0	0	0	0	0	0	0	0	0	0	0	0
30925	ENSG00000230355.1	AC009474.2	0	0	0	0	0	0	0	0	0	0	0	0	0	0	0	0	0	0	0	0	0	0	0	0	0	0	0	0	0	0	0	0	0	0	0	0	0	0
27400	ENSG00000225448.1	AC009477.7	0	0	0	0	0	0.358679	0	0	0	0	0	0	0	0	0	0	0	0	0	0	0	0	0	0	0	0	0	0	0	0	0	0	0	0	0	0	0	0
27263	ENSG00000225258.1	AC009478.1	0	0	0	0	0	0	0	0	0	0	0	0	0	0	0	0	0	0	0	0	0	0	0	0	0	0	0	0	0	0.0491441	0	0	0	0.059685	0	0	0	0
51831	ENSG00000264976.1	AC009478.2	0	0	0	0	0	0	0	0	0	0	0	0	0	0	0	0	0	0	0	0	0	0	0	0	0	0	0	0	0	0	0	0	0	0	0	0	0	0
51881	ENSG00000265049.1	AC009480.1	0	0	0	0	0	0	0	0	0	0	0	0	0	0	0	0	0	0	0	0	0	0	0	0	0	0	0	0	0	0	0	0	0	0	0	0	0	0
26287	ENSG00000223911.1	AC009480.3	0	0	0	0	0	0.0934555	0	0	0	0	0	0	0	0	0.119658	0	0	0	0	0	0	0.40142	0	0	0	0	0	0	0	0	0	0	0.101785	0.112558	0	0	0	0
30034	ENSG00000229143.1	AC009480.4	0	0	0	0	0	0	0	0	0	0	0	0	0	0	0	0	0	0	0	0	0	0	0	0	0	0	0	0	0	0	0	0	0	0	0	0	0	0
26409	ENSG00000224076.1	AC009487.4	0.786826	0	4.20503	0.268173	1.48827	0.904455	2.35625	10.1747	3.37909	0.172639	0.501795	0.511953	1.07679	0.23532	0.215221	1.84035	3.50381	0	0	0.229892	0	0	0.479696	1.26991	0.980186	0	0.923753	0	0	6.25706	1.88952	1.43797	3.95185	5.09196	4.12796	1.39869	1.37391	0.189186
42520	ENSG00000251621.1	AC009487.5	5.2e-182	0	1.36548	5.95e-121	0.494655	0.216025	8.19e-214	1.66292	0.61826	0.121731	0	0	0.4826	1.57e-302	0	2.52e-91	1.69246	0	1.23503	0.109639	0	0	1.17e-82	0.261744	0.160552	0	0.215171	0	0	1.02436	0.314981	0.225386	1.06828	0.474056	0.656998	2.01e-107	0.390096	0
32955	ENSG00000233143.1	AC009492.1	0	0	0	0.415238	0.1082	0.054816	0.220278	0	0.121864	0.231546	0	0	0	0	0	0	0	0	0	0	0	0	0	0.200016	0	0	0	0	0	0.116014	0	0.0879886	0	0	0	0	0	0.112299
24141	ENSG00000216844.1	AC009494.3	0	0	0	0	0	0	0	0	0	0	0	0	0	0	0	0	0	0	0	0	0	0	0	0	0	0	0	0	0	0	0	0	0	0	0	0	0	0
24821	ENSG00000221234.1	AC009495.1	0	0	0	0	0	0	0	0	0	0	0	0	0	0	0	0	0	0	0	0	0	0	0	0	0	0	0	0	0	0	0	0	0	0	0	0	0	0
34447	ENSG00000235192.1	AC009495.2	0	0	0	0.118548	0.161722	0.0653881	0.256023	0	0.141261	0	0	0	0.235068	0	0	0	0.06827	0.0435824	0	0.0841937	0.327542	0.280818	0	0	0.141427	0	0.092805	0.27556	0	0.134243	0	0.0506472	0	0.0402176	0.0420376	0.0915438	0.278112	0.440401
32409	ENSG00000232411.1	AC009495.3	0	0	0	0.233185	0.125012	0.255378	0.0638147	0	0.140048	0.27574	0	0	0	0	0.318901	0	0.135779	0.192133	0	0.0862462	1.12735	0.552983	0.358313	0	0	0	0	0	0	0	0	0	0	0.158175	0	0	0.0931982	0
30069	ENSG00000229195.1	AC009495.4	0	0	0	0.418607	0.224773	0.227302	0.561963	0	0.162919	0.710752	0	0	0	0	0.145899	0	0.354178	0.324792	0	0.448931	1.16093	1.91703	0	0.404609	0.247693	0	0.163954	0	0	0	0.236583	0	0	0.138255	0	0	0.493493	0.225817
35938	ENSG00000237271.1	AC009498.1	0	0	0	0	0	0	0	0	0	0	0	0	0	0	0	0	0	0	0	0	0	0	0	0	0	0	0	0	0	0	0	0	0	0	0	0	0	0.107154
19885	ENSG00000203386.2	AC009499.1	0	0	0	0	0	0	0.0895589	0	0.0261594	0	0	0	0	0	0	0.123238	0.0321485	0	0	0	0	0	0	0	0	0	0	0	0	0.0376019	0	0	0	0	0	0	0.0535559	0
36333	ENSG00000237790.1	AC009499.2	0	0	0	0	0	0	0	0	0	0	0	0	0	0	0	0	0	0	0	0	0	0	0	0	0	0	0	0	0	0	0	0	0	0	0	0	0	0
35561	ENSG00000236748.1	AC009500.2	0	0	0	0	0	0	0	0	0	0	0	0	0	0	0	0	0	0	0	0	0	0	0	0	0	0	0	0	0	0	0	0	0	0	0	0	0	0
31843	ENSG00000231609.1	AC009501.4	1.70042	2.75944	8.80614	0.968691	13.1958	19.8725	3.80415	1.57521	7.07479	2.80107	5.89391	10.0051	2.02502	7.76327	2.15869	3.80529	7.81149	1.58559	0.622996	2.9524	0.943753	1.4109	5.88857	4.89988	11.1991	0	7.74768	0.614414	2.67318	8.64352	6.54136	10.772	5.77889	6.95178	12.9589	16.1586	3.79308	1.6393
31975	ENSG00000231802.1	AC009502.1	0	0	0	0	0	0	0.0737644	0	0	0	0	0	0	0	0	0	0.0384745	0.0510861	0	0	0	0	0	0	0	0	0	0	0	0	0	0	0	0	0	0	0	0
28770	ENSG00000227308.2	AC009502.4	0	0.166175	0	0	0	0	0.131515	0	0.0757326	0.105799	0	0	0	0.042794	0.0360811	0.212611	0.104939	0.148286	0	0	2.00115	0	0	0	0	0	0	1.01517	0	0	0	0.182237	0	0	0.020314	0	0	0
34684	ENSG00000235522.2	AC009505.2	1.27908	1.68198	3.86971	10.0099	8.90803	8.84437	7.76499	5.61415	8.39139	7.08827	2.02568	5.41992	9.02	11.3779	6.08126	1.38518	8.26943	5.85411	5.01102	9.69904	7.42394	6.50851	5.25525	10.722	9.05814	0	8.50469	1.5407	22.5757	7.39747	9.04926	11.5914	8.98328	8.24486	8.85359	4.50265	7.96991	4.32603
33695	ENSG00000234162.1	AC009505.4	0	0	0	0	0	0	0	0	0	0	0	0	0	0	0	0	0	0	0	0	0	0	0	0	0	0	0	0	0	0	0	0	0	0	0	0	0	0
26460	ENSG00000224152.1	AC009506.1	1.83337	2.2547	4.14456	2.62242	3.24647	3.53267	3.06745	1.62374	3.85825	2.11486	3.01398	2.80963	1.35226	2.38122	1.29065	1.38252	3.22192	1.39068	2.69956	3.17077	3.00072	2.77517	3.61265	4.27186	2.98791	1.7414	2.78401	1.31371	5.72351	2.92944	3.18522	2.62895	3.56058	2.83148	3.30352	2.08257	3.57365	3.25306
27343	ENSG00000225369.1	AC009506.2	0	0	0	0	0.00186991	0	0	0	0.0105111	0	0	0	0	0	0	0.193305	0	0	0	0	0	0	0	0	0	0	0	0	0	0	0	0	0	0.0293539	0	0	0	0
29194	ENSG00000227930.1	AC009508.1	0	0	0	0	0	0	0	0	0	0	0	0	0	0	0	0	0	0	0	0	0	0	0	0	0	0	0	0	0	0	0	0	0	0	0	0	0	0
26685	ENSG00000224469.1	AC009517.2	0	0	0	0	0	0	0	0	0	0	0	0	0	0	0	0	0	0	0	0	0	0	0	0	0	0	0	0	0	0	0	0	0	0	0	0	0	0
33037	ENSG00000233263.1	AC009518.2	0	0	0	0	0	0	0	0	0	0	0	0	0	0	0	0	0	0	0	0	0	0	0	0	0	0	0	0	0	0	0	0	0	0.0431077	0	0	0	0
35295	ENSG00000236386.1	AC009518.3	0	0	0	0	0	0	0	0	0	0	0	0	0	0	0	0	0	0	0	0.370618	0	0	0	0	0	0	0	0	0	0	0	0	0	0	0	0	0	0
26980	ENSG00000224865.3	AC009518.4	0	0	0	0	0	0	0	0	0.0437555	0	0	0	0	0	0	0	0	0	0	0	0	0	0	0	0	0	0.0869324	0	0	0	0.0328772	0	0	0.0757457	0	0	0	0
28683	ENSG00000227197.1	AC009518.8	0	0	0	0	0	0	0	0	0	0	0	0	0	0	0	0	0.0401152	0	0	0	0	0	0	0	0	0	0	0	0	0	0	0	0	0	0	0	0	0
27844	ENSG00000226063.1	AC009531.2	0	0	0	0	0	0.056167	0	0	0	0.226648	0	0	0	0	0.0644598	0	0	0	0	0	0	0	0	0	0	0	0	0	0	0	0	0	0	0	0	0	0	0.10991
27847	ENSG00000226066.1	AC009541.1	0	0	0	0	0	0	0	0	0	0	0	0	0	0	0	0	0	0	0	0	0	0	0	0	0	0	0	0	0	0	0	0	0	0	0	0	0	0
31971	ENSG00000231794.3	AC009542.2	0	0	0	0	0.0409618	0.0136844	0.0136065	0	0.0192276	0.029264	0	0	0	0	0.017511	0	0.0142103	0.0609428	0	0.0182789	0	0.178173	0	0	0	0	0	0	0	0	0	0	0.0296207	0.0164487	0	0	0.0191069	0
37177	ENSG00000238870.1	AC009677.1	0	0	0	0	0	0	0	0	0	0	0	0	0	0	0	0	0	0	0	0	0	0	0	0	0	0	0	0	0	0	0	0	0	0	0	0	0	0
53142	ENSG00000266713.1	AC009695.1	0	0	0	0	0	0	0	0	0	0	0	0	0	0	0	0	0	0	0	0	0	0	0	0	0	0	0	0	0	0	0	0	0	0	0	0	0	0
52605	ENSG00000266016.1	AC009779.1	0	0	0	0	0	0	0	0	0	0	0	0	0	0	0	0	0	0	0	0	0	0	0	0	0	0	0	0	0	0	0	0	0	0	0	0	0	0
24651	ENSG00000220982.2	AC009784.1	0	0	0	0	0	0	0	0	0	0	0	0	0	0	0	0	0	0	0	0	0	0	0	0	0	0	0	0	0	0	0	0	0	0	0	0	0	0
32156	ENSG00000232053.2	AC009784.3	0	0	0	0	0.028259	0.0281672	0	0	0.149013	0.342433	0	0	0	0	0.128673	0	0	0.0827349	0	0.176308	0.138296	0	0	0	0	0	0.0812186	0	0	0	0.233755	0.101175	0.0831338	0	0.048084	0	0.317112	0
35386	ENSG00000236503.1	AC009784.4	0	0	0	0	0	0	0	0	0	0	0	0	0	0	0	0	0	0	0	0	0	0	0	0	0	0	0	0	0	0	0	0	0	0	0	0	0	0
52476	ENSG00000265835.1	AC009800.1	0	0	0	0	0	0	0	0	0	0	0	0	0	0	0	0	0	0	0	0	0	0	0	0	0	0	0	0	0	0	0	0	0	0	0	0	0	0
54476	ENSG00000268706.1	AC009802.1	0	0	0	0	0	0	0	0	0	0	0	0	0	0	0	0	0	0	0	0	0	0	0	0	0	0	0	0	0	0	0	0	0	0	0	0	0	0
51893	ENSG00000265063.1	AC009831.1	0	0	0	0	0	0	0	0	0	0	0	0	0	0	0	0	0	0	0	0	0	0	0	0	0	0	0	0	0	0	0	0	0	0	0	0	0	0
25125	ENSG00000221621.1	AC009835.1	0	0	0	0	0	0	0	0	0	0	0	0	0	0	0	0	0	0	0	0	0	0	0	0	0	0	0	0	0	0	0	0	0	0	0	0	0	0
34426	ENSG00000235160.1	AC009878.2	0	0	0	0	0	0	0	0	0	0	0	0	0	0	0	0	0	0	0	0	0	0	0	0	0	0	0	0	0	0	0	0	0	0	0	0	0	0
51699	ENSG00000264799.1	AC009892.1	0	0	0	0	0	0	0	0	0	0	0	0	0	0	0	0	0	0	0	0	0	0	0	0	0	0	0	0	0	0	0	0	0	0	0	0	0	0
26884	ENSG00000224730.1	AC009892.10	0	0	0	0	0	0	0	0	0	0	0	0	0	0	0	0	0	0	0	0	0	0	0	0	0.125156	0	0	0	0	0	0	0	0	0	0.083296	0	0	0.116956
34439	ENSG00000235181.1	AC009892.2	0	0	0	0	0	0	0	0	0	0	0	0	0	0	0	0	0	0	0	0	0	0	0	0	0	0	0	0	0	0	0	0	0	0	0	0	0	0
36557	ENSG00000238094.1	AC009892.5	0	0	0	0	0	0	0	0	0	0	0	0	0	0	0	0	0	0	0	0	0	0	0	0	0	0	0	0	0	0	0	0	0	0	0	0	0	0
35980	ENSG00000237323.1	AC009892.9	0	0	0	0	0	0	0	0	0	0	0	0	0	0	0	0	0	0	0	0	0	0	0	0	0	0	0	0	0	0	0	0	0	0	0	0	0	0
51824	ENSG00000264969.1	AC009941.1	0	0	0	0	0	0	0	0	0	0	0	0	0	0	0	0	0	0	0	0	0	0	0	0	0	0	0	0	0	0	0	0	0	0	0	0	0	0
33838	ENSG00000234356.1	AC009945.4	0	0	0	0	0	0	0	0	0	0	0	0	0	0	0	0	0	0	0	0	0	0	0	0	0	0	0	0	0	0	0	0	0	0	0	0	0	0
30713	ENSG00000230073.1	AC009947.2	0	0	0	0	0	0	0	0	0	0	0	0	0	0	0	0	0	0	0	0	0	0	0	0	0	0	0	0	0	0	0	0	0	0	0	0	0	0
23856	ENSG00000215540.6	AC009947.3	0	0	0	0	0	0	0	0	0	0	0	0	0	0	0	0	0	0	0	0	0	0	0	0	0	0	0	0	0	0	0	0	0	0	0	0	0	0
35487	ENSG00000236647.1	AC009947.5	0	0	0	0	0	0	0	0	0	0	0	0	0	0	0	0	0	0	0	0	0	0	0	0	0	0	0	0	0	0	0	0	0	0	0	0	0	0
26319	ENSG00000223960.2	AC009948.5	3.30192	6.3111	5.13422	5.47293	9.28717	12.7266	6.14825	2.0851	6.25188	4.73808	5.9239	2.69425	1.25117	3.18942	5.35588	2.05941	5.85864	3.86068	5.01562	5.61162	6.17886	7.91254	7.71032	7.59712	7.40306	2.29517	2.87357	3.56834	1.11418	6.98468	7.25776	2.62035	6.94205	6.68762	7.89853	2.93022	6.11327	8.00674
36547	ENSG00000238082.1	AC009948.7	0	0	0	0.185548	0.0782815	0.327014	0.081197	0	0.19392	0.173279	0	0	0.187402	0	0.0342103	0	0.236878	0	0	0.136551	0	0.111996	0	0.0954633	0	0	0.0392092	0	0	0.170981	0	0	0.0679442	0.0351897	0.14842	0.0805251	0.0797379	0.0527245
27768	ENSG00000225963.3	AC009950.2	0	0	0	0.170284	0.221516	0.0820682	0.114884	0	0.196904	0.251641	0	0	0.237993	0.205518	0.105247	0	0.0303818	0.583136	0	0.517851	0.739061	0.623934	0	0	0.191899	0	0	1.18325	0	0	0	0	0.166315	0.15916	0.0376137	0	0.134742	0.307228
14379	ENSG00000176824.2	AC009951.1	0.0958835	0	0	0	0.0346883	0.0347994	0.0112178	0	0.0345453	0	0.0648404	0	0	0.0306359	0.0140308	0.145135	0.0117299	0	0	0.0150012	0	0.097343	0	0	0	0	0.0160585	0	0	0.0118154	0.0240035	0	0.0246976	0.01374	0.0427006	0.0297785	0.0867893	0.0428737
22926	ENSG00000213410.2	AC009951.2	0	0	0	0	0	0	0	0	0	0	0	0	0	0	0	0	0	0	0	0.205846	0	0	0	0	0	0	0	0	0	0	0	0	0	0	0	0	0	0
29922	ENSG00000228973.1	AC009955.8	0	0	0	0	0	0	0.202624	0	0	0	0	0	0	0	0	0	0	0	0	0.254906	0	0	0	0	0	0	0	0	0	0	0	0	0	0.270115	0	0	0	0
26077	ENSG00000223619.1	AC009960.1	0	0	0	0	0	0	0.101118	0	0	0	0	0	0	0	0	0	0	0	0	0	0	0	0	0	0.22137	0	0	0	0	0	0	0	0	0	0	0	0	0
33493	ENSG00000233888.2	AC009960.2	0	0	0	0	0.106498	0	0	0	0	0	0	0	0	0	0.067277	0	0	0	0	0	0	0	0.31109	0	0	0	0	0	0	0	0	0	0	0	0	0	0	0
33071	ENSG00000233311.1	AC009960.3	0	0	0	0	0	0	0	0	0	0	0	0	0	0	0	0	0	0	0	0.0718167	0	0.22965	0	0	0	0	0	0	0	0	0	0	0	0.0654887	0	0	0	0
34621	ENSG00000235433.1	AC009960.4	0	0	0	0	0	0	0.0751172	0	0	0	0	0	0	0	0	0	0	0	0	0	0	0	0	0	0	0	0	0	0	0	0	0	0	0	0	0	0	0
36145	ENSG00000237542.1	AC009960.5	0	0	0	0	0	0	0	0	0	0	0	0	0	0	0	0	0	0	0	0	0	0	0	0	0	0	0	0	0	0	0	0	0	0	0	0	0	0.1834
38332	ENSG00000241221.2	AC009960.6	0	0	0	0	0	0	0	0	0	0	0	0	0	0	0	0	0	0	0	0	0	0	0	0	0.777158	0	0	0	0	0	0	0	0	0	0	0	0	0
32949	ENSG00000233134.1	AC009960.7	0	0	0	0.608738	0	0	0	0	0	0	0	0	0	0	0	0	0	0	0	0	0	0	0	0	0	0	0	0	0	0	0	0	0	0	0	0	0	0
31240	ENSG00000230783.1	AC009961.2	0.697302	0	0	0.123607	0.0313152	0.0307112	0.152693	0.22539	0.0214879	0.0679194	0.185202	0	0	0	0.0835542	0.42928	0.0321154	0.0450923	0	0.0827388	0.112149	0	0.176713	0	0	0	0	0	2.31965	0.0315224	0.0640256	0	0.033645	0	0.0765242	0	0.044054	0
27989	ENSG00000226266.2	AC009961.3	1.48344	1.88182	1.69546	1.52854	0.841865	1.26101	1.58157	0	1.60977	1.52654	1.50723	0.761586	0.547449	0	0.930891	1.03812	1.57029	1.30269	0	1.7674	2.21342	0.646897	1.14817	2.8873	1.56008	0	1.06696	0.0867317	0	1.72087	1.13015	0.978548	1.18921	1.18937	1.23142	0.232882	1.65227	0.720548
28573	ENSG00000227055.1	AC009961.5	0	0	0	0	0	0	0	0	0	0	0	0	0	0	0	0	0	0	0	0	0	0	0	0	0	0	0	0	0	0	0	0	0	0	0	0	0	0
33208	ENSG00000233494.1	AC009963.3	0	0	0	13.4326	19.622	29.5973	9.91028	0	15.1958	29.3263	0	0	0	0	12.1646	0	4.90088	19.0793	0	24.8659	16.883	58.2284	0	15.5001	23.7584	0	7.97057	0	0	10.0606	0	7.4007	29.7218	41.7689	17.2726	0	9.63386	0
28742	ENSG00000227270.1	AC009963.4	0	13.6589	19.3409	38.822	53.9928	78.9183	41.6669	0	45.3313	14.3727	11.8384	27.9728	12.3863	38.5166	26.1887	0	37.2062	32.3737	0	42.5359	35.705	48.9023	26.0449	51.7446	33.8078	0	14.1511	0	0	74.6054	77.2179	46.4949	80.3595	23.3686	63.4385	21.5937	67.56	53.492
36299	ENSG00000237745.1	AC009963.5	0	0	0	0	0	0	0	0	0	0	0	0	0	0	0	0	0	0	0	0	0	0	0	0	0	0	0	0	0	0	0	0	0	0	0	0	0	0
34547	ENSG00000235325.1	AC009963.6	0	0	0	0	0	0	0	0	0	0	0	0	0	0	0	0	0	0	0	0	0	0	0	0	0	0	0	0	0	0	0	0	0	0	0	0	0	0
34982	ENSG00000235951.1	AC009965.1	0	0	0	0	0	0	0	0	0	0	0	0	0	0	0	0	0	0	0	0	0	0	0	0	0	0	0	0	0	0	0	0	0	0	0	0	0	0
34099	ENSG00000234714.1	AC009965.2	0	0	0	0	0	0	0	0	0	0	0	0	0	0	0	0	0	0	0	0	0	0	0	0	0	0	0	0	0	0	0	0	0	0	0	0	0	0
23408	ENSG00000214369.2	AC009967.3	0	0.377168	0	0	0	0.0812028	0.158392	0	0.0306774	0	0	0	0	0	0.047038	0	0.128216	0	0	0.0522842	0	0	0	0.289647	0.257544	0	0	0	0	0.0839655	0	0	0.0466924	0.100231	0.0534098	0	0.114454	0.0796788
34253	ENSG00000234932.2	AC009969.1	0	0	0	0	0	0	0	0	0	0	0	0	0	0	0	0	0	0	0	0	0	0	0	0	0	0	0	0	0	0	0	0	0	0	0	0	0	0
33544	ENSG00000233953.1	AC009970.1	0	0	0	0	0	0	0.139294	0	0.0538247	0.145512	0	0	0	0	0	0	0	0	0	0.0899659	0	0	0	0	0.152099	0	0	0	0	0	0	0	0	0.0889899	0	0	0.104316	0
32568	ENSG00000232625.1	AC009974.11	0	0	0	0	0	0	0	0	0	0	0	0	0	0	0	0	0	0	0	0	0	0	0	0	0	0	0	0	0	0	0	0	0	0	0	0	0	0
54648	ENSG00000269084.1	AC009977.1	0	0	0	0	0	0	0	0	0	0	0	0	0	0	0	0	0	0	0	0	0	0	0	0	0	0	0	0	0	0	0	0	0	0	0	0	0	0
24864	ENSG00000221293.2	AC009987.1	0	0	0	0	0	0	0	0	0	0	0	0	0	0	0	0	0	0	0	0	0	0	0	0	0	0	0	0	0	0	0	0	0	0	0	0	0	0
53029	ENSG00000266566.1	AC009994.2	0	0	0	0	0	0	0	0	0	0	0	0	0	0	0	0	0	0	0	0	0	0	0	0	0	0	0	0	0	0	0	0	0	0	0	0	0	0
24810	ENSG00000221218.1	AC009997.1	0	0	0	0	0	0	0	0	0	0	0	0	0	0	0	0	0	0	0	0	0	0	0	0	0	0	0	0	0	0	0	0	0	0	0	0	0	0
27084	ENSG00000225000.1	AC010082.2	0	0	0	0	0	0	0	0	0	0	0	0	0	0	0	0	0	0	0	0	0	0	0	0	0	0	0	0	0	0	0	0	0	0	0	0	0	0
30157	ENSG00000229308.1	AC010084.1	0	0	0	0.399202	0.0548625	0	0	0	0	0.235019	0	0.386558	0	0	0.546876	0	0	0	0	0	0	0	0	0.209075	0	0	0	0	0	0.0583374	0	0.0882854	0	0	0.073443	0	0.0830023	0
28467	ENSG00000226918.1	AC010086.1	0	0	0	0	0	0	0	0	0	0	0	0	0	0	0	0	0	0	0	0	0	0	0	0	0	0	0	0	0	0	0	0	0	0	0	0	0	0
35470	ENSG00000236615.1	AC010086.5	0	0	0	0	0	0	0	0	0	0	0	0	0	0	0	0	0	0	0	0	0	0	0	0	0	0	0	0	0	0	0	0	0	0	0	0	0	0
32553	ENSG00000232606.1	AC010090.1	0	0	0	0	0	0	0.106572	0	0.0745178	0	0	0	0.785645	0	0	0	0.110931	0	0	0.142347	0.377173	0.454529	0	0	0.482612	0	0.157599	0	0	0	0	0	0.122033	0.405697	0	0	0	0
33205	ENSG00000233491.2	AC010091.1	0	0	0	0.0264161	0	0	0.0185126	0	0	0.0136362	0.104727	0	0	0	0	0	0.00654226	0	0	0.00812494	0	0.0281929	0.0361108	0	0.0278767	0	0	0	0	0.00654761	0	0	0.0066507	0.0211939	0	0	0.0178204	0
30807	ENSG00000230196.1	AC010091.4	0	0	0	0	0	0	0	0	0	0	0	0	0	0	0	0	0	0	0	0	0	0	0	0	0	0	0	0	0	0	0	0	0	0	0	0	0	0
52609	ENSG00000266020.1	AC010092.1	0	0	0	0	0	0	0	0	0	0	0	0	0	0	0	0	0	0	0	0	0	0	0	0	0	0	0	0	0	0	0	0	0	0	0	0	0	0
29773	ENSG00000228763.1	AC010095.5	0	0	0	0	0.140008	0.0721334	0	0	0	0	0	0	0	0	0.178899	0	0.0752106	0.0948263	0	0	0	0	0	0	0	0	0	0	0	0	0.151373	0	0.083582	0	0	0	0	0
33321	ENSG00000233648.1	AC010095.6	0	0	0	0	0	0	0	0	0	0	0	0	0	0	0	0	0	0	0	0	0	0	0	0	0	0	0	0	0	0	0	0	0	0	0	0	0	0
34774	ENSG00000235644.1	AC010095.7	0	0	0	0	0.0425196	0	0	0	0	0	0	0	0	0	0	0	0	0	0	0	0	0	0	0	0	0	0	0	0	0	0	0	0	0	0	0	0	0
34015	ENSG00000234597.1	AC010096.1	0.252109	0.127322	0.188959	0	0.210784	0.0902416	0.119198	0	0.14879	0.0641334	0.175366	0.198214	0	0.167573	0.11491	0.148589	0.156315	0.281612	0.331559	0.0799511	0.309495	0.390722	0.250638	0.276569	0.0976752	0	0.0428395	0.753356	0	0.0924082	0.0625481	0.141588	0.198039	0.0730341	0.0566623	0	0.148496	0.172892
36479	ENSG00000237992.1	AC010096.2	0	0	0	0	0	0	0	0	0	0	0	0	0	0	0	0	0	0	0	0	0	0	0	0	0.0635531	0	0	0	0	0	0	0	0	0	0	0	0	0
36114	ENSG00000237498.2	AC010105.1	0	0	0	0	0	0	0	0	0	0	0	0	0	0	0	0	0	0	0	0	0	0	0	0	0	0	0	0	0	0	0	0	0	0	0	0	0	0
35093	ENSG00000236107.3	AC010127.3	0	0.0937219	0.284491	0	0.183811	0.0808442	0.0805036	0	0.00751316	0.128125	0	0.0918031	0.0737938	0	0.0129664	0.0351465	0.115154	0.0153417	0	0.0279689	0	0.0452186	0	0	0.112291	0	0.0879663	0	0	0.0215288	0	0	0.0790338	0.198418	0.0649112	0	0.0744877	0.319043
26701	ENSG00000224490.1	AC010127.5	0	0	0	0	0.0142494	0.0142178	0	0	0.00969821	0.108018	0	0	0	0	0	0	0.0146008	0.0225105	0	0.0589748	0	0	0.0792756	0	0.0970266	0	0.0627462	0	0	0.0432427	0	0	0.0147866	0.0530164	0.0342786	0.0722805	0	0
31792	ENSG00000231539.1	AC010132.10	0	0	0	0	0	0	0	0	0	0	0	0	0	0	0	0	0	0	0	0	0	0	0	0	0	0	0	0	0	0	0	0	0	0	0	0	0	0
34288	ENSG00000234983.1	AC010132.11	0	0	0	0.302974	0.472653	0.637322	0.634719	0.09409	0.264543	0.780544	0.149807	0.0865906	0	0.217513	0.694485	0	0.303524	0.261528	0.558981	0.454723	0.27198	0.11254	0.286509	0.381803	0.346919	0	0.0756763	0.223177	0	0.381587	0.27745	0.0416234	0.672213	0.613392	0.265471	0	0.187416	0.615129
26297	ENSG00000223923.1	AC010136.2	0	0	0	0.275211	0.495105	0.404118	0.749839	0.184128	0.580124	0.353777	0.278868	0	0.286435	0.617609	0.605196	1.41643	0.48976	0.344589	1.89634	0.459616	0.278292	0.360957	0.473263	0.312042	0.868113	0	0.453623	0	0	0.382787	0.66746	0.288807	0.448518	0.525451	0.189952	0	0.40143	0
51098	ENSG00000264034.1	AC010139.1	0	0	0	0	0	0	0	0	0	0	0	0	0	0	0	0	0	0	0	0	0	0	0	0	0	0	0	0	0	0	0	0	0	0	0	0	0	0
34825	ENSG00000235719.3	AC010141.1	0	0	0	0	0	0	0	0	0	0	0	0	0	0	0	0	0	0	0	0	0	0	0	0	0	0	0	0	0	0	0	0	0	0	0	0	0	0
38855	ENSG00000242393.1	AC010141.4	0	0	0	0	0	0	0	0	0	0	0	0	0	0	0	0	0	0	0	0	0	0	0	0	0	0	0	0	0	0	0	0	0	0	0	0	0	0
29428	ENSG00000228257.1	AC010141.6	0	0	0	0	0	0	0	0	0	0	0	0	0	0	0	0	0	0	0	0	0	0	0	0	0	0	0	0	0	0	0	0	0	0	0	0	0	0
29234	ENSG00000227989.1	AC010141.8	0	0	0	0	0	0	0	0	0	0	0	0	0	0	0	0	0	0	0	0	0	0	0	0	0	0	0	0	0	0	0	0	0	0	0	0	0	0
28352	ENSG00000226764.2	AC010145.4	0	0	0	0	0	0.0492275	0	0	0	0	0	0	0	0	0	0.162203	0	0	0	0	0	0	0	0	0	0	0	0	0	0	0	0	0	0	0	0	0	0
30336	ENSG00000229568.1	AC010146.1	0	0	0	0	0	0	0	0	0	0	0	0	0	0	0	0	0	0	0	0	0	0	0	0	0	0	0	0	0	0	0	0	0	0	0	0	0	0
24023	ENSG00000216081.1	AC010146.2	0	0	0	0	0	0	0	0	0	0	0	0	0	0	0	0	0	0	0	0	0	0	0	0	0	0	0	0	0	0	0	0	0	0	0	0	0	0
34830	ENSG00000235726.1	AC010148.1	0	0	0.882695	0.0576401	1.10481	1.15279	0.376186	0.205597	0.420206	0.264307	0.661969	0.490226	0.108971	0	0.173787	0.150267	0.129264	0.0986319	1.30755	0.367062	0.474294	0.925111	0.174947	0	1.52237	0	0.701724	1.42592	3.73632	0.0855589	0.381837	0.103381	0.17063	0.29056	0.32957	0.0413459	0.398961	0.242064
34607	ENSG00000235419.1	AC010149.4	0	0	0	0	0	0	0	0	0	0	0	0	0	0	0	0	0	0	0	0	0	0	0	0	0	0	0	0	0	0	0	0	0	0	0	0	0	0
24359	ENSG00000218682.1	AC010150.1	0	0	0	0	0	0.116084	0	0	0	0	0	0	0	0	0	0.189614	0.0620856	0	0	0.0744365	0.187085	0	0	0	0	0	0.0836128	0	0	0.0605349	0	0	0.0702189	0	0	0	0.0855448	0
25373	ENSG00000222070.1	AC010150.2	0	0	0	0	0	0	0	0	0	0	0	0	0	0	0	0	0	0	0	0	0	0	0	0	0	0	0	0	0	0	0	0	0	0	0	0	0	0
38044	ENSG00000240566.1	AC010153.3	0	0	0	0	0	0	0	0	0	0	0	0	0	0	0	0	0	0	0	0	0	0	0	0	0	0	0	0	0	0	0	0	0	0	0	0	0	0
34942	ENSG00000235895.1	AC010154.2	0	0	0	0	0	0	0	0	0	0	0	0	0	0	0	0	0	0	0	0	0	0	0	0	0	0	0	0	0	0	0	0	0	0	0	0	0	0
14737	ENSG00000178550.3	AC010170.1	3.89e-05	5.81e-06	7.32e-06	5.18e-07	6.47e-07	1.18e-06	0.0865951	5.14e-05	6.07e-07	1.58e-05	6.56e-06	1.31e-06	3.72e-06	1.13e-06	7.61e-07	2.42e-06	7.68e-07	2.18e-06	1.24081	1.28e-06	3.21e-06	8.75e-07	1.26e-05	2.99e-06	4.22e-06	26.9775	3.01e-06	3.27e-06	27.8702	0.102067	2.54e-06	1.88e-06	0.100319	8.34e-07	1.46e-06	3.09e-06	0.148937	1.86e-06
51137	ENSG00000264077.1	AC010196.1	0	0	0	0	0	0	0	0	0	0	0	0	0	0	0	0	0	0	0	0	0	0	0	0	0	0	0	0	0	0	0	0	0	0	0	0	0	0
25229	ENSG00000221770.1	AC010203.1	0	0	0	0	0	0	0	0	0	0	0	0	0	0	0	0	0	0	0	0	0	0	0	0	0	0	0	0	0	0	0	0	0	0	0	0	0	0
24880	ENSG00000221313.2	AC010207.1	0	0	0	0	0	0	0	0	0	0	0	0	0	0	0	0	0	0	0	0	0	0	0	0	0	0	0	0	0	0	0	0	0	0	0	0	0	0
37311	ENSG00000239036.1	AC010209.1	0	0	0	0	0	0	0	0	0	0	0	0	0	0	0	0	0	0	0	0	0	0	0	0	0	0	0	0	0	0	0	0	0	0	0	0	0	0
40893	ENSG00000249249.1	AC010226.4	0.430542	1.00118	1.73492	1.87628	0.704724	1.2172	1.94739	2.0039	2.70211	1.03608	1.30054	1.13832	0.327569	2.99254	1.20097	2.94937	1.84411	1.45411	0	2.07371	1.68834	0.871353	1.14301	0.94313	1.2228	0	1.433	2.7288	0	1.01444	1.02635	0.939541	1.80467	1.09311	0.682402	1.72655	1.52848	2.67118
52326	ENSG00000265637.1	AC010235.1	0	0	0	0	0	0	0	0	0	0	0	0	0	0	0	0	0	0	0	0	0	0	0	0	0	0	0	0	0	0	0	0	0	0	0	0	0	0
34492	ENSG00000235253.1	AC010240.2	0	0	0	0	0	0.0400432	0.0585689	0.0747933	0	0	0	0	0	0	0.0253828	0	0	0	0	0	0	0.0858684	0	0	0	0	0	0	0	0	0	0.0310848	0	0	0.0252708	0	0	0.037624
30463	ENSG00000229738.1	AC010240.3	0	0	0	0	0	0	0	0	0	0	0	0	0	0	0	0	0	0	0	0	0	0	0	0	0	0	0	0	0	0	0	0	0	0	0	0	0	0
17700	ENSG00000197071.1	AC010243.1	0	0	0	0.364021	0.10123	0.104005	0.104958	0	0	0	0	0.332296	0	0	0.130903	0	0	0	0	0	0	0	0.537462	0.357086	0	0	0	0	0	0.216451	0	0	0	0.129193	0	0	0	0
51939	ENSG00000265122.1	AC010247.1	0	0	0	0	0	0	0	0	0	0	0	0	0	0	0	0	0	0	0	0	0	0	0	0	0	0	0	0	0	0	0	0	0	0	0	0	0	0
42582	ENSG00000251710.1	AC010295.1	0	0	0	0	0	0	0	0	0	0	0	0	0	0	0	0	0	0	0	0	0	0	0	0	0	0	0	0	0	0	0	0	0	0	0	0	0	0
46190	ENSG00000256121.1	AC010296.1	1.87e-16	5.91e-06	0.249957	3.65e-22	0.0602935	2.29e-06	0.0754849	1.01e-23	0.000296285	0.446279	3.26e-15	4.91e-07	1.74743	0.344559	2.89e-05	0.000569052	1.2416	1.55e-23	0	0.152899	0.129351	2.58e-06	0.523276	6.32e-09	0.199303	1.2e-90	0.00010387	0.001509	1.34e-09	0.604215	0.269098	2.08e-49	0.00165975	0.00105385	1.82e-15	1.49e-24	0.216813	7.95e-23
24925	ENSG00000221373.1	AC010297.1	0	0	0	0	0	0	0	0	0	0	0	0	0	0	0	0	0	0	0	0	0	0	0	0	0	0	0	0	0	0	0	0	0	0	0	0	0	0
52959	ENSG00000266483.1	AC010311.1	0	0	0	0	0	0	0	0	0	0	0	0	0	0	0	0	0	0	0	0	0	0	0	0	0	0	0	0	0	0	0	0	0	0	0	0	0	0
25680	ENSG00000222805.1	AC010319.1	0	0	0	0	0	0	0	0	0	0	0	0	0	0	0	0	0	0	0	0	0	0	0	0	0	0	0	0	0	0	0	0	0	0	0	0	0	0
52118	ENSG00000265364.1	AC010323.1	0	0	0	0	0	0	0	0	0	0	0	0	0	0	0	0	0	0	0	0	0	0	0	0	0	0	0	0	0	0	0	0	0	0	0	0	0	0
52943	ENSG00000266462.1	AC010327.1	0	0	0	0	0	0	0	0	0	0	0	0	0	0	0	0	0	0	0	0	0	0	0	0	0	0	0	0	0	0	0	0	0	0	0	0	0	0
52714	ENSG00000266156.1	AC010329.1	0	0	0	0	0	0	0	0	0	0	0	0	0	0	0	0	0	0	0	0	0	0	0	0	0	0	0	0	0	0	0	0	0	0	0	0	0	0
46602	ENSG00000256989.1	AC010335.1	5.73e-21	0.431801	0.443756	0.523285	6.56e-05	4.15e-20	0.0500884	4.35e-63	0.00521816	0.00103478	6.44e-23	1.13e-05	1.08617	0.000156302	0.0421864	4.5e-17	0.0307266	7.63e-05	3.52e-44	3.29e-08	1.00152	3.25e-54	0.884565	0.0664102	4.02e-18	0	0.000103743	1.17202	2.33677	0.0388378	7.97e-10	4.21e-14	4.44e-13	0.371917	2.18e-32	6.52e-21	1.29e-05	1.98e-18
23345	ENSG00000214248.2	AC010336.1	0	0.0933938	0.0946481	2.00627	0.457944	0.413897	0.623431	0.077354	0.380363	1.29519	0.0844616	0.895426	0.995159	0.841015	1.40193	0.618802	0.273623	0.169956	0.185772	0.335197	0.85016	0.983078	0.146611	0.14259	0.512639	0	0.533912	0.54884	0.743848	0.251866	0.406492	0.371716	0.156274	0.394753	0.241757	0.906559	0.558189	0.268221
22366	ENSG00000212082.2	AC010368.1	0	0	0	0	0	0	0	0	0	0	0	0	0	0	0	0	0	0	0	0	0	0	0	0	0	0	0	0	0	0	0	0	0	0	0	0	0	0
54620	ENSG00000269027.1	AC010368.2	0	0	0	0	0	0	0	0	0	0	0	0	0	0	0	0	0	0	0	0	0	0	0	0	0	0	0	0	0	0	0	0	0	0	0	0	0	0
25804	ENSG00000223149.1	AC010376.1	0	0	0	0	0	0	0	0	0	0	0	0	0	0	0	0	0	0	0	0	0	0	0	0	0	0	0	0	0	0	0	0	0	0	0	0	0	0
24904	ENSG00000221343.1	AC010422.1	0	0	0	0	0	0	0	0	0	0	0	0	0	0	0	0	0	0	0	0	0	0	0	0	0	0	0	0	0	0	0	0	0	0	0	0	0	0
28472	ENSG00000226926.2	AC010423.1	0	0	0	0.046808	0	0	0	0	0	0.0533986	0	0	0	0	0	0	0	0.0341504	0	0	0	0	0	0	0.0895296	0	0	0	0	0	0	0	0	0	0	0	0	0.0232843
54890	ENSG00000269636.1	AC010441.1	1.74316	2.96329	2.54805	12.8224	6.03165	5.44435	9.36527	1.70471	7.53518	28.2183	9.28387	14.687	24.5864	13.6752	19.2629	6.37584	5.34139	9.29287	14.7744	9.22881	5.65275	11.4508	6.32406	8.85951	5.16135	1.14753	6.49927	4.46202	2.84243	6.09075	10.1484	9.90793	5.82956	5.85117	4.78247	7.12373	5.83665	8.01587
25193	ENSG00000221721.1	AC010455.1	0	0	0	0	0	0	0	0	0	0	0	0	0	0	0	0	0	0	0	0	0	0	0	0	0	0	0	0	0	0	0	0	0	0	0	0	0	0
25105	ENSG00000221595.1	AC010458.1	0	0	0	0	0	0	0	0	0	0	0	0	0	0	0	0	0	0	0	0	0	0	0	0	0	0	0	0	0	0	0	0	0	0	0	0	0	0
23543	ENSG00000214784.4	AC010468.1	13.5864	12.1221	6.33778	1.37471	0.852518	0.878375	1.08304	6.92177	1.30831	1.73016	3.80448	1.84016	1.21278	2.26295	1.01861	2.32056	1.37743	0.527877	2.36453	1.07768	0.749851	1.41801	1.52929	1.32305	1.21301	0	1.66347	1.13923	2.05815	0.849251	1.14845	1.06864	1.25348	0.837857	1.41872	1.75471	1.51298	1.74563
40943	ENSG00000249318.1	AC010468.2	0	0	0	0	0	0	0	0	0.0666902	0	0	0	0	0	0	0	0	0	0	0	0	0	0	0	0	0	0	0	0	0	0	0	0	0	0	0	0	0
41891	ENSG00000250728.1	AC010468.3	0.559399	0	0	0	0	0	0	0	0	0	0	0	0	0	0	0	0	0	0	0	0	0	0	0	0	0	0	0	0	0	0	0	0	0	0	0	0	0
34362	ENSG00000235081.1	AC010492.2	0	0	0	0	0.044524	0.133012	0.0218733	0	0	0	0	0	0	0.0655942	0.0876056	0	0.0703211	0	0	0	0	0	0	0	0.0492782	0	0	0	0	0.0228833	0	0	0	0	0.0286961	0.0647171	0.129315	0.127059
40853	ENSG00000249189.1	AC010492.4	0	0	0	0	0	0	0	0	0	0	0	0	0	0	0	0	0	0	0	0	0	0	0	0	0	0	0	0	0	0	0	0	0	0	0	0	0	0
37925	ENSG00000240296.1	AC010492.5	0	0	0	0	0	0	0	0	0	0	0	0	0	0	0	0	0	0	0	0	0	0	0	0	0	0	0	0	0	0	0	0	0	0	0	0	0	0
53560	ENSG00000267219.1	AC010504.2	0	0.463846	0	0.472633	0.184259	0.148594	0.477556	0	0.490052	0.491826	0	0.310423	0	0.540311	0.168162	0	0.469159	0.311857	1.05292	0.866882	0.927427	0.812042	0.267374	0.694844	0.317287	0	0.279479	0.423752	0	0.2059	0.206651	0.616054	0.177452	0.564895	0.268564	0.694414	0.500334	0.29939
37880	ENSG00000240197.1	AC010518.3	0	0	0	0	0	0	0	0	0	0	0	0	0	0	0	0	0	0	0	0	0	0	0	0	0	0	0	0	0	0	0	0	0	0	0	0	0	0
54741	ENSG00000269304.1	AC010522.1	0	0	0	0	0.120015	0	0	0	0	0	0	0.403905	0	0	0	0	0	0	0	0	0	0	0	0	0	0	0	0	0	0	0	0	0	0	0	0	0	0
54471	ENSG00000268686.1	AC010524.2	0.080811	0.0780577	0.16184	0.141704	0.244952	0.15328	0.148664	0.0647121	0.163059	0.0167457	0.148249	0.154433	0.273206	0.0663841	0.0574236	0.18281	0.208457	0.324202	0.524113	0.134404	0	0.068348	0.179304	0.144994	0.272587	0	0.169536	0.264472	0	0.205458	0.26647	0.124272	0.233092	0.263809	0.164067	0.10693	0.111814	0.0923867
54238	ENSG00000268157.1	AC010524.4	0	0	0	0	0.0505385	0	0.0540168	0	0	0	0	0	0	0	0	0	0	0	0	0.0714829	0	0	0	0	0	0	0	0	0	0.0568155	0	0	0.0651834	0.0682224	0	0	0	0
19861	ENSG00000203305.1	AC010525.1	0	0	0	0	0.0476047	2.73e-06	0.0372856	0	0.0359238	0	0	0	0.365073	1.14e-06	0.0341233	0	0.0601477	6.56e-05	0	4.91e-06	0	0.0940133	2.13e-07	0	0.359647	0	0.0186149	0	0	1.55e-07	0.294816	0	1.64e-06	2.21e-07	1.29e-06	0	0.090743	0.094468
22020	ENSG00000211571.1	AC010525.2	0	0	0	0	0	0	0	0	0	0	0	0	0	0	0	0	0	0	0	0	0	0	0	0	0	0	0	0	0	0	0	0	0	0	0	0	0	0
53467	ENSG00000267117.1	AC010525.4	0	0.644066	0	0	0	0	0.0727671	0.289546	0	0	0	0	0	0	0	0	0.0795423	0.0918552	0	0	0.214873	0	0	0	0	0	0	0	0	0	0.160051	0	0.0945521	0.0972356	0	0	0	0
53979	ENSG00000267689.1	AC010525.5	0	0	0	0	0	0	0	0	0	0.944691	0	0	0	0	0	0	0	0	9.69672	0.622741	1.4961	0	0	0	1.09524	0	0	0	0	0.51661	0	0	0	0	0.725586	0	0	1.09519
53528	ENSG00000267183.1	AC010525.6	0	0	0	0	0.0906908	0.0487697	0.140229	0	0.0783392	0	0	0	0	0.258979	0.0534966	0	0.051721	0.112664	0	0.0586697	0.277756	0	0	0	0.101818	0	0	0	0	0	0.102783	0	0.0594955	0.122744	0.0660699	0	0.0687003	0.0926118
53375	ENSG00000267018.1	AC010525.7	0	0.192041	0	0.064893	0.281555	0.14703	0.066073	0	0.0546409	0.0424934	0	0	1.05e-07	0.168951	0.130229	0	8.72e-08	0.130359	0.379231	0.146593	0	0.129388	0.215271	0.069663	4.59e-05	0	0.137344	0.287256	0	0.0441328	0.0263575	0.103043	0.131996	0.242692	0.143573	0	0.0851556	0.193178
51577	ENSG00000264645.1	AC010528.1	0	0	0	0	0	0	0	0	0	0	0	0	0	0	0	0	0	0	0	0	0	0	0	0	0	0	0	0	0	0	0	0	0	0	0	0	0	0
27928	ENSG00000226180.2	AC010536.1	0.091839	0	0.222545	0.272935	0.643043	0.710341	0.427509	0.346842	0.466386	0.178669	0.101255	0.555096	0.149713	0.620149	0.308778	0.565456	0.498579	0.252493	0	0.237709	0.118751	0.324661	0.385649	0.528131	0.621051	0	0.618931	0.0660694	0	0.652391	0.38713	0.756491	0.793394	0.780451	0.683461	0.770994	0.674609	0.235939
52006	ENSG00000265209.1	AC010543.1	0	0	0	0	0	0	0	0	0	0	0	0	0	0	0	0	0	0	0	0	0	0	0	0	0	0	0	0	0	0	0	0	0	0	0	0	0	0
25795	ENSG00000223123.1	AC010546.1	0	0	0	0	0	0	0	0	0	0	0	0	0	0	0	0	0	0	0	0	0	0	0	0	0	0	0	0	0	0	0	0	0	0	0	0	0	0
50016	ENSG00000261611.3	AC010547.9	2.07e-13	3.43e-28	0.289106	0.195225	0.557823	0.217112	0.400743	0.105075	0.43154	0.12533	2.27e-82	4.82e-30	0.197647	2.69e-16	0.277915	1.34e-36	0.564422	0.513138	0.363837	0.55876	0.378398	0.193865	0.304742	0.946502	0.231813	3.45e-11	0.036622	0.327208	7.76e-15	0.326128	0.403235	0.0952081	0.312005	0.158687	0.290653	1.04e-48	0.390952	0.0630111
52383	ENSG00000265704.1	AC010595.1	0	0	0	0	0	0	0	0	0	0	0	0	0	0	0	0	0	0	0	0	0	0	0	0	0	0	0	0	0	0	0	0	0	0	0	0	0	0
25382	ENSG00000222086.1	AC010609.1	0	0	0	0	0	0	0	0	0	0	0	0	0	0	0	0	0	0	0	0	0	0	0	0	0	0	0	0	0	0	0	0	0	0	0	0	0	0
46249	ENSG00000256240.1	AC010620.1	0	0	9.12e-81	3.71e-49	2.12e-28	2.27591	0.183305	0	2.04e-101	0	3.31525	0	0	2.15e-89	2.13e-222	0	2.21548	0.707209	0	3.02295	0.691169	3.00061	3.33e-221	3.33e-22	3.30917	0	9.82e-99	0	0	0.380512	2.92e-21	1.92e-200	3.06257	5.6e-38	9.78e-20	0	2.87e-10	1.5715
53760	ENSG00000267443.1	AC010641.1	0	0	0	0	0.161601	0.176915	0	0	0	0.349995	0	0	0	0	0	1.06444	0	0	0	0	0	0	0	0	0	0	0	0	0	0	0	0	0	0	0	0	0	0
53558	ENSG00000267216.1	AC010642.1	9.63e-46	0.312665	1.86e-71	0.428355	0.619975	0.636215	0.29509	0.153085	0.280056	0.276858	0.0719924	0.233093	5.81e-59	0.245332	0.248942	0.168158	0.208735	0.237356	0.171213	0.286698	0.108148	0.411084	0.134768	0.345222	0.343058	2.35e-79	0.178001	0.0831536	1.83e-39	0.461262	0.406137	0.356084	0.409197	0.497066	0.389095	0.40808	0.196105	0.108738
54956	ENSG00000269794.1	AC010642.2	0	0	0	0	0.0903044	0.114539	0.0560306	0	0.0297537	0.0754819	0	0.0577485	0	0.10043	0.150664	0	0.0409512	0.0973466	0	0.0721374	0.0588552	0.151834	0.102151	0.0675243	0.081207	0	0	0.158395	0	0.099855	0.0402033	0	0.0452535	0.117939	0.0254507	0	0.0540617	0.0372511
54655	ENSG00000269095.1	AC010646.3	0	2.84e-210	5.73e-230	1.64e-118	1.24e-45	0.0207174	0.166235	2.51e-128	0.0834156	3.03e-131	8.26e-87	1.04e-273	3.14e-12	0.150082	1.72e-134	0.0668291	4.58e-140	1.76e-136	9.11e-78	3.74e-291	1.61e-97	2.43e-93	0.563905	0.0437751	0	0	0.131255	4.03e-124	0	1.8e-128	3.08e-218	0.264076	1.08e-135	0.0848841	0.0792877	8.71e-13	0.0326252	3.22e-203
53764	ENSG00000267448.1	AC010649.1	8.9636	6.75208	9.66923	0.333526	3.51581	2.64892	3.55076	19.0562	3.58149	0.60284	3.26724	1.3474	1.35627	4.2533	0.934244	4.00234	5.87876	0.274051	0	1.50326	0	0.408124	4.33334	3.84334	2.73167	0	1.53108	1.88184	0	3.40465	2.92071	3.19337	6.82567	5.02381	3.30484	1.42696	5.99016	2.2512
32386	ENSG00000232383.1	AC010677.5	0	0	0	0	0	0	0	0	0.0533337	0	0	0	0	0	0	0	0	0	0	0	0	0	0	0	0	0	0	0	0	0	0	0	0	0	0	0	0	0
26002	ENSG00000223517.1	AC010723.1	0	0	0	0	0	0	0	0	0	0	0	0	0	0	0	0	0	0	0	0	0	0	0	0	0	0	0	0	0	0	0	0	0	0	0	0	0	0
52761	ENSG00000266220.1	AC010723.2	0	0	0	0	0	0	0	0	0	0	0	0	0	0	0	0	0	0	0	0	0	0	0	0	0	0	0	0	0	0	0	0	0	0	0	0	0	0
25042	ENSG00000221517.1	AC010724.1	0	0	0	0	0	0	0	0	0	0	0	0	0	0	0	0	0	0	0	0	0	0	0	0	0	0	0	0	0	0	0	0	0	0	0	0	0	0
38915	ENSG00000242540.2	AC010729.1	0.168679	0	0.118702	0.180787	0.0512248	0.053251	0.155693	0	0.0681141	0.0367645	0	0	0	0.0498505	0.0846366	0.0585318	0.0188949	0.0215948	0	0.0441923	0.108363	0	0.0962372	0.0630365	0.0764342	0	0.0253057	0	0	0.0368055	0.037277	0.0283988	0.0419058	0.0444868	0.0235271	0	0.0251651	0
35092	ENSG00000236106.1	AC010729.2	0	0.476829	0.562111	0.551868	1.54242	2.42636	0.380103	0.267473	0.959136	0.249074	0.101263	0.48972	0.582906	0.884841	0.124504	0.711622	1.02196	0.155483	0	0.26022	0.0543049	0.214324	1.1278	0.850722	0.216597	0	0.334457	0	0	0.682706	0.713368	0.266991	0.746196	0.478638	1.03995	0.456007	0.356094	0.350989
35934	ENSG00000237266.1	AC010729.3	0	0	0	0	0	0	0	0	0	0	0	0	0	0	0	0	0	0	0	0	0	0	0	0	0	0	0	0	0	0	0	0	0	0	0	0	0	0
29649	ENSG00000228577.1	AC010731.2	0	0	0	0	0.286993	0.218272	0	0	0.10366	0	0	0	0	0	0	0	0	0.105326	0	0	0	0.312895	0	0.263897	0.162912	0	0	0	0	0	0	0	0.0837433	0	0	0	0.219511	0.151344
31872	ENSG00000231653.1	AC010731.3	0	0	0	0	0	0	0	0	0	0	0	0	0	0	0	0	0	0	0	0	0	0	0	0	0	0	0	0	0	0	0	0	0	0	0	0	0	0
34392	ENSG00000235118.3	AC010731.4	0	0	0	0	0	0.0206319	0	0.0765175	0.0297115	0	0	0	0	0.0556503	0	0	0.0430828	0	0	0	0	0	0	0	0	0	0	0	0	0.0211668	0	0	0	0.0418273	0	0	0.0288949	0
22740	ENSG00000213083.3	AC010731.6	0	0	0	0	0	0	0	0	0	0	0	0	0	0	0	0	0	0	0	0	0	0	0	0	0	0	0	0	0	0	0	0	0	0	0	0	0	0
29539	ENSG00000228414.2	AC010733.4	0	0.521583	0	0	0	0	0.0682595	0	0.0395278	0	0	0	0	0	0	0	0	0	0	0.0704518	0	0	0	0	0	0	0	0	0	0.0561777	0	0	0	0	0	0	0	0
32630	ENSG00000232713.2	AC010733.5	2.44	0	1.19266	0.633695	0.541445	0.279761	0.359064	1.43662	0.347271	0.376922	0	0.292605	0	0.254891	0.796686	0.290451	0.872019	0.712416	0	1.17399	1.45581	0.767454	0.490916	0.967188	0.991955	0	0.384567	0	0	0.483269	0.778265	1.00754	0.550287	0.5844	0.123069	0.259001	0.268424	0.720003
35766	ENSG00000237024.1	AC010733.7	0	0	0	0	0	0	0	0	0	0	0	0	0	0	0	0	0	0	0	0	0	0	0	0	0	0	0	0	0	0	0	0	0	0	0	0	0	0
24924	ENSG00000221372.1	AC010739.1	0	0	0	0	0	0	0	0	0	0	0	0	0	0	0	0	0	0	0	0	0	0	0	0	0	0	0	0	0	0	0	0	0	0	0	0	0	0
36533	ENSG00000238065.1	AC010740.1	0	0	0	0	0	0	0	0	0.0290736	0	0	0	0	0	0	0	0	0.0627036	0	0	0	0	0	0	0	0	0	0	0	0	0	0	0	0	0	0	0	0
32511	ENSG00000232548.1	AC010744.1	0	0	0	0	0	0	0	0	0	0	0	0	0	0	0	0	0	0	0	0	0	0	0	0	0	0	0	0	0	0	0	0	0	0	0	0	0	0
27826	ENSG00000226041.1	AC010745.1	0	0	0	0	0	0	0	0	0	0	0	0	0	0	0	0	0	0	0	0	0	0	0	0	0	0	0.0606154	0	0	0	0	0	0	0	0	0	0	0
29860	ENSG00000228876.1	AC010745.2	0	0	0	0	0.105139	0	0	0	0.0254712	0	0.219865	0	0	0	0	0	0.0372842	0	0	0.0467023	0	0	0	0	0.155184	0	0	0	0	0.0727163	0	0.109609	0	0	0	0	0	0.0707973
31593	ENSG00000231266.1	AC010745.3	0	0	0	0	0	0	0	0	0	0	0	0	0	0	0	0	0	0	0	0	0	0	0	0	0	0	0	0	0	0	0	0	0	0	0	0	0	0
32432	ENSG00000232444.1	AC010745.4	0	0	0	0	0	0.0695329	0	0	0.0511125	0	0	0	0	0	0.042769	0	0	0	0	0	0	0	0	0	0.0750707	0	0	0	0	0	0	0	0	0	0	0	0	0
27781	ENSG00000225979.1	AC010746.3	0	0	0	0	0	0	0	0	0.117478	0	0	0	0	0	0	0	0	0	0	0	0	0	0	0	0	0	0	0	0	0	0.168138	0	0	0	0	0	0.116793	0
36355	ENSG00000237824.2	AC010747.2	0	0	0	0	0	0	0	0	0	0	0	0	0	0	0	0	0	0	0	0	0.226723	0	0	0	0	0	0	0	0	0	0	0	0	0	0	0	0	0
24941	ENSG00000221389.1	AC010754.1	0	0	0	0	0	0	0	0	0	0	0	0	0	0	0	0	0	0	0	0	0	0	0	0	0	0	0	0	0	0	0	0	0	0	0	0	0	0
54694	ENSG00000269182.1	AC010760.1	0	0	0	0	0	0	0	0	0	0	0	0	0	0	0	0	0	0	0	0	0	0	0	0	0	0	0	0	0	0	0	0	0	0	0	0	0	0
52480	ENSG00000265840.1	AC010761.10	3.48164	3.49405	6.3234	5.67085	4.4835	4.95215	4.7255	5.29179	6.18046	3.79438	12.7055	13.988	18.4922	10.059	7.02759	12.2105	5.84609	5.31157	9.38621	5.1431	6.18819	6.06686	9.92896	5.69346	8.52327	0	6.99817	17.2136	16.0844	3.40404	5.16208	5.8855	4.95153	4.78765	3.93625	14.761	3.4513	4.92232
52003	ENSG00000265205.1	AC010761.13	0	0	0	0	0.358047	0.528159	0.304517	0	0.336983	0.451106	0	0.23652	0	0.198755	0.637398	0	0.715535	0.230775	0	0.603528	0.51695	0	0	0	0.333028	0	0	0	0	0.0783874	0.475903	0	0.259713	0.372038	0	0.209498	0.446513	0
54013	ENSG00000267729.1	AC010761.14	0	0	0	0	0	0	0	0	0	0	0	0	0	0	0	0	0	0	0	0	0	0	0	0	0	0	0	0	0	0	0	0	0	0	0	0	0	0
51900	ENSG00000265073.1	AC010761.6	0	0	0.61845	3.40416	2.30289	2.75887	1.46831	0.750632	1.93136	2.73565	0.689361	3.79465	4.26156	4.12163	2.20448	2.72104	2.36942	2.55459	3.89074	3.62104	5.32554	3.17501	1.49555	2.10089	1.92207	0	2.24183	5.55802	0	1.8023	1.80986	2.26323	1.72931	1.76764	2.0842	2.78621	1.87295	2.51824
51524	ENSG00000264577.1	AC010761.8	11.7877	7.10644	2.22851	1.40475	1.93991	2.20387	1.95358	3.27881	1.45471	1.59479	3.99042	2.76641	1.23519	2.60245	1.7789	3.06152	1.58937	0.710615	1.33996	1.06423	2.33748	2.82149	2.696	2.08663	2.71005	2.58053	1.69283	3.15201	2.28816	1.48699	1.38784	1.40639	2.26965	2.36215	2.76859	1.73678	2.01005	1.91649
52200	ENSG00000265474.1	AC010761.9	0	0	0	0.923838	1.42375	1.39901	0.958608	0.7583	0.77229	1.19557	1.87288	3.99035	3.73557	1.44563	0.653343	1.46665	0.991598	0.494263	1.22122	1.51288	3.01057	1.45546	0.945627	0.607632	0.987958	0	0.908189	0	0	0.607753	1.23011	0.828685	0.432344	1.5832	0.647926	2.36351	0.930603	1.5318
42720	ENSG00000251879.2	AC010874.1	0	0	0	0	0	0	0	0	0	0	0	0	0	0	0	0	0	0	0	0	0	0	0	0	0	0	0	0	0	0	0	0	0	0	0	0	0	0
54733	ENSG00000269291.1	AC010877.1	0	0	0	0	0	0	0	0	0	0	0	0	0	0	0	0	0	0	0	0	0	0	0	0	0	0	0	0	0	0	0	0	0	0	0	0	0	0
27367	ENSG00000225402.1	AC010878.3	0	0	0	0	0	0	0	0	0	0	0	0	0	0	0	0	0	0	0	0	0	0.114786	0	0	0	0	0	0	0	0	0	0	0	0	0	0	0	0
26632	ENSG00000224400.1	AC010880.1	0	0	0	0	0	0	0	0	0	0	0	0	0	0	0	0	0	0	0	0	0	0	0	0	0	0	0	0	0	0	0	0	0.110097	0	0	0	0	0
34256	ENSG00000234936.1	AC010883.5	0	0	1.12442	0	1.30442	0.781375	1.27927	1.04374	0.871466	1.06151	0	0.26668	1.67548	0.938703	0.607343	1.61821	1.19521	0.453954	1.81256	0.880298	1.61974	1.0694	1.83732	2.1138	0.741828	0	0.979972	2.24752	0	0.363038	0.73383	0.55143	0.838984	0.770903	0.588007	0.753315	0.50438	0.877305
26711	ENSG00000224509.1	AC010884.1	1.24767	1.21928	1.65562	0	0	0	0.385048	0.258554	0.0947239	0	0	0	0	0.182394	0.162767	0.432503	0.0688143	0.184955	1.4343	0.169106	0	0.547276	0.705369	0.466164	0.287109	0	0.282763	0	0	0.267291	0.13516	0.202945	0.148069	0.0798746	0.250726	0	0.283439	0.263258
50827	ENSG00000263685.1	AC010884.2	0	0	0	0	0	0	0	0	0	0	0	0	0	0	0	0	0	0	0	0	0	0	0	0	0	0	0	0	0	0	0	0	0	0	0	0	0	0
26646	ENSG00000224414.1	AC010886.2	0	0	0	0	0	0	0.0150345	0	0.00547869	0.016379	0	0	0	0	0	0	0.00799984	0	0	0	0	0	0	0	0	0	0	0	0	0.00783757	0	0	0	0	0	0	0	0
42695	ENSG00000251849.1	AC010887.1	0	0	0	0	0	0	0	0	0	0	0	0	0	0	0	0	0	0	0	0	0	0	0	0	0	0	0	0	0	0	0	0	0	0	0	0	0	0
28493	ENSG00000226953.3	AC010890.1	2.44974	1.65349	0.674444	0.58361	0.459235	0.949587	0.241533	0.537167	0.633204	0.535116	0.755842	0.471195	0	0.173388	0.201033	0	0.4281	0.597313	0	0.316238	0.341135	0	1.00393	1.29719	0.231432	0	0.173234	0	0	0.546528	0.715499	0.817644	0.269478	0.2113	0.611206	0	0.677435	0.122215
29514	ENSG00000228379.1	AC010891.2	0	0	0	0	0	0	0	0	0	0	0	0	0	0	0	0	0	0	0	0	0	0	0	0	0	0	0	0	0	0	0	0	0	0	0	0	0	0
28418	ENSG00000226853.2	AC010894.3	2.8495	1.46326	1.03604	1.37865	1.72423	1.78005	1.68466	2.72724	1.84946	2.31848	3.26414	2.28631	2.34713	2.78006	1.27075	3.11368	2.06639	2.74338	4.79877	1.18594	1.55947	1.07653	5.85348	2.08494	2.34815	0	2.56797	4.42052	0	1.70499	1.33762	1.05952	1.53685	1.76633	1.77164	0.957876	1.45596	1.19345
15026	ENSG00000179997.7	AC010894.4	0	0	0	0	0	0	0	0	0	0	0	0	0	0	0	0	0	0	0	0	0	0	0	0	0	0	0	0	0	0	0	0	0	0	0	0	0	0
36337	ENSG00000237798.1	AC010894.5	0	0	0	0	0	0	0	0	0	0	0	0	0	0	0	0	0	0	0	0	0	0	0	0	0	0	0	0	0	0	0.122789	0	0	0	0	0	0	0
32460	ENSG00000232479.2	AC010900.2	0	0	0	0	0.0413762	0.0845419	0.0420834	0	0.0320227	0.0593053	0	0	0	0.0392113	0.0353194	0	0.0151954	0.018842	0	0.0366516	0	0	0	0.0511823	0.0934764	0	0	0	0	0.0590297	0.0300214	0.04491	0.0166305	0.0706429	0.0185095	0	0.0204294	0
23123	ENSG00000213774.3	AC010904.1	0	0	0	0	0.127201	0	0	0	0	0	0	0	0	0	0	0	0	0	0	0	0	0	0	0	0	0	0	0	0	0	0	0	0	0	0	0	0	0
36014	ENSG00000237370.1	AC010907.2	0	0	0	0	0	0	0	0	0	0	0	0	0	0	0.0401868	0	0	0	0	0	0	0	0	0	0	0	0	0	0	0	0	0	0	0	0	0	0	0
26830	ENSG00000224661.1	AC010907.5	0	0	0	0	0.0337294	0	0	0	0	0	0	0	0	0	0	0	0.158236	0	0	0.309057	0.10195	0	0	0	0	0	0	0.288522	0	0.0382892	0	0	0	0	0	0	0	0
43632	ENSG00000253011.1	AC010928.1	0	0	0	0	0	0	0	0	0	0	0	0	0	0	0	0	0	0	0	0	0	0	0	0	0	0	0	0	0	0	0	0	0	0	0	0	0	0
24684	ENSG00000221030.1	AC010930.1	0	0	0	0	0	0	0	0	0	0	0	0	0	0	0	0	0	0	0	0	0	0	0	0	0	0	0	0	0	0	0	0	0	0	0	0	0	0
32600	ENSG00000232668.1	AC010967.1	0	0	0	0	0	0	0	0	0	0	0	0	0	0	0	0	0	0	0	0	0	0	0	0	0	0	0	0	0	0	0	0	0	0	0	0	0	0
29262	ENSG00000228033.1	AC010967.2	0	1.57699	0.935891	0	0	0.0909832	0.0747055	0	0	0	0	0.308019	0.643852	0	0.118565	0	0.0919687	0	0	0	0	0	0	0	0	0	0	0	0	0	0	0	0	0	0	0	0	0
32551	ENSG00000232604.1	AC010967.3	0	0	0	0	0	0	0	0	0	0	0	0	0	0	0	0	0	0	0	0	0	0	0	0	0	0	0	0	0	0	0	0	0	0	0	0	0	0
17081	ENSG00000188525.3	AC010969.1	0	0	0	0	0	0	0	0	0	0	0	0	0	0	0	0	0	0	0	0	0.0281582	0	0	0	0.0186691	0	0	0	0	0	0	0	0	0	0	0	0	0
42790	ENSG00000251966.2	AC010970.1	0	0	0	0	0	0	0	0	0	0	0	0	0	0	0	0	0	0	0	0	0	0	0	0	0	0	0	0	0	0	0	0	0	0	0	0	0	0
27678	ENSG00000225840.1	AC010970.2	0	0	0	0	0	0	0	0	0	0	0	0	0	0	0	0	0	0	0	0	0	0	0	0	0	0	0	0	0	0	0	0	0	0	0	0	0	0
34076	ENSG00000234686.1	AC010971.1	0	0	0	0	0	0	0	0	0	0	0	0	0	0	0	0	0	0	0	0	0	0	0	0	0	0	0	0	0	0	0	0	0	0	0	0	0	0
30707	ENSG00000230065.1	AC010974.3	0	0	0	0	0	0	0	0.412068	0	0	0	0	0	0	0	0	0.221914	0	0	0	0	0.4589	0	0	0	0	0	0	0	0	0	0	0	0	0	0	0	0.216236
30211	ENSG00000229385.1	AC010975.1	0	0	0.251205	0	0.128684	0.129073	0.0423457	0	0.0927134	0	0	0	0	0	0	0	0.0445609	0	0	0	0	0	0	0	0.188621	0	0.0611774	0	0	0.0882578	0	0.0689952	0.193525	0.0528207	0.053562	0	0.121593	0
30836	ENSG00000230237.1	AC010975.2	0	0	0	0	0	0	0	0	0	0	0	0	0	0	0	0	0	0	0	0	0	0	0	0	0	0	0	0	0	0	0	0	0	0	0	0	0	0
31927	ENSG00000231731.3	AC010976.2	0	0	0.49646	0.707039	0.766366	0.801873	0.292497	0.152903	0.340108	0.53047	0	0	0	0	0.48243	0	0.753207	0.219661	0	0.362033	0.969484	0.328782	0.641595	0.834632	0.810691	0	0.3445	0.372373	0	1.2483	0.691831	0.22932	0.711057	0.454161	0.23703	0.106078	0.606894	0.454841
36289	ENSG00000237732.5	AC010980.2	1.46695	2.47955	4.79712	0.46195	1.98527	1.71387	1.17105	0.508025	1.73773	0.715003	1.00948	0.933783	1.44473	2.12087	0.633156	1.09495	3.2922	0.0622402	0	0.731214	0.531572	0.703777	1.94215	1.82519	1.32902	0	0.528087	1.33058	0	2.17702	1.8505	2.74342	1.7022	1.46481	1.70014	0.974892	3.07421	1.86772
33726	ENSG00000234199.2	AC010982.1	0	0	0	0	0.0317279	0	0	0	0	0.126088	0	0	0	0	0	0	0	0	0	0	0	0	0	0	0	0	0	0	0	0.0374964	0	0	0.0440142	0	0	0	0	0
34484	ENSG00000235242.1	AC010982.2	0	0	0	0	0	0	0	0	0	0	0	0	0	0	0	0	0	0	0	0	0	0	0	0	0	0	0	0	0	0	0	0	0	0	0	0	0	0
34343	ENSG00000235056.1	AC010983.1	0	0	0	0	0	0	0	0	0	0	0	0	0	0	0	0	0	0	0	0	0	0	0	0	0	0	0	0	0	0	0	0	0	0	0	0	0	0
31149	ENSG00000230646.1	AC010984.3	0	0	0.960844	0.746808	1.16194	0.918404	0.129142	0	0.069655	0	0	0	0.152526	0.139379	0.157981	0	0.0585177	0.0328083	0	0.065591	0.233223	0.10876	0.143457	0.277879	0.603558	0	0.14941	0	0	0.372677	0.0555619	0.122911	0.0340021	0.138102	0.311593	0	0.306518	0.0567107
25891	ENSG00000223349.1	AC010984.4	0	0.269248	0.343648	0.463673	0.824208	0.748143	0.115115	0	0.203412	0	0	0	0	0.184895	0.18443	0	0.104495	0.0851101	0	0.174129	0.137016	0	0	0.0824765	0.293187	0	0.0997924	0	0	0.453893	0.198381	0.036604	0.0908485	0.0921214	0.104466	0.0670865	0.135916	0.602794
34665	ENSG00000235495.1	AC010987.5	0	0	0	0	0	0	0	0	0	0	0	0	0	0	0	0	0	0	0	0	0	0	0	0	0	0	0	0	0	0	0	0	0	0	0	0	0	0
35757	ENSG00000237013.1	AC010987.6	0	0	0	0	0	0	0	0	0	0	0	0	0	0	0	0	0.040766	0	0	0	0	0	0	0	0	0	0	0	0	0	0	0.061743	0	0	0	0	0	0
25582	ENSG00000222586.1	AC010999.1	0	0	0	0	0	0	0	0	0	0	0	0	0	0	0	0	0	0	0	0	0	0	0	0	0	0	0	0	0	0	0	0	0	0	0	0	0	0
51294	ENSG00000264277.1	AC011073.1	0	0	0	0	0	0	0	0	0	0	0	0	0	0	0	0	0	0	0	0	0	0	0	0	0	0	0	0	0	0	0	0	0	0	0	0	0	0
27499	ENSG00000225582.1	AC011193.1	0	0	0	0	0	0	0	0	0	0	0	0	0	0	0	0	0	0	0	0	0	0	0	0	0	0	0	0	0	0	0	0	0	0	0	0	0	0
34681	ENSG00000235518.2	AC011196.3	0	0	0	0	0	0	0	0	0	0	0	0	0	0	0	0	0	0	0	0	0	0	0	0	0	0	0	0	0	0	0	0	0	0	0	0	0	0
27259	ENSG00000225253.1	AC011225.1	0	0	0	0	0	0	0	0	0	0	0	0	0	0	0	0	0	0.342901	0	0	0	0	0	0	0	0	0	0	0	0	0	0.183324	0	0	0	0	0	0
32182	ENSG00000232089.1	AC011233.2	0	0	0	0	0	0	0	0	0	0	0	0	0	0	0	0	0	0	0	0	0	0	0	0	0	0	0	0	0	0	0	0	0	0	0	0	0	0
26609	ENSG00000224361.1	AC011239.1	0	0	0	0	0	0	0.0487687	0	0.233814	0	0	0.155732	0	0	0	0	0	0.557161	0	0.0620169	0.152242	0	0	0	0	0	0	0	0	0	0	0.0784183	0	0	0	0	0.356687	0
30431	ENSG00000229695.1	AC011242.5	0	0	0	0	0	0	0	0	0	0	0	0	0	0	0	0	0	0.0279782	0	0	0	0	0.106163	0.0710501	0	0	0	0	0	0	0	0	0	0	0	0	0	0
26109	ENSG00000223658.5	AC011242.6	0.900117	1.09273	0.507799	0.835568	0.836365	0.82578	0.754659	0.899647	0.735955	0	0	0.092195	1.34396	0.862792	0.682139	1.01466	0.499934	0	0	0.0355936	0.227366	0	0	0.0803953	0.201096	0	0.0940214	0	0	0.165048	0.135912	0.0415552	0.410218	0.608704	0.204121	0.148752	0.21764	0.29513
25940	ENSG00000223430.1	AC011243.1	0	0	0	0	0	0	0	0	0.0681865	0	0	0	0	0	0	0	0	0	0	0	0	0	0	0	0	0	0	0	0	0	0	0	0	0	0	0	0	0
34731	ENSG00000235586.1	AC011247.3	0	0	0	0	0.591549	0	0.335577	1.2322	0.283752	0	0	1.01778	0	0.89722	0	0	0	0.438161	0	0	0	0	0	1.12012	0.728466	0	0	0	0	0.359619	0.724334	0	0.460591	0	0	1.08063	0.545182	0.782394
35392	ENSG00000236510.1	AC011284.3	0	0	0	0	0.0256851	0	0	0	0.0200866	0	0	0	0	0	0.0679943	0	0	0	0	0	0	0	0.134545	0	0.114126	0	0	0	0	0.0271522	0	0	0	0.0330761	0	0	0.0373429	0
32347	ENSG00000232328.1	AC011286.1	0	0	0	0	0.0331041	0	0.0851264	0	0	0	0	0	0	0	0.0410421	0	0.0688556	0	0	0	0	0	0	0	0	0	0	0	0	0	0	0.0506153	0	0.0406488	0	0	0	0.0649891
30372	ENSG00000229618.1	AC011288.2	0	0	0	0	0.2253	0.179392	0.115361	0	0.087476	0.245951	0	0	0	0	0.206088	0	0.127907	0.154749	0	0.153562	0.382723	0	0	0.648296	0	0	0	0	0	0.0621749	0.125384	0	0.213442	0.0758573	0.163228	0.16261	0.0868648	0.368115
28661	ENSG00000227172.2	AC011290.4	0	0	0	0	0	0.0927049	0	0	0	0	0	0	0	0	0	0	0.095655	0	0	0	0	0	0	0	0	0	0	0.766101	0	0	0.19174	0	0.104868	0	0.119227	0	0	0
35026	ENSG00000236015.1	AC011290.5	0	0.300037	0.22389	0.517794	1.24471	1.54857	1.40493	0.265877	0.602467	0.522406	0	0.114727	0	0.0984339	1.36281	0.115541	0.632279	0.653946	0.729187	1.00569	1.48626	1.33035	1.1535	1.2649	1.62699	0	0.458033	0.842597	2.45181	1.11175	0.757628	0.228516	0.90097	1.86434	0.919771	0.196809	0.974328	1.48238
51969	ENSG00000265161.1	AC011293.1	0	0	0	0	0	0	0	0	0	0	0	0	0	0	0	0	0	0	0	0	0	0	0	0	0	0	0	0	0	0	0	0	0	0	0	0	0	0
33240	ENSG00000233539.2	AC011294.3	0	0	0	0.103477	0.0264951	0.057999	0.0256981	0	0	0	0	0.0428174	0	0.0361538	0.0500235	0	0	0	0	0	0.0876372	0	0	0.102045	0	0	0.0384818	0.10259	0	0.0277607	0.056116	0.0408	0.0591115	0.0548296	0.0325544	0	0.0182182	0.0484436
54530	ENSG00000268822.1	AC011298.1	0	0	0	0	0.477489	0	0	0	0	0	0	0	0	0.725843	0	0	0.298441	0	0	0	0	0	0	0	0	0	0	0	0	0	0	0	0	0	0	0	0.451328	0
24421	ENSG00000219159.3	AC011298.2	0.211514	0.616612	0	0.233711	0.647808	0.47424	0.589525	0	0.173953	0.324666	0.931443	0.556512	0.438264	0.432274	0.207978	0.773207	0.119462	0.00762401	0	0.44264	0.58581	0.0773798	0.117817	0.0775109	0.531581	0	0.345781	1.22579	3.70562	0.138882	0.288929	0.295865	0.19256	0.143607	0.120553	0.259199	0.35309	0.554812
30511	ENSG00000229805.1	AC011306.1	0	0	0	0	0	0	0	0	0	0	0	0	0	0	0	0	0	0	0	0	0	0	0	0	0	0	0	0	0	0	0	0	0	0	0	0	0	0
28309	ENSG00000226702.1	AC011306.2	18.7967	14.9053	4.6081	0.263956	1.90963	2.29658	1.10425	1.59759	6.2375	0.215019	0.398466	0.112079	0	1.022	0.0435484	4.58744	3.83923	0.993216	0	0.920238	0.12333	0.148543	1.34396	0.507984	2.72737	0	10.1821	0	0	1.68401	0.976542	0.61863	7.54618	1.96601	2.18957	0.444911	0.991299	0.914208
54546	ENSG00000268857.1	AC011308.1	0	0	0	0	0	0	0	0	0	0	0	0	0	0	0	0	0	0	0	0	0	0	0	0	0	0	0	0	0	0	0	0	0	0	0	0	0	0
51661	ENSG00000264749.1	AC011313.1	0	0	0	0	0	0	0	0	0	0	0	0	0	0	0	0	0	0	0	0	0	0	0	0	0	0	0	0	0	0	0	0	0	0	0	0	0	0
33203	ENSG00000233487.6	AC011322.1	0	0	0.186175	0.284716	0.0805046	0.350428	0.244534	0	0.259257	0.235517	0	0	0	0.13879	0.0936211	0	0.240862	0	0	0.102846	0.239827	0.229206	0	0	0.0591966	0	0.259599	0	0	0.110122	0	0	0.183293	0.229063	0.0730206	0	0.0390895	0.159402
41272	ENSG00000249839.1	AC011330.5	0.117242	0.287391	1.08163	1.93342	2.21023	2.1605	1.73247	0.246531	1.62183	1.70066	0.438664	0.737475	1.34897	1.43667	1.60775	0.333768	1.62981	2.18558	2.59233	2.63658	3.13331	1.36694	1.76504	1.5985	2.60552	1.08854	1.72565	1.44447	1.40361	1.68317	2.13756	1.78857	1.88535	2.12132	1.57488	0.803782	2.3225	2.66857
26843	ENSG00000224677.1	AC011330.6	0	0	0	0	1.53316	0	1.82044	0	3.26453	3.23204	0	0	0	0	0	0	3.82908	0	0	2.18924	0	0	0	0	0	0	0	0	0	1.99219	0	0	2.93586	0	0	0	0	4.87037
43894	ENSG00000253311.1	AC011343.1	0	0	0	0	0	0.00480988	0	0	0.00334912	0	0	0	0	0	0.00605358	0	0	0.00690257	0	0	0	0	0	0	0	0	0	0	0	0.00979856	0	0	0.0103918	0	0	0	0	0
52509	ENSG00000265875.1	AC011357.1	0	0	0	0	0	0	0	0	0	0	0	0	0	0	0	0	0	0	0	0	0	0	0	0	0	0	0	0	0	0	0	0	0	0	0	0	0	0
37440	ENSG00000239192.1	AC011363.1	0	0	0	0	0	0	0	0	0	0	0	0	0	0	0	0	0	0	0	0	0	0	0	0	0	0	0	0	0	0	0	0	0	0	0	0	0	0
44598	ENSG00000254106.1	AC011366.3	0	0	0	0	0	0	0	0	0	0	0	0	0	0	0	0	0	0	0	0	0	0	0	0	0	0	0	0	0	0	0	0	0	0	0	0	0.0783579	0
51759	ENSG00000264890.1	AC011379.1	0	0	0	0	0	0	0	0	0	0	0	0	0	0	0	0	0	0	0	0	0	0	0	0	0	0	0	0	0	0	0	0	0	0	0	0	0	0
17961	ENSG00000197830.2	AC011385.1	0	0.182396	0	0.0744512	0.11994	0.163672	0.0807784	0	0.117596	0.0432667	0	0	0	0	0.125902	0	0.0641983	0.0579479	0	0.0540398	0	0.0886152	0.11314	0.0738276	0.177239	0	0.0584451	0.176789	0	0.0418663	0.085059	0.0317065	0.0453268	0.224323	0.0776454	0	0.1156	0.040267
32211	ENSG00000232129.1	AC011385.2	0	0	0	0	0.436657	0	0	0	0	0	0	0	0	0	0.580674	0	0	0	0	0	0	0	0	0	0	0	0	0	0	0	0	0	0	0	0	0	0	0
40526	ENSG00000248696.1	AC011406.2	0	0	0	0	0	0	0	0	0	0	0	0	0	0	0	0	0	0	0	0	0	0	0	0	0	0	0	0	0	0	0	0	0	0	0	0	0	0
24046	ENSG00000216127.1	AC011407.1	0	0	0	0	0	0	0	0	0	0	0	0	0	0	0	0	0	0	0	0	0	0	0	0	0	0	0	0	0	0	0	0	0	0	0	0	0	0
51316	ENSG00000264303.1	AC011410.1	0	0	0	0	0	0	0	0	0	0	0	0	0	0	0	0	0	0	0	0	0	0	0	0	0	0	0	0	0	0	0	0	0	0	0	0	0	0
51927	ENSG00000265104.1	AC011416.1	0	0	0	0	0	0	0	0	0	0	0	0	0	0	0	0	0	0	0	0	0	0	0	0	0	0	0	0	0	0	0	0	0	0	0	0	0	0
26017	ENSG00000223539.4	AC011431.1	0	0	0	0	0	0	0	0	0	0	0	0	0	0	0	0	0	0	0	0	0	0	0	0	0	0	0	0	0	0	0	0	0	0	0	0	0	0
50950	ENSG00000263840.1	AC011431.2	0	0	0	0	0	0	0	0	0	0	0	0	0	0	0	0	0	0	0	0	0	0	0	0	0	0	0	0	0	0	0	0	0	0	0	0	0	0
51864	ENSG00000265023.1	AC011450.1	0	0	0	0	0	0	0	0	0	0	0	0	0	0	0	0	0	0	0	0	0	0	0	0	0	0	0	0	0	0	0	0	0	0	0	0	0	0
52276	ENSG00000265569.1	AC011453.1	0	0	0	0	0	0	0	0	0	0	0	0	0	0	0	0	0	0	0	0	0	0	0	0	0	0	0	0	0	0	0	0	0	0	0	0	0	0
25033	ENSG00000221504.1	AC011456.1	0	0	0	0	0	0	0	0	0	0	0	0	0	0	0	0	0	0	0	0	0	0	0	0	0	0	0	0	0	0	0	0	0	0	0	0	0	0
24839	ENSG00000221258.1	AC011465.1	0	0	0	0	0	0	0	0	0	0	0	0	0	0	0	0	0	0	0	0	0	0	0	0	0	0	0	0	0	0	0	0	0	0	0	0	0	0
25243	ENSG00000221790.1	AC011467.1	0	0	0	0	0	0	0	0	0	0	0	0	0	0	0	0	0	0	0	0	0	0	0	0	0	0	0	0	0	0	0	0	0	0	0	0	0	0
27875	ENSG00000226104.1	AC011475.1	0	0	0	0	0	0	0	0	0	0	0	0	0	0	0	0	0	0	0	0	0	0	0	0	0	0	0	0	0	0	0	0	0	0	0	0	0	0
52101	ENSG00000265339.1	AC011477.1	0	0	0	0	0	0	0	0	0	0	0	0	0	0	0	0	0	0	0	0	0	0	0	0	0	0	0	0	0	0	0	0	0	0	0	0	0	0
25803	ENSG00000223148.1	AC011478.1	0	0	0	0	0	0	0	0	0	0	0	0	0	0	0	0	0	0	0	0	0	0	0	0	0	0	0	0	0	0	0	0	0	0	0	0	0	0
20464	ENSG00000204850.3	AC011484.1	1.18673	1.07191	2.90936	1.88927	1.47315	1.40131	3.40293	8.94034	3.12611	2.26382	1.63742	5.16322	5.27601	6.38444	1.30571	7.29717	2.04669	1.99643	3.24045	2.80921	0.967137	2.66979	2.5459	3.60315	1.74093	0	5.71037	0.71383	0	3.09122	3.39838	6.60271	3.15207	3.70967	2.12695	5.75096	3.45944	1.38345
24611	ENSG00000220693.2	AC011498.1	0	0	0	0	0	0.0133201	0	0	0	0.0277298	0	0	0	0	0.0155005	0	0.0279742	0	0	0	0.0828796	0	0	0	0.0281964	0	0	0	0	0	0	0	0	0.0330025	0	0	0	0
51069	ENSG00000263995.1	AC011499.1	0	0	0	0	0	0	0	0	0	0	0	0	0	0	0	0	0	0	0	0	0	0	0	0	0	0	0	0	0	0	0	0	0	0	0	0	0	0
23191	ENSG00000213922.1	AC011500.1	0	0	0	0	0.0661636	0	0	0	0.0535164	0	0	0	0	0	0	0	0	0	0	0	0	0	0	0	0	0	0	0	0	0	0	0	0	0	0	0	0	0
54533	ENSG00000268833.1	AC011513.4	0	0	0	0	0	0	0	0	0	0	0	0	0	0	0	0	0	0	0	0	0	0	0	0	0	0	0	0	0	0	0	0	0	0	0	0	0	0
27344	ENSG00000225370.1	AC011515.2	0	0	0	0	0	0	0	0	0	0	0	0	0	0	0	0	0	0	0	0	0	0	0	0	0	0	0	0	0	0	0	0	0	0	0	0	0	0
54958	ENSG00000269796.1	AC011516.1	0	0	0	0	0	0	0	0	0	0	0	0	0	0	0	0	0	0	0	0	0	0	0	0	0	0	0	0	0	0	0	0	0	0	0	0	0	0
54180	ENSG00000268038.1	AC011516.2	0	0	0	0	0	0	0	0	0	0	0	0	0	0	0	0	0	0	0	0	0	0	0	0	0	0	0	0	0	0	0	0	0	0	0	0	0	0
53548	ENSG00000267204.1	AC011518.1	0	0	0	0	0	0	0	0	0	0	0	0	0	0	0	0	0	0	0	0	0	0	0	0	0	0	0	0	0	0	0	0	0	0	0	0	0.0122356	0
53482	ENSG00000267133.1	AC011518.2	0	0	0	0	0	0	0	0	0	0	0	0	0	0	0	0.208107	0	0	0	0	0	0	0	0	0	0	0	0	0	0	0	0	0	0	0	0	0	0
54154	ENSG00000267968.1	AC011523.2	0	0	0	0	0.0764505	0	0.0827745	0	0.133348	0	0	0	0	0	0	0	0.0910418	0	0	0	0	0	0	0	0.178986	0	0	0	0	0	0	0	0	0	0	0	0	0
53833	ENSG00000267528.1	AC011524.1	0	0	0	0	0.0526952	0	0.052763	0	0.0418608	0	0	0.344958	0	0	0	0	0	0	0	0	0	0	0	0	0	0	0	0	0	0	0	0	0	0	0.072938	0	0	0
53384	ENSG00000267027.1	AC011524.2	0	0	0	0	0	0	0	0	0	0	0	0	0	0	0	0	0	0	0	0	0	0	0	0	0	0	0	0	0	0	0	0	0	0	0	0	0	0
53579	ENSG00000267240.1	AC011524.3	0	0	0	0	0	0	0	0	0	0	0	0	0	0	0	0	0	0	0	0	0	0	0	0	0	0	0	0	0	0	0	0	0	0	0	0	0	0
49855	ENSG00000261400.1	AC011525.2	0	0	0	0	0	0	0	0	0	0	0	0	0	0	0	0	0	0	0	0	0	0	0	0	0	0	0	0	0	0	0	0	0	0.00516304	0	0	0.00599323	0
53779	ENSG00000267465.2	AC011525.4	0	0	0	0	0	0	0	0	0	0	0	0	0	0	0	0	0	0	0	0	0	0	0	0	0	0	0	0	0	0	0	0	0	0	0	0	0	0
53458	ENSG00000267107.2	AC011526.1	0	0	0.167962	0	0	0.0222688	0.0293082	0	0.0104962	0.111968	0	0	0.188848	0.245916	0.13166	0.165987	0.0920686	0	0	0.0785705	0.296339	0	0	0.0271796	0.0160192	0	0	0	0	0.0269634	0.0154206	0.0895938	0.0270473	0.0178073	0.0342796	0.0193253	0.147294	0.0284449
54358	ENSG00000268434.1	AC011530.4	1.18e-06	4.04e-94	2.71e-86	1.41e-66	0.554418	0.564483	0.23297	2.43147	0.76713	0.706279	3.48e-47	1.39679	1.19327	1.00344	0.428341	0.651729	0.38299	0.304995	6.05e-40	0.229348	2.33e-169	3.51e-138	1.08e-140	0.278927	0.321952	0	0.707591	0.994947	6.15023	0.760714	0.545394	0.584513	0.734107	0.735009	0.591955	0.425667	0.105669	0.309431
54353	ENSG00000268423.1	AC011551.3	0	0.702937	0	0	0.073638	0.153899	0	0.23018	0.112088	0.445592	0	0.236762	0.49934	0	0	0.238309	0	0.101886	0	0.09813	0	0	0	0	0	0	0.110385	0	0	0	0.163283	0.246898	0	0	0.086348	0	0.303432	0
53377	ENSG00000267020.1	AC011558.5	10.8071	34.8695	80.9895	81.2573	80.2459	90.8153	73.58	48.8317	73.8425	99.8664	84.5958	172.726	191.378	117.353	98.8494	127.86	49.1177	35.3719	10.7415	69.9768	48.6764	72.5943	59.2911	71.9214	43.6079	13.0483	80.5039	189.778	10.5933	63.5325	95.8004	148.941	68.6208	80.2509	86.2355	265.999	47.812	34.5191
50831	ENSG00000263690.1	AC011591.1	0	0	0	0	0	0	0	0	0	0	0	0	0	0	0	0	0	0	0	0	0	0	0	0	0	0	0	0	0	0	0	0	0	0	0	0	0	0
25944	ENSG00000223436.1	AC011625.1	0	0	0	0	0.0427435	0	0.134909	0.175363	0	0	0	0	0	0	0	0	0.0489915	0	0	0.0575874	0	0	0	0	0	0	0	0	0	0	0	0	0.109879	0	0.122693	0	0	0
42897	ENSG00000252093.1	AC011626.1	0	0	0	0	0	0	0	0	0	0	0	0	0	0	0	0	0	0	0	0	0	0	0	0	0	0	0	0	0	0	0	0	0	0	0	0	0	0
48150	ENSG00000259252.1	AC011648.1	0	0	0	0	0	0	0	0	0	0	0	0	0	0	0	0	0	0	0	0	0	0	0	0	0	0	0	0	0	0.0678035	0	0	0	0	0	0	0	0
52016	ENSG00000265219.1	AC011652.1	0	0	0	0	0	0	0	0	0	0	0	0	0	0	0	0	0	0	0	0	0	0	0	0	0	0	0	0	0	0	0	0	0	0	0	0	0	0
52664	ENSG00000266096.1	AC011652.2	0	0	0	0	0	0	0	0	0	0	0	0	0	0	0	0	0	0	0	0	0	0	0	0	0	0	0	0	0	0	0	0	0	0	0	0	0	0
24100	ENSG00000216522.3	AC011718.1	0	0.736251	0	2.62713	0.215127	0.258455	0.682075	0.307362	0.228545	0.86548	0	1.19415	0.99799	0.810766	2.72593	0.93799	0.176872	0.0856778	0.494037	0.232018	0.562293	1.51468	0.126477	0.408333	2.27257	0	4.24269	1.43376	0	0.269602	0.342503	1.19346	0.228096	0.471433	0.836725	5.74839	0.233094	1.51596
26049	ENSG00000223579.2	AC011718.2	0	0	0	0.0219039	0.103471	0.209243	0.54606	0.0979591	0.745458	0.0645651	0.0393928	0.0984348	0.121796	0	0.0643752	0.0201986	0.10825	0.29455	0	0.617655	0.31177	0.655634	0.693138	1.76236	0.0424165	0	0.00939134	0.251944	0	0.319164	0.581265	0.16698	0.0717916	0.0388439	0.0666215	0	0.147381	0.053048
28538	ENSG00000227005.1	AC011718.3	0	0	0	0	0.0932154	0.0951987	0	0	0.281439	0	0	0	0	0	0	0	0	0	0	0	0	0.403526	0	0	0	0	0	0	0	0	0	0	0	0.121313	0	0	0	0
20186	ENSG00000204196.4	AC011737.2	82.1356	187.145	262.68	194.134	151.511	147.239	228.809	384.528	232.195	265.905	398.504	326.508	342.05	342.369	173.742	427.342	210.248	105.34	81.9206	201.642	172.019	152.132	161.663	119.555	192.398	34.3078	350.131	214.631	136.639	156.05	181.427	284.254	156.83	164.114	181.724	293.836	140.619	185.839
43066	ENSG00000252308.1	AC011738.1	0	0	0	0	0	0	0	0	0	0	0	0	0	0	0	0	0	0	0	0	0	0	0	0	0	0	0	0	0	0	0	0	0	0	0	0	0	0
31863	ENSG00000231638.1	AC011738.4	0	0	0	0	0.134396	0.0378895	0.157547	0.0299851	0.11597	0.015839	0	0	0	0.0833319	0.027801	0.0249572	0.128657	0.0105602	0	0.0297802	0.0256716	0.0320034	0.0421638	0	0.0497798	0	0.0109044	0	0	0.117288	0.0475862	0.0355047	0.102466	0.018584	0.0388542	0	0.0324292	0.0149202
31874	ENSG00000231655.1	AC011742.3	0	0	0	0	0	0	0.260333	0	0	0	0	0	0	0	0.159977	0	0	0	0	0	0	0	0	0	0.287679	0	0	0	0	0.137722	0	0	0	0	0	0	0	0
28631	ENSG00000227133.1	AC011742.5	0	0	0	0	0	0	0	0	0	0	0	0	0	0	0	0	0	0	0	0	0	0	0	0	0	0	0	0	0	0	0	0	0	0	0	0	0	0
31713	ENSG00000231435.1	AC011747.3	0	0	0	0	0	0	0	0	0	0	0	0	0	0	0.0842854	0	0	0	0	0.0639865	0	0	0	0	0.108457	0	0.0367414	0	0	0.0271507	0	0	0	0.0327311	0	0	0	0.152623
35022	ENSG00000236008.1	AC011747.4	1.76059	1.71261	0.851024	1.16344	2.34138	2.26284	2.06767	0.553398	1.75415	1.54887	0.985966	0.319122	0.423179	0.496266	1.58309	0.417988	1.7682	1.56393	2.28366	2.70822	3.41496	2.36347	1.93875	3.00325	2.64024	0.435828	0.590661	1.37005	1.17461	1.88772	1.9324	0.385767	1.47631	1.68066	1.32759	1.35404	1.85613	2.3367
31457	ENSG00000231083.1	AC011747.6	0	0	0	0	0.0527395	0.0550966	0	0	0	0.110368	0	0	0	0	0.676386	0	0	0	0	0.068223	0	0	0	0	0.349574	0	0.225713	0.420198	0	0	0	0.171534	0	0.0691096	0.0723939	0	0	0.105408
34372	ENSG00000235092.1	AC011747.7	0	0.768478	0.836206	0.355452	1.00681	1.31867	1.25498	0.112289	1.03495	0.689919	0.755341	0.556176	0.332724	1.13772	0.503758	0.516581	1.09542	1.27334	5.21658	1.51299	1.05156	0.811141	1.17141	2.77193	1.68116	0	0.705492	0.432562	0	1.39095	0.976816	0.705724	1.01348	0.870681	0.988404	0.191087	2.01799	2.06156
22338	ENSG00000212025.2	AC011748.1	0	0	0	0	0	0	0	0	0	0	0	0	0	0	0	0	0	0	0	0	0	0	0	0	0	0	0	0	0	0	0	0	0	0	0	0	0	0
31547	ENSG00000231204.1	AC011752.1	0	0	0	0	0	0	0.0443429	0	0	0	0	0	0	0	0	0	0	0	0	0.216111	0	0	0	0	0	0	0	0	0	0	0	0	0	0	0	0	0	0
31182	ENSG00000230696.1	AC011753.5	0	0	0	0.23914	0	0.0654417	0	0	0	0	0	0	0	0	0	0	0	0	0	0	0	0	0	0	0	0	0	0	0	0	0	0	0	0	0	0	0	0
31116	ENSG00000230603.1	AC011753.6	0	0	0	0	0	0	0	0	0	0	0	0	0	0	0	0	0	0	0	0	0	0	0	0	0	0	0	0	0	0	0	0	0	0	0	0	0	0
26990	ENSG00000224879.1	AC011754.1	0	0	0	0	0	0	0	0	0	0	0	0	0	0	0	0	0	0	0	0	0	0	0	0	0	0	0	0	0	0	0	0	0	0	0	0	0	0
54909	ENSG00000269686.1	AC011755.1	0	0	0.0943853	0	0.0488265	0.0326503	0.0321807	0	0.0682301	0	0	0	0	0	0	0	0.0331333	0.0489339	0	0.0216862	0	0.0685268	0.0877382	0	0	0	0.0227395	0	0	0.0165617	0.0336689	0	0.0514029	0.0191742	0	0	0.066695	0
33632	ENSG00000234073.1	AC011816.1	0	0	0	0	0	0	0	0	0.0799059	0	0	0	0	0	0.0776709	0	0	0.0805938	0	0.0746015	0	0	0	0.201086	0	0	0	0	0	0	0	0	0	0	0.0692696	0	0	0.208379
30099	ENSG00000229233.1	AC011891.5	0	0	0	0	0	0.206896	1.23309	0	0.290488	0	0	0	0	0	0.383552	0	0	1.25511	0	1.10981	1.09453	0	1.14645	1.12804	0	0	0	0	0	0.210167	0.213191	0.161098	0.111069	0	0	0	0.586437	0
28384	ENSG00000226806.1	AC011893.3	0	0	0	0	0	0	0.0261074	0	0.00949874	0.0284027	0	0	0	0	0	0	0	0	0	0	0.0894775	0	0	0	0	0	0	0	0	0.0136647	0	0.0417523	0	0	0	0	0	0.0251067
29599	ENSG00000228505.1	AC011897.2	0	0	0	0	0	0	0	0	0	0	0	0	0	0	0	0	0	0	0	0	0	0	0	0	0	0	0	0	0	0	0	0	0	0	0	0	0	0
32101	ENSG00000231980.1	AC011899.10	0	0.0526782	0	0	0	0	0.0154086	0	0.00794664	0	0	0	0	0	0	0.0170806	0	0.0812464	0	0.0133122	0.148766	0	0	0	0.022518	0	0	0	0	0	0	0	0	0.019495	0.00691059	0	0.0592715	0.061478
32881	ENSG00000233038.1	AC011899.9	0	0	0.411798	0	0.0618629	0.0197736	0.0381889	0	0.0458618	0.0404303	0	0.164005	0.124545	0	0.0869603	0.0140568	0.0632728	0.0277063	0	0	0.0690967	0	0	0	0.00950729	0	0.0126764	0	4.183	0.00955302	0	0.0628479	0.0298704	0.0848306	0	0	0.0867812	0.0763784
26791	ENSG00000224612.1	AC011901.2	0	0	0	0	0	0	0	0	0	0	0	0	0	0	0	0	0	0	0	0	0	0	0	0	0	0	0	0	0	0	0	0	0	0	0	0	0	0
46646	ENSG00000257073.1	AC011933.1	1.48905	6.34843	7.60924	9.33245	7.3436	7.2448	8.36779	7.43794	10.2861	7.21324	12.9591	9.56493	4.92922	5.65037	9.34392	12.6133	11.9643	4.53454	1.74771	6.40081	5.71047	7.94742	3.5576	2.65072	12.6481	7.63e-12	9.47442	19.1391	11.6547	5.57276	7.42317	6.21483	8.45294	9.34585	6.01681	5.0596	6.77036	7.87444
29244	ENSG00000228007.1	AC011933.2	14.7301	6.9814	5.16044	0	1.54704	1.61253	2.13799	8.28363	1.18565	1.42189	5.8467	0.90851	1.86785	1.54066	1.52686	2.22702	1.55658	0.578214	3.02638	0.355787	0.906745	1.13481	0	0.47777	1.19429	0	1.5589	2.46798	0	1.81043	1.12823	1.26546	0.957858	1.5425	1.26405	2.79617	1.63471	1.6948
52285	ENSG00000265583.1	AC011994.1	0	0	0	0	0	0	0	0	0	0	0	0	0	0	0	0	0	0	0	0	0	0	0	0	0	0	0	0	0	0	0	0	0	0	0	0	0	0
36281	ENSG00000237720.1	AC011995.1	0	0	0	0	0	0	0	0	0.0790511	0	0	0	0	0	0	0	0.0530382	0	0	0	0	0	0	0	0	0	0	0	0	0	0	0	0	0	0	0	0	0
29521	ENSG00000228391.1	AC011995.3	0	0	0	0	0	0	0.0520679	0	0	0	0	0	0	0	0	0	0	0	0	0	0	0	0	0	0	0	0.227517	0	0	0	0	0	0	0.0670417	0	0	0	0
25343	ENSG00000222017.1	AC011997.1	0	0	0	0.390536	0.339509	0.204393	0.305497	0	0.260135	0.344529	0.363922	0.4316	0	0	0.0427143	0.107483	0.140276	0.106554	0.750423	0.416553	0.120945	0.145972	0.740095	0.124912	0.583522	0	0.338397	0.287665	2.04744	0.0696576	0.0707375	0.106621	0.179032	0.160846	0.0826248	0.0887879	0.28211	0.130413
35498	ENSG00000236664.1	AC011998.1	0	0	0	0	0	0	0	0	0	0	0	0	0	0	0	0	0	0	0	0	0	0	0	0	0	0	0	0	0	0	0	0	0	0	0	0	0	0
30468	ENSG00000229744.1	AC011998.2	0	0	0	0	0	0	0	0	0	0	0	0	0	0	0	0	0	0	0	0	0	0	0	0	0	0	0	0	0	0	0	0	0	0	0	0	0	0
28717	ENSG00000227241.1	AC011998.4	0	0	0	0	0	0	0	0	0	0	0	0	0	0	0	0	0	0	0	0	0	0	0	0	0	0	0	0	0	0	0	0	0	0	0	0	0	0
23271	ENSG00000214070.3	AC011999.1	0	0	0	0	0.0236446	0.0247479	0	0	0	0	0	0	0	0	0.0287425	0	0.027179	0	0	0	0	0	0	0	0	0	0	0	0	0	0	0	0.029296	0	0	0	0	0
52792	ENSG00000266259.1	AC012003.1	0	0	0	0	0	0	0	0	0	0	0	0	0	0	0	0	0	0	0	0	0	0	0	0	0	0	0	0	0	0	0	0	0	0	0	0	0	0
13466	ENSG00000172332.8	AC012005.2	0	0	0	0	0.00731543	0.0107745	0.0107307	0	0	0	0	0	0	0	0	0.0246544	0.0235185	0.0128139	0	0	0	0	0.0392514	0	0	0	0	0	0	0.0113349	0	0.0178367	0	0.0136992	0.0288497	0	0	0
24819	ENSG00000221232.1	AC012047.1	0	0	0	0	0	0	0	0	0	0	0	0	0	0	0	0	0	0	0	0	0	0	0	0	0	0	0	0	0	0	0	0	0	0	0	0	0	0
24801	ENSG00000221202.1	AC012050.1	0	0	0	0	0	0	0	0	0	0	0	0	0	0	0	0	0	0	0	0	0	0	0	0	0	0	0	0	0	0	0	0	0	0	0	0	0	0
28567	ENSG00000227047.1	AC012065.4	0	0	0	0	0	0	0	0	0	0	0	0	0	0	0	0	0	0	0	0	0	0	0	0	0	0	0	0	0	0	0	0	0	0	0	0	0	0
33148	ENSG00000233416.1	AC012065.5	0	0	0	0	0	0	0	0	0.177325	0	0	0	0	0	0.105199	0	0	0	0	0	0	0	0	0	0	0	0	0	0	0.0833158	0	0	0.0964279	0.103763	0	0	0	0
49084	ENSG00000260396.1	AC012065.7	0	0	0.116997	0.604839	0.737062	0.478162	0.23176	0.0685072	0.237455	0.616933	1.14374	0.118411	0.516669	0	0.687271	0.0594444	0.811413	0.0480116	0	0.303954	0.174887	0.998349	0.59938	1.64142	0.193477	0	0.0766788	0.415793	0	0.528196	0.269016	0.291383	0.246179	0.380393	0.650479	0.10061	0.330246	0.100517
22810	ENSG00000213197.3	AC012066.1	0	0	0	0	0.0299971	0	0	0	0.05002	0	0	0	0	0	0	0	0.0675133	0.0378965	0	0	0	0	0	0	0	0	0	0	0	0.0328245	0	0.0513957	0.116409	0.119754	0	0.091109	0.0453065	0.0599809
54811	ENSG00000269464.1	AC012067.1	0	0	0	0	0	0	0	0	0	0	0	0	0	0	0	0	0	0	0	0	0	0	0	0	0	0	0	0	0	0	0	0	0	0	0	0	0	0
14845	ENSG00000179061.1	AC012074.1	0	0	0	0	0.216899	0.229682	0.339648	0.862791	0.615472	0.906906	0	0	0	0	0	0	0.242017	0	0	0.146012	0.351514	0	0	0	0.724965	0	0.161061	0	0	0.599297	0.72803	0.182425	0.66952	0.425215	0.301269	0	0.162786	0.446611
34355	ENSG00000235072.1	AC012074.2	0	0	0.593096	0.288905	0	0.0886834	0.171719	0	0.27034	0.178468	0	0	0.570349	0	0.204438	0	0.187023	0.106426	0	0.217417	0	0	0	0.92017	0.56693	0	0.250428	0	0	0.366763	0.928048	0.277576	0.214648	0.339159	0.120974	0	0	0
31920	ENSG00000231722.1	AC012075.1	0	0	0	0	0	0	0	0	0	0	0	0	0	0	0	0	0	0	0	0	0	0	0	0	0	0	0	0	0	0	0	0	0	0	0	0	0	0
34682	ENSG00000235519.1	AC012075.2	0	0	0	0	0	0	0	0	0	0	0	0	0	0	0	0	0	0	0	0	0	0	0	0	0	0	0	0	0	0	0	0	0	0	0	0	0	0
24323	ENSG00000218410.1	AC012078.2	0	0	0	0	0	0	0	0	0	0	0	0	0	0	0	0	0	0	0	0	0	0	0	0	0	0	0	0	0	0	0	0	0	0	0	0	0	0
24044	ENSG00000216123.1	AC012119.1	0	0	0	0	0	0	0	0	0	0	0	0	0	0	0	0	0	0	0	0	0	0	0	0	0	0	0	0	0	0	0	0	0	0	0	0	0	0
29831	ENSG00000228835.1	AC012123.1	0.156692	0.297838	0.213139	0.153936	1.37621	1.51152	0.586412	0.0636452	0.595454	0.124823	0.190129	0.145167	0.10157	0.127366	0.174045	0.147503	0.484907	0	0	0.339	0.242478	0	0.3469	0.282923	0.362643	0	0.176384	0	0	0.395281	0.629783	0.0495413	0.735598	0.412955	0.674405	0.215219	0.308119	0.122218
33821	ENSG00000234327.3	AC012146.7	19.0386	29.8331	13.9911	0.992656	4.56377	4.82181	4.58511	21.8358	6.60013	1.56679	46.016	24.1193	5.2224	8.80824	2.03669	17.4529	7.16319	4.50792	3.69035	5.62229	4.67796	3.49119	7.36797	7.6453	4.5213	0	5.0924	5.31795	0	7.61104	4.84974	7.90852	7.21566	4.38893	10.4242	15.5154	5.60268	5.74247
25539	ENSG00000222481.1	AC012150.1	0	0	0	0	0	0	0	0	0	0	0	0	0	0	0	0	0	0	0	0	0	0	0	0	0	0	0	0	0	0	0	0	0	0	0	0	0	0
24838	ENSG00000221257.1	AC012175.1	0	0	0	0	0	0	0	0	0	0	0	0	0	0	0	0	0	0	0	0	0	0	0	0	0	0	0	0	0	0	0	0	0	0	0	0	0	0
50647	ENSG00000263441.1	AC012181.1	0	0	0	0	0	0	0	0	0	0	0	0	0	0	0	0	0	0	0	0	0	0	0	0	0	0	0	0	0	0	0	0	0	0	0	0	0	0
33473	ENSG00000233863.1	AC012215.1	1.05005	1.03346	0.449583	1.06255	1.41853	0.753702	2.23477	0.236506	1.80635	0.618239	0.497439	0.128934	0.215548	0.113281	0.019104	0.570945	1.30413	3.16753	0.352951	3.35854	2.02458	1.68235	3.79782	4.61027	0.781319	0	0.137732	0.663825	0	0.775577	0.754487	0.30273	0.788788	1.25104	0.319257	0.102479	2.52279	0.918692
25180	ENSG00000221704.1	AC012305.1	0	0	0	0	0	0	0	0	0	0	0	0	0	0	0	0	0	0	0	0	0	0	0	0	0	0	0	0	0	0	0	0	0	0	0	0	0	0
20268	ENSG00000204399.3	AC012306.2	0	0	0	0	0	0	0	0	0	0	0	0	0	0	0	0	0	0	0	0	0	0	0	0	0	0	0	0	0	0	0	0	0	0	0	0	0	0
29858	ENSG00000228873.1	AC012307.2	0	0	0	0	0	0	0	0	0	0	0	0	0	0	0	0	0	0	0	0	0	0	0	0	0	0	0	0	0	0	0	0	0	0	0	0	0	0
20404	ENSG00000204685.5	AC012307.3	2.10225	4.13102	7.48739	5.55034	8.69412	7.81367	6.261	4.13583	6.89035	5.03071	2.17354	3.99829	4.35396	6.97967	4.99608	3.55384	6.64367	4.80567	3.48097	6.1538	4.49064	4.96086	6.40023	6.53633	8.05815	3.21647	4.6473	3.91557	1.29554	8.01328	8.21685	7.28647	8.30943	8.03812	8.29756	5.83654	8.27183	5.44574
28298	ENSG00000226686.3	AC012309.5	0	0.659018	0.232848	0.614243	0.434328	0.621296	0.157524	0	0.285852	0.172589	0	0.105078	1.80752	4.5237	2.32679	0.842809	0.75936	0.34731	0.75305	8.18981	9.76992	0.288225	1.36858	0.983373	0.361768	0	0.675077	0	0	0.435878	0.138783	0.210499	0.312451	0.303287	0.15828	0.0421002	0.827924	0.328977
54984	ENSG00000269855.1	AC012313.1	0	0	0	0.589248	0	0.039224	0.107568	0	0	0.133703	0	0.101198	0.612158	0.190195	0.0654055	0	0.0414922	0	0	0.0433528	0.195218	0.149698	0	0	0.0744689	0	0	0	0	0	0.0781639	0.0576462	0.0492997	0	0.0567196	0	0.103657	0
26764	ENSG00000224579.1	AC012314.19	0	0	0	0	0	0	0	0	0	0	0	0	0	0	0	0	0	0	0	0	0	0	0	0	0	0	0	0	0	0	0	0	0	0	0	0	0	0
26111	ENSG00000223660.1	AC012314.20	0	0	0	0	0	0	0	0	0	0	0	0	0	0	0	0	0	0	0	0	0	0	0	0	0.218871	0	0	0	0	0	0	0	0	0	0	0	0	0
35761	ENSG00000237017.1	AC012314.8	0	0.379996	0.478703	0.589726	0.567698	0.508069	0.446952	0.546467	0.359875	0.457396	0.323027	0.91505	0.791289	0.735568	0.405982	0.66337	0.513274	0.28755	0.410137	0.371276	0.459282	0.675111	0.641074	0.826239	0.656817	0	0.540106	0.323589	0.443937	0.539188	0.539879	0.657663	0.332436	0.428988	0.497825	0.709573	0.336727	0.187885
26570	ENSG00000224310.1	AC012317.1	0	0	0	0	0.00949942	0	0.00950847	0	0.00716728	0.0196352	0	0.0299966	0	0	0	0	0.0203463	0	0	0.0499608	0	0.0404865	0.053054	0.0346031	0	0	0.01367	0	0	0.0201004	0.020347	0	0	0.0474763	0.0124857	0	0.0135435	0
26738	ENSG00000224543.3	AC012318.3	0.802035	8.41577	4.25261	0.57485	1.38565	0.895493	0.879966	1.30792	0.94277	1.54389	3.91037	0.804376	0	1.24775	2.2926	0.405859	1.07449	0.820024	0	1.03257	1.36645	1.22118	1.22054	3.45601	1.91887	4.87569	1.04887	3.38615	0	0.888635	1.85838	1.24786	3.0755	0.892049	2.04247	0.341206	2.68907	1.64137
49569	ENSG00000261028.1	AC012322.1	0	0	0	0.0952569	0	0	0.0858942	0.119651	0.0674527	0.117741	0	0	0	0.0794166	0.0669721	0	0.0936202	0	0	0	0	0.120748	0	0	0	0	0.041446	0	0	0	0	0.0458933	0	0	0	0	0	0.0584059
52018	ENSG00000265224.1	AC012353.1	0	0	0	0	0	0	0	0	0	0	0	0	0	0	0	0	0	0	0	0	0	0	0	0	0	0	0	0	0	0	0	0	0	0	0	0	0	0
27190	ENSG00000225156.2	AC012354.6	0	0.0661319	0.0979154	0.220537	0.744843	0.783669	0.452939	0	0.859818	0.26036	0.222309	0.396487	0.266205	0.297751	0.125259	0.624582	0.642431	0.532429	0.646671	0.998228	0.324505	0.517424	0.799907	1.54186	0.185648	0	0.943411	0.375233	0	0.428305	0.775273	0.650421	1.0995	0.615574	0.55988	0.279713	0.806113	0.382855
32003	ENSG00000231848.1	AC012354.8	0	0	0	0	0.202518	0.137876	0	0	0.198342	0	0	0	0	0	0.0830533	0	0.0720697	0.0890873	0	0	0	0	0.394231	0	0	0	0	0	0	0	0	0	0.0796434	0.0860159	0	0.191736	0	0
29108	ENSG00000227799.1	AC012358.4	0.154283	0.146119	0.19989	0.327564	0.489872	0.628762	0.4831	0.181373	0.691096	0.441786	0.0890628	0.444973	0.850779	0.59582	0.429665	0.635576	0.57655	0.29235	0.294402	0.514574	0.47193	0.772299	0.933618	0.553665	0.36197	3.00124	0.340717	0.57552	0	0.326438	0.389382	0.383257	0.512625	0.429752	0.345632	0.443215	0.424155	0.384463
19872	ENSG00000203327.2	AC012358.7	0	0.318384	0	0.160099	0.207422	0.20828	0.288179	0	0.139967	0.0837338	0	0	0	0.110092	0.102411	0	0.381502	0.485327	1.00123	0.461508	0.469904	0.182993	0.70537	0.311932	0.267025	0	0.0588237	0.368788	0	0.210709	0.340474	0.12576	0.2558	0.0972998	0.200351	0.105906	0.172047	0.326214
37966	ENSG00000240401.4	AC012358.8	0.231147	0	0.163057	0.161204	0.502878	0.475245	0.55886	0.129049	0.289294	0.321037	0.151238	0	0	0.0915185	0.599743	0.481271	0.495524	0.762642	0	0.824441	1.24659	0.369296	0.474326	0.89448	0.545671	0	0.350816	0.36616	0	0.59186	0.668385	0.208916	0.394247	0.175007	0.496149	0.18186	0.736506	0.639646
54412	ENSG00000268556.1	AC012360.1	0	0	0	0	0	0	0	0	0	0	0	0	0	0	0	0	0	0	0	0	0	0	0	0	0	0	0	0	0	0	0	0	0	0	0	0	0	0
54523	ENSG00000268809.1	AC012360.2	0	0	0	0	0	0	0	0	0	0	0	0	0	0	0	0	0	0	0	0	0	0	0	0	0	0	0	0	0	0	0	0	0	0	0	0	0	0
34544	ENSG00000235319.1	AC012360.4	0	0.376989	0	0.139584	0.249978	0.225153	0.131085	0.170728	0.108799	0	0	0.261044	0	0.11684	0	0	0.239448	0.0527406	0	0.0547542	0	0.179756	0	0	0.278161	0	0.312279	0	0	0.282798	0.0949905	0.290566	0.161103	0.0558699	0.301443	0	0.122714	0.334914
36685	ENSG00000238273.3	AC012360.6	0	0	0	0.0798131	0.0541567	0.0628096	0.0324326	0	0.0316982	0.0233025	0	0	0	0	0.0650507	0	0.0114968	0.0309319	0	0.0288938	0	0	0	0.147625	0.0237334	0	0	0	0	0.0225911	0.0228704	0	0.0122074	0.0267019	0.0278182	0	0	0.0211561
35334	ENSG00000236436.1	AC012361.1	0	0	0	0	0	0	0	0	0	0	0	0	0	0	0	0	0	0	0	0	0	0	0	0	0	0	0	0	0	0	0	0	0	0	0	0	0	0
52184	ENSG00000265454.1	AC012362.1	0	0	0	0	0	0	0	0	0	0	0	0	0	0	0	0	0	0	0	0	0	0	0	0	0	0	0	0	0	0	0	0	0	0	0	0	0	0
22738	ENSG00000213081.3	AC012362.3	0	0	0	0	0	0	0	0	0	0	0	0	0	0	0	0	0	0	0	0	0	0	0	0	0	0	0	0	0	0	0	0	0	0	0	0	0	0
39166	ENSG00000243104.1	AC012363.10	0	0	0	0	0	0	0	0	0	0	0	0	0	0	0	0	0	0	0	0	0	0	0	0	0	0	0	0	0	0	0	0	0	0	0.440017	0	1.0597	0
34907	ENSG00000235840.1	AC012363.13	0	0	0	0	0.0910066	0	0	0	0	0	0	0	0	0	0	0	0	0	0	0.0593122	0	0	0	0	0	0	0.067376	0	0	0.0499457	0	0	0	0	0	0	0	0
26919	ENSG00000224789.1	AC012363.4	1.28301	0.417869	0.327159	0.496677	1.99435	1.73082	1.29841	0.193058	1.26192	0.303296	0.569616	0.769308	0	0.411126	0.519779	0	1.36238	0.31688	0	0.911632	0.904712	0.211222	0.817508	1.43842	1.74296	0	0.220249	0.40768	3.97224	1.34986	2.16635	0.437924	1.30186	1.0806	1.88938	0.441306	0.44388	0.300888
35659	ENSG00000236878.1	AC012363.7	0	0	0	0	0.0775881	0.0790518	0.0815145	0	0.0545994	0	0	0	0	0	0.0949857	0	0	0.153314	0	0	0	0.34862	0.453894	0	0.175958	0	0	0	0	0.0805699	0	0	0.247214	0.280125	0.0971507	0	0.116581	0.538375
29102	ENSG00000227788.1	AC012363.8	0	0	0	0.172575	0.0941838	0.0478732	0.193982	0	0.100211	0	0	0	0	0	0.0562462	0	0.0510544	0	0	0.0679961	0	0	0.280462	0	0.318907	0	0.0715102	0	0	0.0490236	0.0991218	0	0.206931	0.115683	0	0.12752	0.0703308	0
29872	ENSG00000228898.1	AC012365.3	0	0	0	0	0.0864753	0	0.17865	0	0	0	0	0	0	0	0	0	0	0	0	0	0	0	0	0	0	0	0	0	0	0	0	0	0	0	0	0	0	0.18617
29300	ENSG00000228079.1	AC012368.1	0	0	0	0	0	0	0	0	0.0789258	0	0	0	0	0	0.0760474	0	0	0	0	0	0	0.240368	0	0.20505	0	0	0	0	0	0	0	0.0887507	0.0615333	0	0	0	0.163473	0
32617	ENSG00000232693.2	AC012370.2	0	0	0	0	0	0	0	0	0	0	0	0	0	0	0	0	0	0	0	0	0	0	0	0	0	0	0	0	0	0	0	0	0.076036	0	0	0	0	0
33767	ENSG00000234255.4	AC012370.3	0	0	0	0	0	0.0186984	0.0183611	0	0.0335936	0	0	0	0	0	0	0	0	0	0	0	0.232443	0	0	0	0	0	0.0635614	0	0	0	0	0	0.0510901	0	0	0	0	0.0336899
34933	ENSG00000235883.2	AC012379.1	1.51e-12	2.40805	2.56049	2.40906	4.87575	3.64885	1.9984	0.539166	6.59789	3.28912	1.09264	0.413857	2.92491	1.17595	2.26035	2.27012	3.93881	1.99604	9.23e-06	3.15313	0.554818	2.42007	2.81374	1.3328	3.66604	1.01e-28	2.44775	1.93328	3.6e-10	5.53096	5.35749	1.88802	5.24708	3.17922	2.39325	1.68325	3.31561	1.42233
52192	ENSG00000265463.1	AC012391.1	0	0	0	0	0	0	0	0	0	0	0	0	0	0	0	0	0	0	0	0	0	0	0	0	0	0	0	0	0	0	0	0	0	0	0	0	0	0
54322	ENSG00000268343.1	AC012414.1	0	0	0	0	0	0	0	0	0	0	0	0	0	0	0	0	0	0	0	0	0	0	0	0	0	0	0	0	0	0	0	0	0	0	0	0	0	0
42471	ENSG00000251564.2	AC012441.1	0	0	0	0	0.077404	0	0	0	0	0	0	0	0	0	0	0	0.0899853	0	0	0	0	0	0	0	0	0	0	0	0	0	0	0	0.105064	0	0.117199	0	0	0
39278	ENSG00000243389.1	AC012442.5	0	0	1.11873	0.801973	0.347824	0.647304	0.460834	1.38301	0.544799	0.130088	0	0.510539	0.527917	0.887629	0.28628	1.77277	0.767142	0	0	0.297165	0	0.336992	0.756913	0.00174104	0.127916	0	1.03058	0.6426	0	0.603184	1.02884	1.15837	0.887994	0.527129	0.799831	1.41262	0.548705	3.35e-18
29423	ENSG00000228251.1	AC012442.6	0	0	0	0	0.0573343	0.0598216	0.115742	0.234127	0.138556	0.122399	0	0	0	0	0.070472	0	0.188114	0.153562	0	0.150095	0.363516	0.244764	0.631011	0	0	0	0	0.464071	0	0.12492	0	0.0956809	0.353734	0.0745626	0.158109	0.328711	0	0.112539
30323	ENSG00000229550.1	AC012445.1	0	0	0	0	0	0	0	0	0.033138	0	0	0	0	0	0	0	0	0	0	0	0	0	0	0	0	0	0.0664524	0	0	0	0	0	0	0	0	0	0	0
36139	ENSG00000237532.1	AC012451.1	0	0	0	0	0	0	0	0	0	0	0	0	0	0	0	0	0	0	0	0	0	0	0	0	0	0	0	0	0	0	0	0	0	0	0	0	0	0
19880	ENSG00000203363.2	AC012454.4	0	0	0	0	0.0399875	0.0406749	0.0393474	0	0	0	0	0	0	0	0	0	0	0	0	0	0.141118	0	0	0	0	0	0	0	0	0.0408814	0	0.0611938	0	0.0483157	0	0	0.056692	0
19990	ENSG00000203643.3	AC012456.3	0	0	0	0	0	0	0	0	0	0	0	0	0	0	0	0	0	0	0	0	0	0	0	0	0	0	0	0	0	0	0	0	0	0	0	0	0	0
31245	ENSG00000230790.2	AC012456.4	0	0	0	0	0	0	0.0479593	0	0.0738708	0	0	0	0	0	0	0	0	0	0	0	0	0	0	0	0	0	0	0	0	0	0.103466	0	0	0	0	0	0	0
31001	ENSG00000230452.1	AC012457.2	0	0	0	0	0	0	0	0	0.0576538	0	0	0	0	0	0.0664398	0	0	0	0	0	0	0	0	0	0	0	0	0	0	0	0	0	0	0	0	0	0.0975428	0
31181	ENSG00000230695.1	AC012462.1	0	0	0	0	0	0	0	0	0	0	0	0	0	0	0	0	0	0	0	0	0	0	0	0	0	0	0	0	0	0	0	0	0	0	0	0	0	0
27196	ENSG00000225166.1	AC012462.2	0	0	0	0	0	0	0	0	0	0	0	0.0980927	0	0	0	0	0	0	0	0	0	0.123222	0	0	0	0	0	0	0	0	0	0	0	0	0	0	0	0
29677	ENSG00000228618.1	AC012462.3	0	0	0	0	0	0	0	0	0	0	0	0	0	0	0	0	0	0	0	0	0	0	0	0	0	0	0	0	0	0	0	0	0	0	0	0	0	0
25705	ENSG00000222888.1	AC012467.1	0	0	0	0	0	0	0	0	0	0	0	0	0	0	0	0	0	0	0	0	0	0	0	0	0	0	0	0	0	0	0	0	0	0	0	0	0	0
54342	ENSG00000268396.1	AC012485.1	0	0	0	0	0	0	0	0	0	0	0	0	0	0	0	0	0	0	0	0	0	0	0	0	0	0	0	0	0	0	0	0	0	0	0	0	0	0
32336	ENSG00000232306.1	AC012485.2	0	0	0	0	0.0582572	0	0	0	0	0	0	0	0	0	0	0	0.0649889	0	0	0.244872	0.213953	0	0	0	0	0	0.0894603	0	4.69736	0	0	0	0	0.075516	0.0806143	0.175897	0	0.259387
23317	ENSG00000214184.3	AC012487.2	0	0.535593	0.386922	0.169438	0.330878	0.426389	0.348905	0	0.194151	0.912388	0.998925	0.82255	1.03197	0.456942	0.994264	0.345519	0.387585	0.632963	1.20533	0.432882	0.62477	0.479428	1.25712	0.207509	0.367119	0	0.165093	0.461536	0	0.700298	0.774991	0.581834	0.225813	0.389504	0.587799	0.831688	0.585148	0.682796
36506	ENSG00000238029.1	AC012493.1	0	0	0	0	0.0611847	0	0	0	0	0	0	0	0	0	0	0	0	0	0	0	0	0	0	0	0	0	0	0	0	0	0	0	0	0	0	0	0	0
54773	ENSG00000269383.1	AC012493.2	0	0	0	0	0	0	0	0	0	0	0	0	0	0	0	0	0	0	0	0	0	0	0	0	0	0	0	0	0	0	0	0	0	0	0	0	0	0
30285	ENSG00000229494.1	AC012494.1	0	0	0	0	0	0	0	0	0	0	0	0	0	0	0	0	0	0	0	0	0	0	0	0	0	0	0	0	0	0	0	0	0	0	0	0	0	0
29511	ENSG00000228374.1	AC012497.2	0	0	0	0	0	0	0	0	0	0	0	0	0	0	0	0	0	0	0	0	0	0	0	0	0	0	0	0	0	0	0	0	0	0	0	0	0	0
30613	ENSG00000229941.1	AC012499.1	0	0	0	0.179549	0.149267	0.101345	0.100304	0	0.151426	0	0.602177	0	0	0	0	0	0.0536906	0.06807	0	0.194794	0.204576	0	0.276015	0	0.21951	0	0	0	0	0.188581	0	0	0	0	0.0668404	0	0.147994	0
23250	ENSG00000214024.2	AC012501.1	0	0	0	0	0	0	0	0	0.0438863	0	0	0	0	0	0	0	0	0	0	0	0	0	0	0	0	0	0	0	0	0	0	0	0	0	0	0	0	0
28832	ENSG00000227400.2	AC012501.2	0	0	0.413007	0.0810921	0.00645437	0	0.0580738	0	0.0243363	0.490783	0	0.0230975	0	0.490659	0.443291	0	3.32e-07	0.109039	0	0.0756431	0	0.225289	0	0	0.507868	0	0.672781	0	0	0.0923217	0.0658522	0	0	0.149926	0.258219	0	1.88e-06	0.118887
38933	ENSG00000242575.1	AC012501.3	0.214902	0	0.142273	0.127758	0.272055	0.0434419	0.213575	0.174052	0.119775	0.357579	0.136017	0.197046	0.142958	0.291636	0.248444	0.0696196	0.114114	2.38e-39	0	0	0	1.78e-08	0.120936	0.0791711	0.470404	0	0.52774	0	0	0.140826	0.252978	0.266222	0.0970514	0.29035	0.186747	0.171952	0.123273	0.304144
26011	ENSG00000223530.1	AC012506.1	0	0	0	0	0	0	0	0	0	0	0	0	0	0	0	0	0	0	0	0	0	0	0	0	0	0	0	0	0	0	0.102007	0	0	0	0	0	0	0
33369	ENSG00000233714.1	AC012506.2	0	0	0	0	0	0	0.0250899	0	0.0395351	0	0	0	0	0	0	0	0	0.0335984	0	0	0	0	0	0	0	0	0	0	0	0	0.0541405	0	0	0	0	0	0	0
26089	ENSG00000223634.1	AC012506.3	0	0	0	0	0.057499	0	0	0	0.0451736	0	0	0	0	0	0	0	0	0	0	0	0	0	0	0	0	0	0	0	0	0	0	0	0	0	0	0	0	0
34667	ENSG00000235497.1	AC012506.4	0	0	0	0	0	0.0496445	0.0492786	0	0	0	0	0	0	0	0	0	0	0	0	0.0653219	0.14654	0.411185	0	0	0	0	0	0	0	0	0	0	0	0	0	0	0	0
32490	ENSG00000232520.1	AC012507.3	0.627284	0	0.314233	0	0.485615	0.465012	0.729892	0.493483	1.09118	0	0	0.350106	0	0.55555	0.122933	0.833851	0.23755	0	0	0.243509	0.0782269	0	0.242203	0.0447103	0	0	0.268106	0	0	0.291194	0.528805	0.163425	0.582786	0.696917	0.215602	0.1662	0.173054	0.226242
30947	ENSG00000230385.1	AC012507.4	0	0	0	0	0	0.0505105	0.0979565	0	0.113423	0	0	0	0	0.138574	0	0	0.104818	0	0	0.0629977	0.308619	0	0	0	0	0	0	0	0	0.0524633	0	0	0.118097	0.189148	0.1329	0	0.0713725	0.0966868
28191	ENSG00000226539.1	AC012512.1	0	0	0	0.338683	0.0935246	0.094842	0.0961901	0	0.0932898	0.549614	0	0.323188	0.444432	0	4.43598	0	0	0	0	0	0.111515	0.673768	0	0.236779	0	0	0.377615	0	0	0.0331431	0	0	0.111655	0.160293	0.208721	0	0.0967809	0.0665337
35367	ENSG00000236478.2	AC012513.4	0	0	0	0.15739	0.0423227	0.0639847	0.0208535	0	0.063746	0.0451014	0	0	0	0	0.0281412	0	0.0880305	0	0	0.079797	0.0637902	0	0	0	0	0	0.0298303	0	0	0.0445007	0	0	0.0488402	0.0524286	0.107884	0	0	0
31463	ENSG00000231092.1	AC012513.6	0	0	0	0	0	0	0	0	0	0	0	0	0	0	0	0	0	0	0	0	0	0	0	0	0	0	0	0	0	0	0	0	0	0	0	0	0.0531739	0
55773	ENSG00000271090.1	AC012531.23	0.0953875	1.2e-06	9.03e-05	0	0.411184	0.0718547	2.97e-05	0	0.256943	0.0178416	0	0.106452	0.446553	4.01697	0.0198412	1.64e-06	0.262479	8.95e-08	0	0.431329	0	0	2.08e-06	0.0301015	0.00762174	0	0.000235219	0.291196	1.42243	0.166625	0.0244725	0.567655	9.67e-05	0.000231123	0	4.08e-05	1.06282	0.0844197
49237	ENSG00000260597.1	AC012531.25	0.0991901	0	0	0.0334397	0.842806	0.452367	0.0682951	0	0.030218	0.634589	0	0.0309056	0	0.269992	0.976946	0	0.136304	0	0.205232	0.289435	0.673024	0.57835	0.215474	0.211191	0.778055	0	0.0563564	0.237384	0	0.237817	0.376785	0.110121	0.161637	0.233977	0.456242	0.163018	0.389458	0.400159
50863	ENSG00000263732.1	AC012564.1	0	0	0	0	0	0	0	0	0	0	0	0	0	0	0	0	0	0	0	0	0	0	0	0	0	0	0	0	0	0	0	0	0	0	0	0	0	0
28529	ENSG00000226994.3	AC012593.1	0	0	0	0	0	0	0	0	0	0	0	0	0	0	0	0	0	0	0	0	0	0	0	0	0	0	0	0	0	0	0	0	0	0	0	0	0	0
32042	ENSG00000231898.4	AC012594.1	0	0	0	0	0	0.034577	0	0	0	0.110059	0	0	0	0	0.0593327	0	0	0.129958	0	0	0	0.133351	0	0	0	0	0	0	0	0	0	0	0	0	0	0	0	0
52663	ENSG00000266090.1	AC012603.1	0	0	0	0	0	0	0	0	0	0	0	0	0	0	0	0	0	0	0	0	0	0	0	0	0	0	0	0	0	0	0	0	0	0	0	0	0	0
43980	ENSG00000253406.1	AC012613.2	0	0	0	0	0.009275	0	0	0	0	0	0	0	0	0	0	0	0	0	0	0.00603413	0	0	0	0	0	0	0	0	0	0	0	0	0.00550582	0	0	0	0	0
18264	ENSG00000198683.2	AC012615.1	0.444687	0.391606	3.74092	9.93803	7.48377	6.36226	10.7764	6.15519	6.69559	5.74275	5.90706	12.6706	5.40654	7.32367	8.56641	13.1728	7.5885	11.1696	10.2498	13.7003	14.5696	5.45918	5.16411	5.77887	6.59621	3.17e-17	6.73674	16.3971	2.11449	7.19673	6.44169	9.99565	3.58565	6.45272	1.96556	4.66022	4.32081	8.31417
52338	ENSG00000265650.1	AC012627.1	0	0	0	0	0	0	0	0	0	0	0	0	0	0	0	0	0	0	0	0	0	0	0	0	0	0	0	0	0	0	0	0	0	0	0	0	0	0
42868	ENSG00000252059.2	AC012667.1	0	0	0	0	0	0	0	0	0	0	0	0	0	0	0	0	0	0	0	0	0	0	0	0	0	0	0	0	0	0	0	0	0	0	0	0	0	0
34258	ENSG00000234938.2	AC012668.1	0	0	0	0	0	0	0	0	0	0	0	0	0	0	0	0	0	0	0	0	0	0	0	0	0	0	0	0	0	0	0	0	0	0	0	0	0	0
36133	ENSG00000237525.2	AC012668.2	0	0	0	0	0	0.0133815	0.0267155	0	0	0.281578	0	0	0	0	0.596937	0	0.0277227	0	0	0	0.049281	0.0597907	0	0	0.152096	0	0	0	0	0	0.0277245	0	0	0	0	0	0	0
29228	ENSG00000227981.2	AC012668.3	0	0	0	0	0	0	0	0	0	0	0	0	0	0	0	0	0	0	0	0	0	1.25922	0	0	0	0	0	0	0	0	0	0	0	0	0	0	0	0
24662	ENSG00000220999.2	AC012671.1	0	0	0	0	0	0	0	0	0	0	0	0	0	0	0	0	0	0	0	0	0	0	0	0	0	0	0	0	0	0	0	0	0	0	0	0	0	0
26555	ENSG00000224291.1	AC012671.2	0	0	0	0	0	0	0	0	0	0	0	0	0	0	0	0	0	0	0	0	0	0	0	0	0	0	0	0	0	0	0	0	0	0	0	0	0	0
25124	ENSG00000221619.2	AC012671.3	0	0	0	0	0	0	0	0	0	0	0	0	0	0	0	0	0	0	0	0	0	0	0	0	0	0	0	0	0	0	0	0	0	0	0	0	0	0
52827	ENSG00000266309.1	AC012671.4	0	0	0	0	0	0	0	0	0	0	0	0	0	0	0	0	0	0	0	0	0	0	0	0	0	0	0	0	0	0	0	0	0	0	0	0	0	0
27894	ENSG00000226130.1	AC013248.2	0	0	0	0	0	0	0	0	0	0	0	0	0	0	0	0	0	0	0	0	0	0	0	0	0	0	0	0	0	0	0	0	0	0	0	0	0	0
33172	ENSG00000233444.1	AC013262.1	0	0	0	0	0	0	0	0	0	0	0	0	0	0	0	0	0	0	0	0	0	0	0	0	0	0	0	0	0	0	0	0	0	0	0	0	0	0
31852	ENSG00000231621.1	AC013264.2	0	0	0	0	0.0568628	0	0.788243	0	0.883843	0.116316	0	0	0.813693	0	0.277747	2.71281	0.738108	0.152479	0	1.16992	10.5339	0	0	0.209698	0	0	0	4.78543	0	0.129964	0.263921	0.199694	0	0.0787151	0	0	1.0695	1.70273
36450	ENSG00000237953.1	AC013267.1	0	0	0	0	0	0	0	0	0	0	0	0	0	0	0	0	0	0	0	0	0	0	0	0	0	0	0	0	0	0	0	0	0	0	0	0	0	0
22371	ENSG00000212091.1	AC013268.1	0	0	0	0	0	0	0	0	0	0	0	0	0	0	0	0	0	0	0	0	0	0	0	0	0	0	0	0	0	0	0	0	0	0	0	0	0	0
27156	ENSG00000225108.1	AC013268.2	0	0	0.119119	0.236748	0.357451	0.267832	0.208427	0	0.124634	0.217511	0	0.0481195	0.293774	0.520037	0.328775	0.149363	0.0904524	0.0577704	0	0.180784	0.144206	0.0669064	0.0897918	0.058207	0.613808	0	0.346756	0.145465	0	0.348466	0.48201	0.178196	0.144334	0.316468	0.118577	0	0.396002	0.647543
34827	ENSG00000235721.1	AC013268.3	0	0	0	0.0294485	0.136785	0.098933	0.170506	0.0339721	0.0299158	0.123024	0.053761	0	0.0573118	0.0698333	0.110514	0	0.0786363	0.0356293	0.386495	0.131328	0.231221	0	0	0.0308156	0.325512	0.78494	0.0941553	0	0	0.0931995	0.0511536	0.037565	0.055677	0.232402	0.0638503	0	0.165946	0.300089
30458	ENSG00000229730.2	AC013268.4	0	0	0	0	0	0	0	0	0	0	0	0	0	0	0	0	0	0	0	0	0	0	0	0	0	0	0	0	0	0	0	0	0	0	0	0	0	0
20355	ENSG00000204588.5	AC013268.5	0.348976	1.05289	1.2778	1.4703	3.2585	2.91915	4.07758	0.735121	2.35782	2.74464	0.516129	0.949586	2.85246	4.70032	4.61951	1.00845	3.07742	0.264698	0.571027	2.89711	3.55138	1.41234	1.67022	0.681315	14.9332	1.70848	7.22107	10.032	5.89108	3.65348	3.03102	2.73854	2.27603	5.50089	1.41592	1.26007	5.4385	10.9261
46164	ENSG00000256066.1	AC013269.1	1.44678	0	2.49129	0.756377	0.753357	0.922225	1.12207	2.25819	0.41915	0.780103	1.88831	3.12796	5.15251	3.43597	1.38414	3.40383	1.37929	0.929743	0	1.27752	0	1.02284	0.739262	1.74495	1.47764	0	2.34989	1.04206	0	1.95349	0.177646	3.58721	0.390865	0.201244	1.05868	2.33399	0.784301	0.717647
27665	ENSG00000225819.1	AC013269.3	0	0	0	0	0	0	0	0	0	0	0	0	0	0	0	0	0	0	0	0	0	0	0	0	0	0	0	0	0	0	0	0	0	0	0	0	0	0
27321	ENSG00000225341.1	AC013269.4	0	0	0	0	0	0	0	0	0.0306954	0	0	0	0	0	0	0	0	0	0	0	0	0	0	0	0	0	0.170161	0	0	0	0	0	0	0	0	0	0	0
16111	ENSG00000184761.7	AC013269.5	0	0	0	0	0	0	0	0	0	0	0	0	0	0	0	0	0	0	0	0	0	0	0	0	0	0	0	0	0	0	0	0	0	0	0	0	0	0
16496	ENSG00000186148.7	AC013271.3	0.348084	0	9.38e-07	0.46118	0.131925	0.350299	0.938333	0	0.505017	0.940733	0.363943	0.256853	1.52314	0.520266	1.80337	0.191146	0.403823	0.214001	0	0.659627	1.07541	0.159918	0.206585	0.322597	1.87113	3.08351	1.7614	1.51534	0	0.137494	0.22619	0.344075	0.511371	0.77281	0.162129	0.209322	0.532642	2.52603
52262	ENSG00000265553.1	AC013275.1	0	0	0	0	0	0	0	0	0	0	0	0	0	0	0	0	0	0	0	0	0	0	0	0	0	0	0	0	0	0	0	0	0	0	0	0	0	0
31407	ENSG00000231013.1	AC013275.2	0	0	0	0.0352977	0.0603343	0.0516046	0.0303364	0	0.0547809	0.0867851	0	0.0328769	0.139468	0.0572214	0.149237	0	0.0219712	0	0	0.104606	0.322732	0	0	0.073764	0.111444	0	0.385533	0	0	0.032252	0.0218281	0.0330395	0.024295	0.0903609	0.0407756	0.0289454	0.044096	0.316271
25127	ENSG00000221625.1	AC013283.1	0	0	0	0	0	0	0	0	0	0	0	0	0	0	0	0	0	0	0	0	0	0	0	0	0	0	0	0	0	0	0	0	0	0	0	0	0	0
56931	ENSG00000272888.1	AC013394.2	76.2947	113.413	146.757	46.9586	91.7303	99.8767	74.1555	143.518	103.949	51.4493	86.7006	78.2696	57.0441	118.046	46.369	95.6391	112.462	27.0891	38.8396	47.5511	56.1427	49.6517	73.667	74.4164	70.3803	10.9429	60.82	70.7468	48.8145	94.1185	73.8756	86.027	115.518	92.5216	90.0025	65.355	87.8216	57.8106
32639	ENSG00000232723.1	AC013399.3	0	0	0	0	0	0	0	0	0	0	0	0	0	0	0	0	0	0	0	0	0	0	0	0	0	0	0	0	0	0	0	0	0	0	0	0	0	0
30219	ENSG00000229395.1	AC013401.1	0	0	0	0	0	0	0	0	0	0	0	0	0	0	0	0	0	0	0	0	0	0	0	0	0	0	0	0	0	0	0	0	0	0	0	0	0	0
32285	ENSG00000232227.1	AC013401.2	0	0	0	0	0	0	0.0568933	0	0	0	0	0	0	0.158565	0	0	0.0584832	0	0	0	0	0	0	0	0	0	0	0	0	0	0	0	0	0	0	0	0	0
25145	ENSG00000221654.1	AC013402.1	0	0	0	0	0	0	0	0	0	0	0	0	0	0	0	0	0	0	0	0	0	0	0	0	0	0	0	0	0	0	0	0	0	0	0	0	0	0
34739	ENSG00000235597.1	AC013402.2	8.58843	8.80268	2.02686	0	0.863032	1.06521	1.03893	1.05076	0.494419	0.224143	1.50634	0.352876	0.444132	1.27584	0.138069	0.624602	1.93439	0.0221264	0	0.267303	0.196409	0.188266	1.1198	0.637586	0.721264	0	0.101089	0.134898	0	1.22173	0.172857	0.600262	1.01249	1.0772	0.751888	0.146335	1.73815	0.772775
35095	ENSG00000236109.1	AC013402.3	0	0	0	0	0	0	0	0	0	0	0	0	0	0	0	0	0	0	0	0	0	0	0	0	0	0	0	0	0	0	0	0	0	0	0	0	0	0
31855	ENSG00000231626.1	AC013402.4	0	0	0	0	0	0	0	0	0	0	0	0	0	0	0	0	0	0	0	0	0	0	0	0	0	0	0	0	0	0	0	0	0	0	0	0	0	0
31178	ENSG00000230690.1	AC013402.5	0	0	0	0	0	0	0	0	0.039744	0	0	0	0	0.141106	0	0	0	0	0	0	0	0	0	0	0	0	0	0	0	0	0	0	0	0	0	0	0	0
35087	ENSG00000236099.1	AC013403.13	0	0	0	0	0	0	0	0	0	0	0	0	0	0	0	0	0	0	0	0	0	0	0	0	0	0	0	0	0	0	0	0	0	0	0	0	0	0
31409	ENSG00000231017.1	AC013404.1	0	0	0	0	0	0	0	0	0	0	0	0	0	0	0	0	0	0	0	0	0	0	0	0	0	0	0	0	0	0	0	0	0	0	0	0	0	0
24861	ENSG00000221289.2	AC013406.1	0	0	0	0	0	0	0	0	0	0	0	0	0	0	0	0	0	0	0	0	0	0	0	0	0	0	0	0	0	0	0	0	0	0	0	0	0	0
35760	ENSG00000237016.1	AC013410.1	0	0	0	0	0	0	0	0	0	0	0	0	0	0	0	0	0	0	0	0	0	0	0	0	0	0	0	0	0	0	0	0	0	0	0	0	0	0
36201	ENSG00000237617.1	AC013410.2	0	0	0	0	0	0	0	0	0	0	0	0	0	0	0	0	0	0	0	0	0	0	0	0	0	0	0	0	0	0	0	0	0	0	0	0	0	0
34058	ENSG00000234658.1	AC013429.4	0	0	0	0	0	0	0	0	0	0	0	0	0	0	0	0	0	0	0	0	0	0	0	0	0	0	0	0	0	0	0	0	0	0	0	0	0	0
34294	ENSG00000234995.1	AC013429.5	0	0	0	0	0	0	0	0	0	0	0	0	0	0	0	0.104461	0	0	0	0	0	0	0	0	0	0	0	0	0	0.0318308	0	0	0	0	0	0	0	0
29660	ENSG00000228596.1	AC013436.6	0	0	0	0	0	0	0	0	0	0	0	0	0	0	0	0	0	0	0	0	0	0	0	0	0	0	0	0	0	0	0	0	0	0	0	0	0	0
26553	ENSG00000224288.2	AC013437.2	0	0	0	0	0	0	0	0	0	0	0	0	0	0	0	0	0	0	0	0	0	0	0	0	0	0	0	0	0	0	0	0	0	0	0	0	0	0
35229	ENSG00000236300.2	AC013437.4	0	0	0	0	0	0	0	0	0	0	0	0	0	0	0	0	0	0	0	0	0	0	0	0	0	0	0	0	0	0	0	0	0	0	0	0	0	0
27418	ENSG00000225476.1	AC013437.6	0	0	0	0	0	0	0	0	0	0	0	0	0	0	0	0	0	0	0	0	0	0	0	0	0	0	0	0	0	0	0	0	0	0	0	0	0	0
31952	ENSG00000231766.1	AC013437.7	0	0	0	0	0	0	0	0	0	0	0	0	0	0	0	0	0	0	0	0	0	0	0	0	0	0	0	0	0	0	0	0	0	0	0	0	0	0
33576	ENSG00000233996.1	AC013439.4	0	0	0	0	0	0	0.0178846	0	0	0	0	0	0	0	0	0	0	0	0	0	0	0	0	0	0.0402432	0	0	0	0	0	0	0	0	0	0	0	0	0
17339	ENSG00000196085.5	AC013442.1	0	0	0	0	0	0	0	0	0	0	0	0	0	0	0	0	0	0	0	0	0	0	0	0	0	0	0	0	0	0	0	0	0	0	0	0	0	0
30496	ENSG00000229781.1	AC013444.1	0	0	0	0	0.0141564	0	0	0	0	0	0	0	0	0	0	0	0	0	0	0	0	0	0	0	0	0	0	0	0	0	0	0	0	0	0	0	0.0195355	0
24774	ENSG00000221169.2	AC013444.2	0	0	0	0	0	0	0	0	0	0	0	0	0	0	0	0	0	0	0	0	0	0	0	0	0	0	0	0	0	0	0	0	0	0	0	0	0	0
31535	ENSG00000231189.1	AC013448.1	0	0	0	0	0	0.0278326	0.027691	0	0	0	0	0	0	0	0	0.089593	0	0	0	0	0	0	0	0	0	0	0	0	0	0	0	0	0	0	0	0	0.0395826	0
34748	ENSG00000235610.1	AC013448.2	0	0	0	0	0	0	0	0	0.028085	0	0	0	0	0	0.213059	0	0	0	0	0	0	0	0	0	0	0	0	0	0	0	0	0	0	0	0	0	0	0
54349	ENSG00000268412.1	AC013449.1	0	0	0	0.315305	0	0	0.0947864	0	0.158499	0	1.16688	0	0.599087	0.527197	0.112652	1.49519	0.104488	0.120746	0	0.120496	0	0.399957	0	0.336087	0	0	0	0	0	0.521983	0	0	0.121292	0.127023	0.135677	0.554068	0.144029	0.399353
30455	ENSG00000229727.2	AC013460.1	0	0	0.063965	0.101333	0.719123	0.618557	0.270834	0.107099	0.212301	0.221262	0.169861	0	0	0.178033	0.0358054	0.428546	0.549685	0	0	0.139291	0.0323393	0	0	0.308503	0.178436	0	0.0273949	0	0	0.309376	0.0797653	0.0445684	0.115776	0.134948	0.181707	0	0.0682521	0.055789
35217	ENSG00000236283.1	AC013463.2	0	0	0.333378	0	0.354969	0.051606	0.301235	0	0.111692	0	0.314109	0	0	0.143548	0	0.334865	0.0530246	0.0668006	0	0	0.332822	0.436123	0	0	0.109154	0	0.143849	0	0	0.263358	0.319308	0	0.349628	0.632003	0.0663282	0	0.289574	0.197814
28667	ENSG00000227180.1	AC013467.1	0	0	0	0	0	0	0	0	0	0	0	0	0	0	0	0	0	0	0	0	0	0	0	0	0	0	0	0	0	0	0	0	0	0	0	0	0	0
31502	ENSG00000231145.1	AC013468.1	0	0	0	0	0	0	0	0	0	0	0	0	0	0	0	0	0	0	0	0	0	0	0	0	0	0	0	0	0	0	0	0	0	0	0	0	0	0
54152	ENSG00000267963.1	AC013469.1	0	0	0	0	0	0	0	0	0	0	0	0	0	0	0	0	0	0	0	0	0	0	0	0	0	0	0	0	0	0	0	0	0	0	0	0	0	0
35051	ENSG00000236048.2	AC013470.6	0	0	0	0	0.0179643	0	0	0	0	0	0	0	0	0	0	0	0	0	0	0	0	0	0	0	0	0	0	0	0	0	0	0	0	0	0	0	0	0
26834	ENSG00000224667.1	AC013470.8	0	0	0	0	0	0	0	0	0.0440385	0	0	0	0	0	0	0	0	0	0	0	0	0	0	0	0	0	0	0	0	0	0	0	0	0	0	0	0	0
20657	ENSG00000205500.4	AC013472.3	0.122321	0	0	0	0.0350626	0.0476109	0	0	0.0263535	0.0253047	0	0.0382688	0	0	0.0145439	0	0.0249321	0	0	0.0152314	0.0384106	0	0	0	0.0255301	0	0	0	0	0.0122741	0	0	0.0136688	0	0.0154249	0	0.0169009	0
30874	ENSG00000230286.1	AC013472.4	0	0	0	0	0.149499	0	0.464298	0	0.788081	0	0	0	0	0.457369	0.193093	0	1.13405	0	0	0	0	0	0.867724	0	0.680164	0	0.225656	0	0	0.484817	0.323703	0	0.725553	0.595418	0.845604	0.477952	0.233407	0.332708
34401	ENSG00000235128.1	AC013474.4	0	0	0	0	0	0.0332384	0	0	0	0	0	0	0	0	0.0806074	0	0	0	0	0.0432894	0	0	0	0	0	0	0	0	0	0.0342145	0	0	0	0	0	0.0891182	0	0.0645198
52315	ENSG00000265621.1	AC013476.1	0	0	0	0	0	0	0	0	0	0	0	0	0	0	0	0	0	0	0	0	0	0	0	0	0	0	0	0	0	0	0	0	0	0	0	0	0	0
50755	ENSG00000263596.1	AC013477.1	0	0	0	0	0	0	0	0	0	0	0	0	0	0	0	0	0	0	0	0	0	0	0	0	0	0	0	0	0	0	0	0	0	0	0	0	0	0
28083	ENSG00000226398.1	AC013480.2	0	0	0	0	0	0.124952	0	0	0	0	0	0	0	0	0	0	0	0	0	0	0	0	0	0	0	0	0	0	0	0	0.258193	0	0.149336	0	0	0	0	0
24943	ENSG00000221391.1	AC013489.1	0	0	0	0	0	0	0	0	0	0	0	0	0	0	0	0	0	0	0	0	0	0	0	0	0	0	0	0	0	0	0	0	0	0	0	0	0	0
51121	ENSG00000264059.1	AC013558.1	0	0	0	0	0	0	0	0	0	0	0	0	0	0	0	0	0	0	0	0	0	0	0	0	0	0	0	0	0	0	0	0	0	0	0	0	0	0
28510	ENSG00000226972.2	AC013717.3	0	0	0	0.202152	0.0542322	0	0	0	0.0413087	0.119011	0	0	0	0.156797	0	0	0	0	1.23943	0	0	0	0	0	0	0	0.0795671	0	0	0	0	0	0.0643615	0	0	0.16091	0	0
45970	ENSG00000255674.1	AC013718.1	2.2465	3.00048	0.479477	0	1.48288	0.7535	0.808046	1.14258	0.34253	0.296074	2.45e-13	0.596085	0.000120043	3.26847	0.161369	3.37e-05	0.322866	1.39e-05	3.46269	3.87e-06	0.362161	5.48e-12	2.39e-05	0.864112	0.312496	0	0.209898	0.702746	0	0.86571	4.8e-06	0.334457	0.730591	0.82657	0.627518	0.518424	0.316809	8.59e-06
32545	ENSG00000232597.1	AC013727.1	0	0.448648	0	0	0	0	0	0	0	0.103745	0	0	0	0	0.0600332	0	0.0503321	0	0	0	0	0	0	0	0	0	0	0	0	0.0495579	0	0	0	0	0	0	0	0
35119	ENSG00000236141.1	AC013727.2	0	0	0	0	0	0	0	0	0	0	0	0	0	0	0	0	0	0	0	0	0	0	0	0	0	0	0	0	0	0.0536075	0	0	0	0	0	0	0	0
23959	ENSG00000215934.1	AC013731.1	0	0	0	0	0	0	0	0	0	0	0	0	0	0	0	0	0	0	0	0	0	0	0	0	0	0	0	0	0	0	0	0	0	0	0	0	0	0
34014	ENSG00000234595.1	AC013733.3	0	0	0	0	0.0346874	0.0368806	0.107282	0	0.114976	0	0	0	0	0.103365	0	0	0	0	0	0	0	0	0	0	0	0	0	0	0	0	0.0752764	0	0.0872285	0.0459216	0	0	0.0527202	0
27491	ENSG00000225570.1	AC013733.4	0	0	0	0	0	0	0	0	0	0	0	0	0	0	0	0	0	0	0	0	0	0	0	0	0	0	0	0	0	0	0	0	0	0	0	0	0	0
26259	ENSG00000223873.1	AC013733.5	0	0	0	0	0	0	0	0	0.0471925	0	0	0	0	0	0	0	0	0	0	0	0	0	0	0	0	0	0	0	0	0	0	0	0	0	0	0	0	0
51014	ENSG00000263921.1	AC013737.1	0	0	0	0	0	0	0	0	0	0	0	0	0	0	0	0	0	0	0	0	0	0	0	0	0	0	0	0	0	0	0	0	0	0	0	0	0	0
24759	ENSG00000221137.1	AC013751.1	0	0	0	0	0	0	0	0	0	0	0	0	0	0	0	0	0	0	0	0	0	0	0	0	0	0	0	0	0	0	0	0	0	0	0	0	0	0
35045	ENSG00000236041.1	AC013791.2	0	0	0	0	0	0	0	0	0	0	0	0	0	0	0	0	0	0	0	0	0	0	0	0	0	0	0	0	0	0	0	0	0	0	0	0	0	0
52005	ENSG00000265208.1	AC015600.1	0	0	0	0	0	0	0	0	0	0	0	0	0	0	0	0	0	0	0	0	0	0	0	0	0	0	0	0	0	0	0	0	0	0	0	0	0	0
54965	ENSG00000269810.1	AC015660.1	0	0	0	0	0	0	0	0	0	0	0	0	0	0	0	0	0	0	0	0	0	0	0	0	0	0	0	0	0	0	0	0	0	0	0	0	0	0
53153	ENSG00000266728.1	AC015688.3	0.00104069	0.967306	1.96e-78	1.03e-51	0.238789	0.16372	0.496357	1.06e-17	0.0136833	7.95e-27	0.077584	1.6e-25	8.52e-15	0.868452	0.318714	0.304457	0.670737	0.296741	8.28e-10	0.0297738	2.22348	0.423265	2.92e-42	0.000151495	0.825077	0	3.8e-23	1.69916	0	0.226787	2.14e-51	0.663794	0.477247	2.76e-51	0.343741	1.6e-58	1.13e-15	0.34246
37760	ENSG00000239920.1	AC015691.13	0	0	0	0	0	0	0	0	0	0	0.176327	0.373906	0	0.161715	0	0	0	0	0	0	0	0	0	0	0	0	0	0	0	0.0203747	0	0	0.0673286	0.0248981	0.100463	0	0.0818994	0
31466	ENSG00000231096.1	AC015726.1	0	0	0	0	0	0	0	0	0.0596789	0	0	0	0	0	0	0	0	0	0	0	0	0	0	0	0.176498	0	0	0	0	0	0	0	0	0	0	0	0	0
19864	ENSG00000203314.1	AC015815.1	0	0	0	0	0	0	0	0	0	0	0	0	0	0	0	0	0	0	0	0	0	0	0	0	0	0	0	0	0	0	0	0	0	0	0	0	0	0
19865	ENSG00000203315.1	AC015815.2	0	0	0	0	0	0	0	0	0	0	0	0	0	0	0	0	0	0	0	0	0	0	0	0	0	0	0	0	0	0	0	0	0	0	0	0	0	0
19866	ENSG00000203316.1	AC015815.3	0	0	0	0	0	0	0	0	0	0	0	0	0	0	0	0	0	0	0	0	0	0	0	0	0	0	0	0	0	0	0	0	0	0	0	0	0	0
19867	ENSG00000203317.1	AC015815.4	0	0	0	0	0	0	0	0	0	0	0	0	0	0	0	0	0	0	0	0	0	0	0	0	0	0	0	0	0	0	0	0	0	0	0	0	0	0
19868	ENSG00000203318.1	AC015815.5	0	0	0	0	0	0	0	0	0	0	0	0	0	0	0	0	0	0	0	0	0	0	0	0	0	0	0	0	0	0	0	0	0	0	0	0	0	0
22770	ENSG00000213135.1	AC015815.6	0	0	0	0	0	0	0	0	0	0	0	0	0	0	0	0	0	0	0	0	0	0	0	0	0	0	0	0	0	0	0	0	0	0	0	0	0	0
27537	ENSG00000225646.1	AC015815.7	0	0	0	0	0	0	0	0	0	0	0	0	0	0	0	0	0	0	0	0	0	0	0	0	0	0	0	0	0	0	0	0	0	0	0	0	0	0
29755	ENSG00000228733.1	AC015815.8	0	0	0	0	0	0	0	0	0	0	0	0	0	0	0	0	0	0	0	0	0	0	0	0	0	0	0	0	0	0	0	0	0	0	0	0	0	0
20579	ENSG00000205215.4	AC015818.3	0	0	0	0	0.0318802	0.0249879	0.0341001	0	0.00654873	0	0	0.0257429	0	0.0460583	0.0099463	0.105349	0.0178351	0	0	0.0200366	0.0479072	0	0	0	0.0176984	0	0	0	0	0.0173815	0.0176589	0.0269118	0.0200916	0.0104518	0.011108	0	0.0116311	0.0312174
51054	ENSG00000263976.1	AC015818.5	0	0	0	0	0	0	0	0	0	0	0	0	0	0	0	0	0	0	0	0	0	0	0	0	0	0	0	0	0	0	0	0	0	0	0	0	0	0
52625	ENSG00000266042.1	AC015818.6	0	0	0	0	0	0	0	0	0	0	0	0	0	0	0	0	0	0	0	0	0	0	0	0	0	0	0	0	0	0	0	0	0	0	0	0	0	0
52478	ENSG00000265837.1	AC015820.1	0	0	0	0	0	0	0	0	0	0	0	0	0	0	0	0	0	0	0	0	0	0	0	0	0	0	0	0	0	0	0	0	0	0	0	0	0	0
53875	ENSG00000267578.1	AC015849.12	0	0	0	0	0	0.102185	0	0	0.0752468	0	0	0	0	0	0	0	0	0	0	0	0	0	0	0	0	0	0	0	0	0	0	0	0	0	0	0	0	0
53677	ENSG00000267347.1	AC015849.13	0	0	0	0	0	0.114413	0.113749	0	0.0814368	0.239156	0	0	0	0	0	0	0	0	0	0	0	0	0	0	0	0	0	0	0	0	0	0	0	0.139508	0	0	0	0
53658	ENSG00000267326.1	AC015849.14	0	0	0	0	0	0	0	0	0.0543938	0	0	0	0	0	0	0	0	0	0	0	0	0	0	0	0	0	0	0	0	0	0	0	0	0	0	0	0	0
53358	ENSG00000266999.1	AC015849.16	0	1.15015	0.10274	0.0797681	0.385271	0.331174	0.132405	0.0317016	0.336314	0.418326	0.277129	0.123943	0.103709	0.334093	0.220364	0.0128045	0.268172	0.0286557	0	0.227831	0.0676884	0.129682	0.193308	0.586395	0.319274	0.328772	0.346473	0.0363456	0	0.246017	0.0763443	0.0792039	0.360473	0.143394	0.0749927	0.0100143	0.171123	0.169393
53382	ENSG00000267025.1	AC015849.19	0	0	0.482705	0	1.50711	1.09975	0.60476	0	0.363753	0.429074	0	0	0	0.196075	1.35787	0	0.290051	0.565182	0	0.889009	0.686522	0.294593	3.4868	0.986996	0.592117	0	0	0.635932	0	0.715129	0.285904	0.319389	0.564758	0.522214	0.37167	0	0.706628	0.575863
36343	ENSG00000237805.1	AC015849.2	0	0	0	0	0	0	0.0400454	0	0.0293747	0	0	0	0	0	0.0512688	0	0	0	0	0	0	0	0	0	0	0	0	0	0	0	0	0	0	0	0	0	0.058164	0.157797
15160	ENSG00000180725.4	AC015871.1	0	0	0	0	0	0	0	0	0	0	0	0	0	0	0	0	0	0	0	0	0	0	0	0	0	0	0	0	0	0	0	0	0	0	0	0	0	0
52148	ENSG00000265403.1	AC015884.1	0	0	0	0	0	0	0	0	0	0	0	0	0	0	0	0	0	0	0	0	0	0	0	0	0	0	0	0	0	0	0	0	0	0	0	0	0	0
29104	ENSG00000227790.2	AC015922.5	0	0	0	0	0	0	0	0	0	0	0	0	0	0	0	0	0.0514182	0	0	0	0	0	0	0	0	0	0	0	0	0	0	0	0	0	0	0	0	0.0338686
35786	ENSG00000237057.2	AC015922.6	0	0	0	0	0	0.0560239	0.0271297	0	0	0	0.1648	0	0.196226	0	0.0707462	0	0	0	0	0	0	0	0.153432	0	0	0	0	0	0	0	0	0	0.0321233	0.0347873	0.0361242	0.077129	0	0
32919	ENSG00000233090.1	AC015922.7	0	0	0	0	1.96983	0.744294	0.72902	0	0	1.46462	4.92725	0	0	0	0	0	2.24684	0	0	0.931427	0	0	3.85206	0	1.63665	0	0	0	0	0.766174	3.06543	1.15398	1.96099	1.06725	0	0	0	0
28377	ENSG00000226797.1	AC015923.1	0	0	0	0	0	0	0	0	0.0388825	0	0	0	0	0	0	0	0	0	0	0	0	0	0	0.181885	0.112343	0	0.0740636	0	0	0	0	0	0	0	0.067901	0	0	0
[truncated: 55,358 more rows]
